# Supplementary material for: Personalized labeling: A strategy for supporting self-medicating patients’ decision-making during selection and use
Source: PLoS One. 2026 Feb 2;21(2):e0329725. doi: 10.1371/journal.pone.0329725 (PMC12863541; doi:10.1371/journal.pone.0329725)
Supplement: S1 File — (XLSX) [file pone.0329725.s001.xlsx]

## Sheet: Raw Data - unidentifiable
		0-Normal 1-Total	0-Normal 1-Total	0-High School 1-Associate Degree 2-Bachelor Degree 3-Master Degree 4-Doctor Degree	0-High School 1-Associate Degree 2-Bachelor Degree 3-Master Degree 4-Doctor Degree	0-Asian or Pacific Islanders 1-African Americans, non-Hispanic 2-White, non-Hispanic 3-Hispanic 4-Others	0-Asian or Pacific Islanders 1-African Americans, non-Hispanic 2-White, non-Hispanic 3-Hispanic 4-Others	0-Chinese 1-English 2-Spanish 3-Others	0-Chinese 1-English 2-Spanish 3-Others			0-Male 1-Female	0-Male 1-Female		0-NonCtr 1-AI 2-DD1 3-DD2	0-NonCtr 1-AI 2-DD1 3-DD2	0-NonCtr 1-Ctr	0-NonCtr 1-Ctr	0-STD 1-FOP	0-STD 1-FOP	0-nonHL 1-HL	0-nonHL 1-HL	0-DEX 1-IBU 2-RAN	0-DEX 1-IBU 2-RAN	0-DFL 1-PDP	0-DFL 1-PDP	0-TimeOut 1-miss 2-Hit	0-TimeOut 1-miss 2-Hit		0-Miss or TimeOut 1-Hit		0-Below Bachelor 1-Bachelor Degree 2-Above Bachelor	0-Below Bachelor 1-Bachelor Degree 2-Above Bachelor
Subject	Age	DemoColorDiff	DemoColorDiff	DemoEducation	DemoEducation	DemoEthnicity	DemoEthnicity	DemoLanguage	DemoLanguage	DemoLiteracy	DemoVisualAcuity	Sex	Sex	Trial	ChangeContent	ChangeContent	Critical	Critical	FOPtype	FOPtype	Highlight	Highlight	Ingredients	Ingredients	LocChange	LocChange	responseTrial	responseTrial	RtHolderRT	responseCombined	RTSecond	DemoEducation	DemoEducation	Log of RT
1	28	Normal	0	Master Degree	3	Asian or Pacific Islanders	0	Chinese	0	5	30	female	1	1	DD1	2	Ctr	1	FOP	1	HL	1	RAN	2	DFL	0	TimeOut	0	20143	0	20.143	Master Degree	2	1.30412
1	28	Normal	0	Master Degree	3	Asian or Pacific Islanders	0	Chinese	0	5	30	female	1	2	DD1	2	Ctr	1	FOP	1	nonHL	0	RAN	2	PDP	1	Hit	2	10633	1	10.633	Master Degree	2	1.02666
1	28	Normal	0	Master Degree	3	Asian or Pacific Islanders	0	Chinese	0	5	30	female	1	3	NonCtr	0	NonCtr	0	STD	0	HL	1	DEX	0	DFL	0	Hit	2	4053	1	4.053	Master Degree	2	0.607777
1	28	Normal	0	Master Degree	3	Asian or Pacific Islanders	0	Chinese	0	5	30	female	1	4	DD2	3	Ctr	1	FOP	1	nonHL	0	DEX	0	PDP	1	TimeOut	0	19975	0	19.975	Master Degree	2	1.30049
1	28	Normal	0	Master Degree	3	Asian or Pacific Islanders	0	Chinese	0	5	30	female	1	5	NonCtr	0	NonCtr	0	STD	0	nonHL	0	DEX	0	PDP	1	miss	1	7556	0	7.556	Master Degree	2	0.878292
1	28	Normal	0	Master Degree	3	Asian or Pacific Islanders	0	Chinese	0	5	30	female	1	6	NonCtr	0	NonCtr	0	FOP	1	nonHL	0	IBU	1	DFL	0	Hit	2	12519	1	12.519	Master Degree	2	1.09757
1	28	Normal	0	Master Degree	3	Asian or Pacific Islanders	0	Chinese	0	5	30	female	1	7	NonCtr	0	NonCtr	0	STD	0	nonHL	0	IBU	1	PDP	1	TimeOut	0	20244	0	20.244	Master Degree	2	1.3063
1	28	Normal	0	Master Degree	3	Asian or Pacific Islanders	0	Chinese	0	5	30	female	1	8	NonCtr	0	NonCtr	0	STD	0	nonHL	0	DEX	0	DFL	0	miss	1	16834	0	16.834	Master Degree	2	1.22619
1	28	Normal	0	Master Degree	3	Asian or Pacific Islanders	0	Chinese	0	5	30	female	1	9	NonCtr	0	NonCtr	0	FOP	1	HL	1	DEX	0	PDP	1	Hit	2	8942	1	8.942	Master Degree	2	0.951435
1	28	Normal	0	Master Degree	3	Asian or Pacific Islanders	0	Chinese	0	5	30	female	1	10	AI	1	Ctr	1	FOP	1	HL	1	DEX	0	PDP	1	Hit	2	8033	1	8.033	Master Degree	2	0.904878
1	28	Normal	0	Master Degree	3	Asian or Pacific Islanders	0	Chinese	0	5	30	female	1	11	NonCtr	0	NonCtr	0	FOP	1	HL	1	DEX	0	DFL	0	Hit	2	4489	1	4.489	Master Degree	2	0.65215
1	28	Normal	0	Master Degree	3	Asian or Pacific Islanders	0	Chinese	0	5	30	female	1	12	NonCtr	0	NonCtr	0	STD	0	nonHL	0	RAN	2	DFL	0	Hit	2	17694	1	17.694	Master Degree	2	1.24783
1	28	Normal	0	Master Degree	3	Asian or Pacific Islanders	0	Chinese	0	5	30	female	1	13	NonCtr	0	NonCtr	0	STD	0	nonHL	0	DEX	0	DFL	0	Hit	2	13329	1	13.329	Master Degree	2	1.1248
1	28	Normal	0	Master Degree	3	Asian or Pacific Islanders	0	Chinese	0	5	30	female	1	14	DD1	2	Ctr	1	FOP	1	nonHL	0	DEX	0	PDP	1	TimeOut	0	20863	0	20.863	Master Degree	2	1.31938
1	28	Normal	0	Master Degree	3	Asian or Pacific Islanders	0	Chinese	0	5	30	female	1	15	NonCtr	0	NonCtr	0	STD	0	nonHL	0	IBU	1	PDP	1	Hit	2	3788	1	3.788	Master Degree	2	0.57841
1	28	Normal	0	Master Degree	3	Asian or Pacific Islanders	0	Chinese	0	5	30	female	1	16	NonCtr	0	NonCtr	0	STD	0	nonHL	0	DEX	0	PDP	1	miss	1	67	0	0.067	Master Degree	2	-1.17393
1	28	Normal	0	Master Degree	3	Asian or Pacific Islanders	0	Chinese	0	5	30	female	1	17	NonCtr	0	NonCtr	0	STD	0	HL	1	RAN	2	DFL	0	Hit	2	4969	1	4.969	Master Degree	2	0.696269
1	28	Normal	0	Master Degree	3	Asian or Pacific Islanders	0	Chinese	0	5	30	female	1	18	DD2	3	Ctr	1	STD	0	nonHL	0	IBU	1	DFL	0	Hit	2	16022	1	16.022	Master Degree	2	1.20472
1	28	Normal	0	Master Degree	3	Asian or Pacific Islanders	0	Chinese	0	5	30	female	1	19	AI	1	Ctr	1	STD	0	HL	1	RAN	2	PDP	1	Hit	2	2776	1	2.776	Master Degree	2	0.443419
1	28	Normal	0	Master Degree	3	Asian or Pacific Islanders	0	Chinese	0	5	30	female	1	20	NonCtr	0	NonCtr	0	FOP	1	nonHL	0	RAN	2	DFL	0	Hit	2	1486	1	1.486	Master Degree	2	0.172019
1	28	Normal	0	Master Degree	3	Asian or Pacific Islanders	0	Chinese	0	5	30	female	1	21	NonCtr	0	NonCtr	0	FOP	1	nonHL	0	IBU	1	DFL	0	TimeOut	0	20812	0	20.812	Master Degree	2	1.31831
1	28	Normal	0	Master Degree	3	Asian or Pacific Islanders	0	Chinese	0	5	30	female	1	22	DD1	2	Ctr	1	STD	0	HL	1	DEX	0	DFL	0	Hit	2	13723	1	13.723	Master Degree	2	1.13745
1	28	Normal	0	Master Degree	3	Asian or Pacific Islanders	0	Chinese	0	5	30	female	1	23	DD1	2	Ctr	1	STD	0	HL	1	IBU	1	DFL	0	Hit	2	4939	1	4.939	Master Degree	2	0.693639
1	28	Normal	0	Master Degree	3	Asian or Pacific Islanders	0	Chinese	0	5	30	female	1	24	NonCtr	0	NonCtr	0	STD	0	nonHL	0	IBU	1	DFL	0	Hit	2	9219	1	9.219	Master Degree	2	0.964684
1	28	Normal	0	Master Degree	3	Asian or Pacific Islanders	0	Chinese	0	5	30	female	1	25	NonCtr	0	NonCtr	0	STD	0	nonHL	0	RAN	2	DFL	0	Hit	2	9447	1	9.447	Master Degree	2	0.975294
1	28	Normal	0	Master Degree	3	Asian or Pacific Islanders	0	Chinese	0	5	30	female	1	26	NonCtr	0	NonCtr	0	FOP	1	HL	1	RAN	2	PDP	1	TimeOut	0	19609	0	19.609	Master Degree	2	1.29246
1	28	Normal	0	Master Degree	3	Asian or Pacific Islanders	0	Chinese	0	5	30	female	1	27	DD1	2	Ctr	1	FOP	1	HL	1	DEX	0	PDP	1	Hit	2	5768	1	5.768	Master Degree	2	0.761025
1	28	Normal	0	Master Degree	3	Asian or Pacific Islanders	0	Chinese	0	5	30	female	1	28	DD1	2	Ctr	1	FOP	1	nonHL	0	IBU	1	DFL	0	Hit	2	3826	1	3.826	Master Degree	2	0.582745
1	28	Normal	0	Master Degree	3	Asian or Pacific Islanders	0	Chinese	0	5	30	female	1	29	NonCtr	0	NonCtr	0	FOP	1	nonHL	0	DEX	0	DFL	0	Hit	2	10708	1	10.708	Master Degree	2	1.02971
1	28	Normal	0	Master Degree	3	Asian or Pacific Islanders	0	Chinese	0	5	30	female	1	30	AI	1	Ctr	1	FOP	1	HL	1	RAN	2	DFL	0	Hit	2	4926	1	4.926	Master Degree	2	0.692494
1	28	Normal	0	Master Degree	3	Asian or Pacific Islanders	0	Chinese	0	5	30	female	1	31	DD2	3	Ctr	1	FOP	1	nonHL	0	RAN	2	DFL	0	Hit	2	14402	1	14.402	Master Degree	2	1.15842
1	28	Normal	0	Master Degree	3	Asian or Pacific Islanders	0	Chinese	0	5	30	female	1	32	NonCtr	0	NonCtr	0	STD	0	HL	1	RAN	2	PDP	1	TimeOut	0	19394	0	19.394	Master Degree	2	1.28767
1	28	Normal	0	Master Degree	3	Asian or Pacific Islanders	0	Chinese	0	5	30	female	1	33	DD2	3	Ctr	1	FOP	1	nonHL	0	RAN	2	PDP	1	Hit	2	4244	1	4.244	Master Degree	2	0.627775
1	28	Normal	0	Master Degree	3	Asian or Pacific Islanders	0	Chinese	0	5	30	female	1	34	NonCtr	0	NonCtr	0	STD	0	HL	1	IBU	1	PDP	1	miss	1	18084	0	18.084	Master Degree	2	1.25729
1	28	Normal	0	Master Degree	3	Asian or Pacific Islanders	0	Chinese	0	5	30	female	1	35	NonCtr	0	NonCtr	0	FOP	1	nonHL	0	RAN	2	PDP	1	TimeOut	0	21122	0	21.122	Master Degree	2	1.32474
1	28	Normal	0	Master Degree	3	Asian or Pacific Islanders	0	Chinese	0	5	30	female	1	36	NonCtr	0	NonCtr	0	STD	0	HL	1	IBU	1	PDP	1	Hit	2	16224	1	16.224	Master Degree	2	1.21016
1	28	Normal	0	Master Degree	3	Asian or Pacific Islanders	0	Chinese	0	5	30	female	1	37	DD2	3	Ctr	1	STD	0	HL	1	IBU	1	DFL	0	miss	1	14598	0	14.598	Master Degree	2	1.16429
1	28	Normal	0	Master Degree	3	Asian or Pacific Islanders	0	Chinese	0	5	30	female	1	38	AI	1	Ctr	1	STD	0	nonHL	0	IBU	1	DFL	0	TimeOut	0	20178	0	20.178	Master Degree	2	1.30488
1	28	Normal	0	Master Degree	3	Asian or Pacific Islanders	0	Chinese	0	5	30	female	1	39	NonCtr	0	NonCtr	0	FOP	1	HL	1	RAN	2	DFL	0	Hit	2	4526	1	4.526	Master Degree	2	0.655715
1	28	Normal	0	Master Degree	3	Asian or Pacific Islanders	0	Chinese	0	5	30	female	1	40	AI	1	Ctr	1	STD	0	nonHL	0	RAN	2	PDP	1	TimeOut	0	19857	0	19.857	Master Degree	2	1.29791
1	28	Normal	0	Master Degree	3	Asian or Pacific Islanders	0	Chinese	0	5	30	female	1	41	NonCtr	0	NonCtr	0	FOP	1	HL	1	IBU	1	PDP	1	TimeOut	0	19334	0	19.334	Master Degree	2	1.28632
1	28	Normal	0	Master Degree	3	Asian or Pacific Islanders	0	Chinese	0	5	30	female	1	42	NonCtr	0	NonCtr	0	FOP	1	nonHL	0	DEX	0	PDP	1	TimeOut	0	19574	0	19.574	Master Degree	2	1.29168
1	28	Normal	0	Master Degree	3	Asian or Pacific Islanders	0	Chinese	0	5	30	female	1	43	NonCtr	0	NonCtr	0	FOP	1	HL	1	IBU	1	DFL	0	Hit	2	1793	1	1.793	Master Degree	2	0.25358
1	28	Normal	0	Master Degree	3	Asian or Pacific Islanders	0	Chinese	0	5	30	female	1	44	NonCtr	0	NonCtr	0	STD	0	nonHL	0	IBU	1	DFL	0	Hit	2	7292	1	7.292	Master Degree	2	0.862847
1	28	Normal	0	Master Degree	3	Asian or Pacific Islanders	0	Chinese	0	5	30	female	1	45	NonCtr	0	NonCtr	0	STD	0	nonHL	0	DEX	0	PDP	1	Hit	2	2469	1	2.469	Master Degree	2	0.392521
1	28	Normal	0	Master Degree	3	Asian or Pacific Islanders	0	Chinese	0	5	30	female	1	46	DD2	3	Ctr	1	STD	0	nonHL	0	RAN	2	DFL	0	Hit	2	4969	1	4.969	Master Degree	2	0.696269
1	28	Normal	0	Master Degree	3	Asian or Pacific Islanders	0	Chinese	0	5	30	female	1	47	NonCtr	0	NonCtr	0	STD	0	nonHL	0	IBU	1	PDP	1	TimeOut	0	19767	0	19.767	Master Degree	2	1.29594
1	28	Normal	0	Master Degree	3	Asian or Pacific Islanders	0	Chinese	0	5	30	female	1	48	AI	1	Ctr	1	STD	0	HL	1	IBU	1	DFL	0	Hit	2	8048	1	8.048	Master Degree	2	0.905688
1	28	Normal	0	Master Degree	3	Asian or Pacific Islanders	0	Chinese	0	5	30	female	1	49	DD1	2	Ctr	1	FOP	1	HL	1	IBU	1	DFL	0	Hit	2	3923	1	3.923	Master Degree	2	0.593618
1	28	Normal	0	Master Degree	3	Asian or Pacific Islanders	0	Chinese	0	5	30	female	1	50	AI	1	Ctr	1	FOP	1	nonHL	0	RAN	2	DFL	0	TimeOut	0	19123	0	19.123	Master Degree	2	1.28156
1	28	Normal	0	Master Degree	3	Asian or Pacific Islanders	0	Chinese	0	5	30	female	1	51	AI	1	Ctr	1	STD	0	HL	1	DEX	0	PDP	1	Hit	2	1734	1	1.734	Master Degree	2	0.239049
1	28	Normal	0	Master Degree	3	Asian or Pacific Islanders	0	Chinese	0	5	30	female	1	52	DD1	2	Ctr	1	FOP	1	HL	1	DEX	0	DFL	0	Hit	2	1557	1	1.557	Master Degree	2	0.192289
1	28	Normal	0	Master Degree	3	Asian or Pacific Islanders	0	Chinese	0	5	30	female	1	53	DD1	2	Ctr	1	FOP	1	nonHL	0	RAN	2	DFL	0	TimeOut	0	19572	0	19.572	Master Degree	2	1.29164
1	28	Normal	0	Master Degree	3	Asian or Pacific Islanders	0	Chinese	0	5	30	female	1	54	NonCtr	0	NonCtr	0	STD	0	HL	1	DEX	0	PDP	1	TimeOut	0	18985	0	18.985	Master Degree	2	1.27841
1	28	Normal	0	Master Degree	3	Asian or Pacific Islanders	0	Chinese	0	5	30	female	1	55	NonCtr	0	NonCtr	0	FOP	1	HL	1	IBU	1	DFL	0	Hit	2	15167	1	15.167	Master Degree	2	1.1809
1	28	Normal	0	Master Degree	3	Asian or Pacific Islanders	0	Chinese	0	5	30	female	1	56	NonCtr	0	NonCtr	0	STD	0	nonHL	0	RAN	2	DFL	0	TimeOut	0	19354	0	19.354	Master Degree	2	1.28677
1	28	Normal	0	Master Degree	3	Asian or Pacific Islanders	0	Chinese	0	5	30	female	1	57	DD1	2	Ctr	1	FOP	1	HL	1	RAN	2	PDP	1	TimeOut	0	19185	0	19.185	Master Degree	2	1.28296
1	28	Normal	0	Master Degree	3	Asian or Pacific Islanders	0	Chinese	0	5	30	female	1	58	NonCtr	0	NonCtr	0	FOP	1	nonHL	0	IBU	1	DFL	0	TimeOut	0	19313	0	19.313	Master Degree	2	1.28585
1	28	Normal	0	Master Degree	3	Asian or Pacific Islanders	0	Chinese	0	5	30	female	1	59	NonCtr	0	NonCtr	0	FOP	1	HL	1	RAN	2	DFL	0	Hit	2	13975	1	13.975	Master Degree	2	1.14535
1	28	Normal	0	Master Degree	3	Asian or Pacific Islanders	0	Chinese	0	5	30	female	1	60	NonCtr	0	NonCtr	0	STD	0	HL	1	RAN	2	PDP	1	Hit	2	2529	1	2.529	Master Degree	2	0.402949
1	28	Normal	0	Master Degree	3	Asian or Pacific Islanders	0	Chinese	0	5	30	female	1	61	NonCtr	0	NonCtr	0	STD	0	nonHL	0	RAN	2	PDP	1	Hit	2	1952	1	1.952	Master Degree	2	0.29048
1	28	Normal	0	Master Degree	3	Asian or Pacific Islanders	0	Chinese	0	5	30	female	1	62	AI	1	Ctr	1	STD	0	HL	1	IBU	1	PDP	1	Hit	2	1959	1	1.959	Master Degree	2	0.292034
1	28	Normal	0	Master Degree	3	Asian or Pacific Islanders	0	Chinese	0	5	30	female	1	63	NonCtr	0	NonCtr	0	FOP	1	HL	1	IBU	1	DFL	0	Hit	2	3191	1	3.191	Master Degree	2	0.503927
1	28	Normal	0	Master Degree	3	Asian or Pacific Islanders	0	Chinese	0	5	30	female	1	64	DD2	3	Ctr	1	FOP	1	nonHL	0	IBU	1	PDP	1	Hit	2	2231	1	2.231	Master Degree	2	0.3485
1	28	Normal	0	Master Degree	3	Asian or Pacific Islanders	0	Chinese	0	5	30	female	1	65	AI	1	Ctr	1	STD	0	HL	1	RAN	2	DFL	0	Hit	2	2407	1	2.407	Master Degree	2	0.381476
1	28	Normal	0	Master Degree	3	Asian or Pacific Islanders	0	Chinese	0	5	30	female	1	66	NonCtr	0	NonCtr	0	STD	0	nonHL	0	DEX	0	DFL	0	Hit	2	1708	1	1.708	Master Degree	2	0.232488
1	28	Normal	0	Master Degree	3	Asian or Pacific Islanders	0	Chinese	0	5	30	female	1	67	DD1	2	Ctr	1	STD	0	nonHL	0	RAN	2	DFL	0	Hit	2	12171	1	12.171	Master Degree	2	1.08533
1	28	Normal	0	Master Degree	3	Asian or Pacific Islanders	0	Chinese	0	5	30	female	1	68	DD1	2	Ctr	1	FOP	1	nonHL	0	IBU	1	PDP	1	Hit	2	10496	1	10.496	Master Degree	2	1.02102
1	28	Normal	0	Master Degree	3	Asian or Pacific Islanders	0	Chinese	0	5	30	female	1	69	NonCtr	0	NonCtr	0	STD	0	nonHL	0	IBU	1	DFL	0	Hit	2	1461	1	1.461	Master Degree	2	0.16465
1	28	Normal	0	Master Degree	3	Asian or Pacific Islanders	0	Chinese	0	5	30	female	1	70	NonCtr	0	NonCtr	0	FOP	1	nonHL	0	IBU	1	DFL	0	Hit	2	7109	1	7.109	Master Degree	2	0.851809
1	28	Normal	0	Master Degree	3	Asian or Pacific Islanders	0	Chinese	0	5	30	female	1	71	DD2	3	Ctr	1	FOP	1	nonHL	0	IBU	1	DFL	0	Hit	2	15811	1	15.811	Master Degree	2	1.19896
1	28	Normal	0	Master Degree	3	Asian or Pacific Islanders	0	Chinese	0	5	30	female	1	72	NonCtr	0	NonCtr	0	STD	0	HL	1	IBU	1	PDP	1	Hit	2	12798	1	12.798	Master Degree	2	1.10714
1	28	Normal	0	Master Degree	3	Asian or Pacific Islanders	0	Chinese	0	5	30	female	1	73	NonCtr	0	NonCtr	0	FOP	1	HL	1	IBU	1	DFL	0	Hit	2	6360	1	6.36	Master Degree	2	0.803457
1	28	Normal	0	Master Degree	3	Asian or Pacific Islanders	0	Chinese	0	5	30	female	1	74	DD2	3	Ctr	1	STD	0	nonHL	0	DEX	0	DFL	0	Hit	2	2993	1	2.993	Master Degree	2	0.476107
1	28	Normal	0	Master Degree	3	Asian or Pacific Islanders	0	Chinese	0	5	30	female	1	75	NonCtr	0	NonCtr	0	FOP	1	nonHL	0	RAN	2	PDP	1	TimeOut	0	19854	0	19.854	Master Degree	2	1.29785
1	28	Normal	0	Master Degree	3	Asian or Pacific Islanders	0	Chinese	0	5	30	female	1	76	NonCtr	0	NonCtr	0	FOP	1	HL	1	DEX	0	DFL	0	Hit	2	3384	1	3.384	Master Degree	2	0.52943
1	28	Normal	0	Master Degree	3	Asian or Pacific Islanders	0	Chinese	0	5	30	female	1	77	NonCtr	0	NonCtr	0	STD	0	HL	1	DEX	0	PDP	1	Hit	2	10211	1	10.211	Master Degree	2	1.00907
1	28	Normal	0	Master Degree	3	Asian or Pacific Islanders	0	Chinese	0	5	30	female	1	78	NonCtr	0	NonCtr	0	STD	0	nonHL	0	DEX	0	PDP	1	Hit	2	2058	1	2.058	Master Degree	2	0.313445
1	28	Normal	0	Master Degree	3	Asian or Pacific Islanders	0	Chinese	0	5	30	female	1	79	NonCtr	0	NonCtr	0	STD	0	HL	1	IBU	1	DFL	0	Hit	2	5039	1	5.039	Master Degree	2	0.702344
1	28	Normal	0	Master Degree	3	Asian or Pacific Islanders	0	Chinese	0	5	30	female	1	80	NonCtr	0	NonCtr	0	STD	0	HL	1	RAN	2	PDP	1	TimeOut	0	18849	0	18.849	Master Degree	2	1.27529
1	28	Normal	0	Master Degree	3	Asian or Pacific Islanders	0	Chinese	0	5	30	female	1	81	NonCtr	0	NonCtr	0	FOP	1	nonHL	0	IBU	1	PDP	1	Hit	2	14975	1	14.975	Master Degree	2	1.17537
1	28	Normal	0	Master Degree	3	Asian or Pacific Islanders	0	Chinese	0	5	30	female	1	82	NonCtr	0	NonCtr	0	FOP	1	HL	1	DEX	0	PDP	1	Hit	2	1032	1	1.032	Master Degree	2	0.0136797
1	28	Normal	0	Master Degree	3	Asian or Pacific Islanders	0	Chinese	0	5	30	female	1	83	DD2	3	Ctr	1	FOP	1	HL	1	RAN	2	PDP	1	Hit	2	2732	1	2.732	Master Degree	2	0.436481
1	28	Normal	0	Master Degree	3	Asian or Pacific Islanders	0	Chinese	0	5	30	female	1	84	NonCtr	0	NonCtr	0	STD	0	nonHL	0	RAN	2	PDP	1	TimeOut	0	20245	0	20.245	Master Degree	2	1.30632
1	28	Normal	0	Master Degree	3	Asian or Pacific Islanders	0	Chinese	0	5	30	female	1	85	NonCtr	0	NonCtr	0	FOP	1	nonHL	0	RAN	2	PDP	1	Hit	2	1327	1	1.327	Master Degree	2	0.122871
1	28	Normal	0	Master Degree	3	Asian or Pacific Islanders	0	Chinese	0	5	30	female	1	86	NonCtr	0	NonCtr	0	FOP	1	HL	1	RAN	2	PDP	1	Hit	2	15358	1	15.358	Master Degree	2	1.18633
1	28	Normal	0	Master Degree	3	Asian or Pacific Islanders	0	Chinese	0	5	30	female	1	87	NonCtr	0	NonCtr	0	FOP	1	nonHL	0	DEX	0	PDP	1	Hit	2	6033	1	6.033	Master Degree	2	0.780533
1	28	Normal	0	Master Degree	3	Asian or Pacific Islanders	0	Chinese	0	5	30	female	1	88	AI	1	Ctr	1	FOP	1	nonHL	0	IBU	1	DFL	0	TimeOut	0	19167	0	19.167	Master Degree	2	1.28255
1	28	Normal	0	Master Degree	3	Asian or Pacific Islanders	0	Chinese	0	5	30	female	1	89	AI	1	Ctr	1	FOP	1	nonHL	0	DEX	0	DFL	0	Hit	2	9363	1	9.363	Master Degree	2	0.971415
1	28	Normal	0	Master Degree	3	Asian or Pacific Islanders	0	Chinese	0	5	30	female	1	90	AI	1	Ctr	1	FOP	1	HL	1	IBU	1	PDP	1	Hit	2	1418	1	1.418	Master Degree	2	0.151676
1	28	Normal	0	Master Degree	3	Asian or Pacific Islanders	0	Chinese	0	5	30	female	1	91	NonCtr	0	NonCtr	0	FOP	1	nonHL	0	DEX	0	DFL	0	TimeOut	0	18772	0	18.772	Master Degree	2	1.27351
1	28	Normal	0	Master Degree	3	Asian or Pacific Islanders	0	Chinese	0	5	30	female	1	92	DD1	2	Ctr	1	STD	0	nonHL	0	IBU	1	DFL	0	Hit	2	6606	1	6.606	Master Degree	2	0.819939
1	28	Normal	0	Master Degree	3	Asian or Pacific Islanders	0	Chinese	0	5	30	female	1	93	NonCtr	0	NonCtr	0	STD	0	nonHL	0	RAN	2	PDP	1	TimeOut	0	23762	0	23.762	Master Degree	2	1.37588
1	28	Normal	0	Master Degree	3	Asian or Pacific Islanders	0	Chinese	0	5	30	female	1	94	NonCtr	0	NonCtr	0	STD	0	nonHL	0	DEX	0	DFL	0	Hit	2	5124	1	5.124	Master Degree	2	0.709609
1	28	Normal	0	Master Degree	3	Asian or Pacific Islanders	0	Chinese	0	5	30	female	1	95	NonCtr	0	NonCtr	0	FOP	1	HL	1	DEX	0	DFL	0	TimeOut	0	18762	0	18.762	Master Degree	2	1.27328
1	28	Normal	0	Master Degree	3	Asian or Pacific Islanders	0	Chinese	0	5	30	female	1	96	AI	1	Ctr	1	FOP	1	HL	1	RAN	2	PDP	1	Hit	2	2613	1	2.613	Master Degree	2	0.417139
1	28	Normal	0	Master Degree	3	Asian or Pacific Islanders	0	Chinese	0	5	30	female	1	97	NonCtr	0	NonCtr	0	FOP	1	HL	1	RAN	2	DFL	0	Hit	2	11279	1	11.279	Master Degree	2	1.05227
1	28	Normal	0	Master Degree	3	Asian or Pacific Islanders	0	Chinese	0	5	30	female	1	98	NonCtr	0	NonCtr	0	FOP	1	nonHL	0	DEX	0	DFL	0	Hit	2	7833	1	7.833	Master Degree	2	0.893928
1	28	Normal	0	Master Degree	3	Asian or Pacific Islanders	0	Chinese	0	5	30	female	1	99	NonCtr	0	NonCtr	0	FOP	1	nonHL	0	IBU	1	PDP	1	Hit	2	17291	1	17.291	Master Degree	2	1.23782
1	28	Normal	0	Master Degree	3	Asian or Pacific Islanders	0	Chinese	0	5	30	female	1	100	NonCtr	0	NonCtr	0	STD	0	nonHL	0	IBU	1	PDP	1	Hit	2	2875	1	2.875	Master Degree	2	0.458638
1	28	Normal	0	Master Degree	3	Asian or Pacific Islanders	0	Chinese	0	5	30	female	1	101	NonCtr	0	NonCtr	0	STD	0	HL	1	RAN	2	DFL	0	Hit	2	5579	1	5.579	Master Degree	2	0.746556
1	28	Normal	0	Master Degree	3	Asian or Pacific Islanders	0	Chinese	0	5	30	female	1	102	NonCtr	0	NonCtr	0	STD	0	HL	1	DEX	0	DFL	0	Hit	2	1283	1	1.283	Master Degree	2	0.108227
1	28	Normal	0	Master Degree	3	Asian or Pacific Islanders	0	Chinese	0	5	30	female	1	103	NonCtr	0	NonCtr	0	STD	0	nonHL	0	IBU	1	DFL	0	TimeOut	0	19158	0	19.158	Master Degree	2	1.28235
1	28	Normal	0	Master Degree	3	Asian or Pacific Islanders	0	Chinese	0	5	30	female	1	104	NonCtr	0	NonCtr	0	FOP	1	HL	1	IBU	1	PDP	1	Hit	2	2054	1	2.054	Master Degree	2	0.3126
1	28	Normal	0	Master Degree	3	Asian or Pacific Islanders	0	Chinese	0	5	30	female	1	105	NonCtr	0	NonCtr	0	FOP	1	nonHL	0	DEX	0	DFL	0	Hit	2	2325	1	2.325	Master Degree	2	0.366423
1	28	Normal	0	Master Degree	3	Asian or Pacific Islanders	0	Chinese	0	5	30	female	1	106	NonCtr	0	NonCtr	0	FOP	1	nonHL	0	DEX	0	PDP	1	Hit	2	16089	1	16.089	Master Degree	2	1.20653
1	28	Normal	0	Master Degree	3	Asian or Pacific Islanders	0	Chinese	0	5	30	female	1	107	NonCtr	0	NonCtr	0	STD	0	nonHL	0	DEX	0	DFL	0	Hit	2	2944	1	2.944	Master Degree	2	0.468938
1	28	Normal	0	Master Degree	3	Asian or Pacific Islanders	0	Chinese	0	5	30	female	1	108	NonCtr	0	NonCtr	0	FOP	1	nonHL	0	RAN	2	PDP	1	Hit	2	4772	1	4.772	Master Degree	2	0.6787
1	28	Normal	0	Master Degree	3	Asian or Pacific Islanders	0	Chinese	0	5	30	female	1	109	NonCtr	0	NonCtr	0	FOP	1	nonHL	0	DEX	0	DFL	0	Hit	2	15375	1	15.375	Master Degree	2	1.18682
1	28	Normal	0	Master Degree	3	Asian or Pacific Islanders	0	Chinese	0	5	30	female	1	110	NonCtr	0	NonCtr	0	STD	0	HL	1	RAN	2	DFL	0	Hit	2	11804	1	11.804	Master Degree	2	1.07203
1	28	Normal	0	Master Degree	3	Asian or Pacific Islanders	0	Chinese	0	5	30	female	1	111	DD2	3	Ctr	1	FOP	1	HL	1	IBU	1	PDP	1	TimeOut	0	20007	0	20.007	Master Degree	2	1.30118
1	28	Normal	0	Master Degree	3	Asian or Pacific Islanders	0	Chinese	0	5	30	female	1	112	NonCtr	0	NonCtr	0	FOP	1	HL	1	RAN	2	PDP	1	TimeOut	0	18797	0	18.797	Master Degree	2	1.27409
1	28	Normal	0	Master Degree	3	Asian or Pacific Islanders	0	Chinese	0	5	30	female	1	113	NonCtr	0	NonCtr	0	FOP	1	nonHL	0	RAN	2	DFL	0	Hit	2	2380	1	2.38	Master Degree	2	0.376577
1	28	Normal	0	Master Degree	3	Asian or Pacific Islanders	0	Chinese	0	5	30	female	1	114	NonCtr	0	NonCtr	0	STD	0	HL	1	DEX	0	DFL	0	Hit	2	3801	1	3.801	Master Degree	2	0.579898
1	28	Normal	0	Master Degree	3	Asian or Pacific Islanders	0	Chinese	0	5	30	female	1	115	DD2	3	Ctr	1	FOP	1	HL	1	RAN	2	DFL	0	Hit	2	11421	1	11.421	Master Degree	2	1.0577
1	28	Normal	0	Master Degree	3	Asian or Pacific Islanders	0	Chinese	0	5	30	female	1	116	NonCtr	0	NonCtr	0	STD	0	HL	1	IBU	1	DFL	0	Hit	2	1226	1	1.226	Master Degree	2	0.0884905
1	28	Normal	0	Master Degree	3	Asian or Pacific Islanders	0	Chinese	0	5	30	female	1	117	NonCtr	0	NonCtr	0	FOP	1	nonHL	0	RAN	2	DFL	0	Hit	2	3414	1	3.414	Master Degree	2	0.533264
1	28	Normal	0	Master Degree	3	Asian or Pacific Islanders	0	Chinese	0	5	30	female	1	118	NonCtr	0	NonCtr	0	FOP	1	HL	1	DEX	0	PDP	1	Hit	2	15903	1	15.903	Master Degree	2	1.20148
1	28	Normal	0	Master Degree	3	Asian or Pacific Islanders	0	Chinese	0	5	30	female	1	119	DD2	3	Ctr	1	FOP	1	nonHL	0	DEX	0	DFL	0	Hit	2	4350	1	4.35	Master Degree	2	0.638489
1	28	Normal	0	Master Degree	3	Asian or Pacific Islanders	0	Chinese	0	5	30	female	1	120	AI	1	Ctr	1	STD	0	HL	1	DEX	0	DFL	0	Hit	2	5807	1	5.807	Master Degree	2	0.763952
1	28	Normal	0	Master Degree	3	Asian or Pacific Islanders	0	Chinese	0	5	30	female	1	121	NonCtr	0	NonCtr	0	FOP	1	nonHL	0	DEX	0	PDP	1	Hit	2	2416	1	2.416	Master Degree	2	0.383097
1	28	Normal	0	Master Degree	3	Asian or Pacific Islanders	0	Chinese	0	5	30	female	1	122	NonCtr	0	NonCtr	0	FOP	1	HL	1	DEX	0	DFL	0	Hit	2	1701	1	1.701	Master Degree	2	0.230704
1	28	Normal	0	Master Degree	3	Asian or Pacific Islanders	0	Chinese	0	5	30	female	1	123	NonCtr	0	NonCtr	0	FOP	1	nonHL	0	IBU	1	PDP	1	Hit	2	1957	1	1.957	Master Degree	2	0.291591
1	28	Normal	0	Master Degree	3	Asian or Pacific Islanders	0	Chinese	0	5	30	female	1	124	NonCtr	0	NonCtr	0	FOP	1	HL	1	IBU	1	PDP	1	Hit	2	15035	1	15.035	Master Degree	2	1.1771
1	28	Normal	0	Master Degree	3	Asian or Pacific Islanders	0	Chinese	0	5	30	female	1	125	NonCtr	0	NonCtr	0	FOP	1	HL	1	DEX	0	PDP	1	Hit	2	9238	1	9.238	Master Degree	2	0.965578
1	28	Normal	0	Master Degree	3	Asian or Pacific Islanders	0	Chinese	0	5	30	female	1	126	NonCtr	0	NonCtr	0	STD	0	HL	1	DEX	0	DFL	0	Hit	2	3490	1	3.49	Master Degree	2	0.542825
1	28	Normal	0	Master Degree	3	Asian or Pacific Islanders	0	Chinese	0	5	30	female	1	127	DD1	2	Ctr	1	STD	0	nonHL	0	DEX	0	DFL	0	Hit	2	2222	1	2.222	Master Degree	2	0.346744
1	28	Normal	0	Master Degree	3	Asian or Pacific Islanders	0	Chinese	0	5	30	female	1	128	NonCtr	0	NonCtr	0	FOP	1	HL	1	RAN	2	PDP	1	Hit	2	1699	1	1.699	Master Degree	2	0.230193
1	28	Normal	0	Master Degree	3	Asian or Pacific Islanders	0	Chinese	0	5	30	female	1	129	NonCtr	0	NonCtr	0	STD	0	nonHL	0	RAN	2	PDP	1	Hit	2	1174	1	1.174	Master Degree	2	0.0696681
1	28	Normal	0	Master Degree	3	Asian or Pacific Islanders	0	Chinese	0	5	30	female	1	130	NonCtr	0	NonCtr	0	STD	0	nonHL	0	IBU	1	DFL	0	TimeOut	0	19835	0	19.835	Master Degree	2	1.29743
1	28	Normal	0	Master Degree	3	Asian or Pacific Islanders	0	Chinese	0	5	30	female	1	131	NonCtr	0	NonCtr	0	STD	0	nonHL	0	RAN	2	DFL	0	Hit	2	6489	1	6.489	Master Degree	2	0.812178
1	28	Normal	0	Master Degree	3	Asian or Pacific Islanders	0	Chinese	0	5	30	female	1	132	NonCtr	0	NonCtr	0	STD	0	HL	1	IBU	1	DFL	0	Hit	2	7730	1	7.73	Master Degree	2	0.888179
1	28	Normal	0	Master Degree	3	Asian or Pacific Islanders	0	Chinese	0	5	30	female	1	133	DD1	2	Ctr	1	STD	0	HL	1	RAN	2	DFL	0	Hit	2	1241	1	1.241	Master Degree	2	0.0937718
1	28	Normal	0	Master Degree	3	Asian or Pacific Islanders	0	Chinese	0	5	30	female	1	134	DD2	3	Ctr	1	FOP	1	HL	1	DEX	0	PDP	1	Hit	2	3474	1	3.474	Master Degree	2	0.54083
1	28	Normal	0	Master Degree	3	Asian or Pacific Islanders	0	Chinese	0	5	30	female	1	135	AI	1	Ctr	1	FOP	1	nonHL	0	RAN	2	PDP	1	TimeOut	0	19198	0	19.198	Master Degree	2	1.28326
1	28	Normal	0	Master Degree	3	Asian or Pacific Islanders	0	Chinese	0	5	30	female	1	136	DD2	3	Ctr	1	FOP	1	HL	1	DEX	0	DFL	0	Hit	2	5160	1	5.16	Master Degree	2	0.71265
1	28	Normal	0	Master Degree	3	Asian or Pacific Islanders	0	Chinese	0	5	30	female	1	137	AI	1	Ctr	1	STD	0	nonHL	0	DEX	0	DFL	0	Hit	2	4149	1	4.149	Master Degree	2	0.617943
1	28	Normal	0	Master Degree	3	Asian or Pacific Islanders	0	Chinese	0	5	30	female	1	138	NonCtr	0	NonCtr	0	STD	0	HL	1	DEX	0	DFL	0	TimeOut	0	19102	0	19.102	Master Degree	2	1.28108
1	28	Normal	0	Master Degree	3	Asian or Pacific Islanders	0	Chinese	0	5	30	female	1	139	AI	1	Ctr	1	FOP	1	HL	1	IBU	1	DFL	0	Hit	2	7156	1	7.156	Master Degree	2	0.85467
1	28	Normal	0	Master Degree	3	Asian or Pacific Islanders	0	Chinese	0	5	30	female	1	140	NonCtr	0	NonCtr	0	FOP	1	HL	1	IBU	1	DFL	0	Hit	2	3076	1	3.076	Master Degree	2	0.487986
1	28	Normal	0	Master Degree	3	Asian or Pacific Islanders	0	Chinese	0	5	30	female	1	141	NonCtr	0	NonCtr	0	FOP	1	HL	1	RAN	2	DFL	0	Hit	2	2669	1	2.669	Master Degree	2	0.426349
1	28	Normal	0	Master Degree	3	Asian or Pacific Islanders	0	Chinese	0	5	30	female	1	142	DD2	3	Ctr	1	STD	0	HL	1	RAN	2	DFL	0	Hit	2	3610	1	3.61	Master Degree	2	0.557507
1	28	Normal	0	Master Degree	3	Asian or Pacific Islanders	0	Chinese	0	5	30	female	1	143	NonCtr	0	NonCtr	0	FOP	1	HL	1	DEX	0	DFL	0	Hit	2	5133	1	5.133	Master Degree	2	0.710371
1	28	Normal	0	Master Degree	3	Asian or Pacific Islanders	0	Chinese	0	5	30	female	1	144	NonCtr	0	NonCtr	0	STD	0	HL	1	RAN	2	PDP	1	TimeOut	0	18699	0	18.699	Master Degree	2	1.27182
1	28	Normal	0	Master Degree	3	Asian or Pacific Islanders	0	Chinese	0	5	30	female	1	145	NonCtr	0	NonCtr	0	STD	0	HL	1	RAN	2	DFL	0	Hit	2	5018	1	5.018	Master Degree	2	0.700531
1	28	Normal	0	Master Degree	3	Asian or Pacific Islanders	0	Chinese	0	5	30	female	1	146	AI	1	Ctr	1	FOP	1	HL	1	DEX	0	DFL	0	Hit	2	939	1	0.939	Master Degree	2	-0.0273344
1	28	Normal	0	Master Degree	3	Asian or Pacific Islanders	0	Chinese	0	5	30	female	1	147	NonCtr	0	NonCtr	0	FOP	1	nonHL	0	RAN	2	DFL	0	Hit	2	6927	1	6.927	Master Degree	2	0.840545
1	28	Normal	0	Master Degree	3	Asian or Pacific Islanders	0	Chinese	0	5	30	female	1	148	AI	1	Ctr	1	FOP	1	nonHL	0	IBU	1	PDP	1	Hit	2	2146	1	2.146	Master Degree	2	0.33163
1	28	Normal	0	Master Degree	3	Asian or Pacific Islanders	0	Chinese	0	5	30	female	1	149	NonCtr	0	NonCtr	0	STD	0	HL	1	IBU	1	DFL	0	Hit	2	4064	1	4.064	Master Degree	2	0.608954
1	28	Normal	0	Master Degree	3	Asian or Pacific Islanders	0	Chinese	0	5	30	female	1	150	DD2	3	Ctr	1	STD	0	HL	1	DEX	0	DFL	0	Hit	2	5994	1	5.994	Master Degree	2	0.777717
1	28	Normal	0	Master Degree	3	Asian or Pacific Islanders	0	Chinese	0	5	30	female	1	151	NonCtr	0	NonCtr	0	STD	0	nonHL	0	RAN	2	DFL	0	TimeOut	0	18752	0	18.752	Master Degree	2	1.27305
1	28	Normal	0	Master Degree	3	Asian or Pacific Islanders	0	Chinese	0	5	30	female	1	152	AI	1	Ctr	1	FOP	1	nonHL	0	DEX	0	PDP	1	Hit	2	2987	1	2.987	Master Degree	2	0.475235
1	28	Normal	0	Master Degree	3	Asian or Pacific Islanders	0	Chinese	0	5	30	female	1	153	NonCtr	0	NonCtr	0	STD	0	HL	1	DEX	0	PDP	1	Hit	2	3095	1	3.095	Master Degree	2	0.490661
1	28	Normal	0	Master Degree	3	Asian or Pacific Islanders	0	Chinese	0	5	30	female	1	154	NonCtr	0	NonCtr	0	FOP	1	HL	1	RAN	2	DFL	0	Hit	2	2964	1	2.964	Master Degree	2	0.471878
1	28	Normal	0	Master Degree	3	Asian or Pacific Islanders	0	Chinese	0	5	30	female	1	155	DD2	3	Ctr	1	FOP	1	HL	1	IBU	1	DFL	0	Hit	2	8002	1	8.002	Master Degree	2	0.903199
1	28	Normal	0	Master Degree	3	Asian or Pacific Islanders	0	Chinese	0	5	30	female	1	156	NonCtr	0	NonCtr	0	STD	0	HL	1	IBU	1	DFL	0	Hit	2	5963	1	5.963	Master Degree	2	0.775465
1	28	Normal	0	Master Degree	3	Asian or Pacific Islanders	0	Chinese	0	5	30	female	1	157	NonCtr	0	NonCtr	0	FOP	1	nonHL	0	IBU	1	PDP	1	TimeOut	0	19327	0	19.327	Master Degree	2	1.28616
1	28	Normal	0	Master Degree	3	Asian or Pacific Islanders	0	Chinese	0	5	30	female	1	158	AI	1	Ctr	1	STD	0	nonHL	0	IBU	1	PDP	1	Hit	2	1842	1	1.842	Master Degree	2	0.26529
1	28	Normal	0	Master Degree	3	Asian or Pacific Islanders	0	Chinese	0	5	30	female	1	159	NonCtr	0	NonCtr	0	STD	0	HL	1	IBU	1	PDP	1	TimeOut	0	19281	0	19.281	Master Degree	2	1.28513
1	28	Normal	0	Master Degree	3	Asian or Pacific Islanders	0	Chinese	0	5	30	female	1	160	NonCtr	0	NonCtr	0	FOP	1	nonHL	0	IBU	1	DFL	0	Hit	2	15194	1	15.194	Master Degree	2	1.18167
1	28	Normal	0	Master Degree	3	Asian or Pacific Islanders	0	Chinese	0	5	30	female	1	161	AI	1	Ctr	1	STD	0	nonHL	0	DEX	0	PDP	1	Hit	2	1754	1	1.754	Master Degree	2	0.24403
1	28	Normal	0	Master Degree	3	Asian or Pacific Islanders	0	Chinese	0	5	30	female	1	162	NonCtr	0	NonCtr	0	FOP	1	nonHL	0	RAN	2	DFL	0	Hit	2	5809	1	5.809	Master Degree	2	0.764101
1	28	Normal	0	Master Degree	3	Asian or Pacific Islanders	0	Chinese	0	5	30	female	1	163	NonCtr	0	NonCtr	0	FOP	1	HL	1	IBU	1	PDP	1	Hit	2	12802	1	12.802	Master Degree	2	1.10728
1	28	Normal	0	Master Degree	3	Asian or Pacific Islanders	0	Chinese	0	5	30	female	1	164	DD1	2	Ctr	1	FOP	1	nonHL	0	DEX	0	DFL	0	Hit	2	4590	1	4.59	Master Degree	2	0.661813
1	28	Normal	0	Master Degree	3	Asian or Pacific Islanders	0	Chinese	0	5	30	female	1	165	NonCtr	0	NonCtr	0	STD	0	HL	1	RAN	2	DFL	0	Hit	2	5864	1	5.864	Master Degree	2	0.768194
1	28	Normal	0	Master Degree	3	Asian or Pacific Islanders	0	Chinese	0	5	30	female	1	166	NonCtr	0	NonCtr	0	STD	0	HL	1	DEX	0	PDP	1	Hit	2	17293	1	17.293	Master Degree	2	1.23787
1	28	Normal	0	Master Degree	3	Asian or Pacific Islanders	0	Chinese	0	5	30	female	1	167	DD1	2	Ctr	1	FOP	1	HL	1	IBU	1	PDP	1	Hit	2	2141	1	2.141	Master Degree	2	0.330617
1	28	Normal	0	Master Degree	3	Asian or Pacific Islanders	0	Chinese	0	5	30	female	1	168	AI	1	Ctr	1	STD	0	nonHL	0	RAN	2	DFL	0	Hit	2	6533	1	6.533	Master Degree	2	0.815113
2	30	Normal	0	Master Degree	3	Asian or Pacific Islanders	0	Chinese	0	6	20	male	0	1	DD2	3	Ctr	1	FOP	1	nonHL	0	IBU	1	DFL	0	TimeOut	0	20529	0	20.529	Master Degree	2	1.31237
10	20	Normal	0	High School	0	Asian or Pacific Islanders	0	Chinese	0	3	30	female	1	2	NonCtr	0	NonCtr	0	STD	0	HL	1	DEX	0	DFL	0	TimeOut	0	20405	0	20.405	High School	0	1.30974
10	20	Normal	0	High School	0	Asian or Pacific Islanders	0	Chinese	0	3	30	female	1	3	NonCtr	0	NonCtr	0	FOP	1	HL	1	RAN	2	DFL	0	TimeOut	0	22847	0	22.847	High School	0	1.35883
10	20	Normal	0	High School	0	Asian or Pacific Islanders	0	Chinese	0	3	30	female	1	4	NonCtr	0	NonCtr	0	FOP	1	nonHL	0	DEX	0	DFL	0	TimeOut	0	22283	0	22.283	High School	0	1.34797
10	20	Normal	0	High School	0	Asian or Pacific Islanders	0	Chinese	0	3	30	female	1	5	NonCtr	0	NonCtr	0	FOP	1	nonHL	0	IBU	1	PDP	1	Hit	2	3808	1	3.808	High School	0	0.580697
10	20	Normal	0	High School	0	Asian or Pacific Islanders	0	Chinese	0	3	30	female	1	6	NonCtr	0	NonCtr	0	FOP	1	HL	1	IBU	1	PDP	1	Hit	2	7401	1	7.401	High School	0	0.86929
10	20	Normal	0	High School	0	Asian or Pacific Islanders	0	Chinese	0	3	30	female	1	7	NonCtr	0	NonCtr	0	STD	0	HL	1	IBU	1	DFL	0	TimeOut	0	22616	0	22.616	High School	0	1.35442
10	20	Normal	0	High School	0	Asian or Pacific Islanders	0	Chinese	0	3	30	female	1	8	AI	1	Ctr	1	FOP	1	nonHL	0	IBU	1	PDP	1	Hit	2	2609	1	2.609	High School	0	0.416474
10	20	Normal	0	High School	0	Asian or Pacific Islanders	0	Chinese	0	3	30	female	1	9	DD1	2	Ctr	1	FOP	1	HL	1	RAN	2	PDP	1	TimeOut	0	24497	0	24.497	High School	0	1.38911
10	20	Normal	0	High School	0	Asian or Pacific Islanders	0	Chinese	0	3	30	female	1	10	NonCtr	0	NonCtr	0	FOP	1	nonHL	0	RAN	2	DFL	0	Hit	2	12353	1	12.353	High School	0	1.09177
10	20	Normal	0	High School	0	Asian or Pacific Islanders	0	Chinese	0	3	30	female	1	11	NonCtr	0	NonCtr	0	STD	0	nonHL	0	DEX	0	DFL	0	Hit	2	3738	1	3.738	High School	0	0.572639
10	20	Normal	0	High School	0	Asian or Pacific Islanders	0	Chinese	0	3	30	female	1	12	NonCtr	0	NonCtr	0	STD	0	HL	1	IBU	1	PDP	1	TimeOut	0	26267	0	26.267	High School	0	1.41941
10	20	Normal	0	High School	0	Asian or Pacific Islanders	0	Chinese	0	3	30	female	1	13	NonCtr	0	NonCtr	0	FOP	1	HL	1	IBU	1	DFL	0	Hit	2	3442	1	3.442	High School	0	0.536811
10	20	Normal	0	High School	0	Asian or Pacific Islanders	0	Chinese	0	3	30	female	1	14	NonCtr	0	NonCtr	0	STD	0	HL	1	IBU	1	PDP	1	Hit	2	8146	1	8.146	High School	0	0.910944
10	20	Normal	0	High School	0	Asian or Pacific Islanders	0	Chinese	0	3	30	female	1	15	NonCtr	0	NonCtr	0	FOP	1	nonHL	0	IBU	1	DFL	0	TimeOut	0	24569	0	24.569	High School	0	1.39039
10	20	Normal	0	High School	0	Asian or Pacific Islanders	0	Chinese	0	3	30	female	1	16	DD1	2	Ctr	1	FOP	1	nonHL	0	IBU	1	PDP	1	TimeOut	0	22924	0	22.924	High School	0	1.36029
10	20	Normal	0	High School	0	Asian or Pacific Islanders	0	Chinese	0	3	30	female	1	17	DD2	3	Ctr	1	STD	0	HL	1	RAN	2	DFL	0	TimeOut	0	22572	0	22.572	High School	0	1.35357
10	20	Normal	0	High School	0	Asian or Pacific Islanders	0	Chinese	0	3	30	female	1	18	AI	1	Ctr	1	FOP	1	nonHL	0	IBU	1	DFL	0	TimeOut	0	22186	0	22.186	High School	0	1.34608
10	20	Normal	0	High School	0	Asian or Pacific Islanders	0	Chinese	0	3	30	female	1	19	NonCtr	0	NonCtr	0	FOP	1	HL	1	DEX	0	PDP	1	TimeOut	0	21206	0	21.206	High School	0	1.32646
10	20	Normal	0	High School	0	Asian or Pacific Islanders	0	Chinese	0	3	30	female	1	20	DD2	3	Ctr	1	FOP	1	nonHL	0	RAN	2	DFL	0	TimeOut	0	21569	0	21.569	High School	0	1.33383
10	20	Normal	0	High School	0	Asian or Pacific Islanders	0	Chinese	0	3	30	female	1	21	DD1	2	Ctr	1	FOP	1	HL	1	DEX	0	DFL	0	Hit	2	13860	1	13.86	High School	0	1.14176
10	20	Normal	0	High School	0	Asian or Pacific Islanders	0	Chinese	0	3	30	female	1	22	DD2	3	Ctr	1	FOP	1	HL	1	RAN	2	DFL	0	TimeOut	0	22462	0	22.462	High School	0	1.35145
10	20	Normal	0	High School	0	Asian or Pacific Islanders	0	Chinese	0	3	30	female	1	23	NonCtr	0	NonCtr	0	FOP	1	HL	1	DEX	0	PDP	1	Hit	2	1953	1	1.953	High School	0	0.290702
10	20	Normal	0	High School	0	Asian or Pacific Islanders	0	Chinese	0	3	30	female	1	24	NonCtr	0	NonCtr	0	FOP	1	HL	1	IBU	1	DFL	0	miss	1	39	0	0.039	High School	0	-1.40894
10	20	Normal	0	High School	0	Asian or Pacific Islanders	0	Chinese	0	3	30	female	1	25	NonCtr	0	NonCtr	0	FOP	1	nonHL	0	IBU	1	DFL	0	TimeOut	0	20269	0	20.269	High School	0	1.30683
10	20	Normal	0	High School	0	Asian or Pacific Islanders	0	Chinese	0	3	30	female	1	26	DD1	2	Ctr	1	STD	0	nonHL	0	RAN	2	DFL	0	TimeOut	0	23080	0	23.08	High School	0	1.36324
10	20	Normal	0	High School	0	Asian or Pacific Islanders	0	Chinese	0	3	30	female	1	27	DD1	2	Ctr	1	FOP	1	HL	1	DEX	0	PDP	1	Hit	2	2517	1	2.517	High School	0	0.400883
10	20	Normal	0	High School	0	Asian or Pacific Islanders	0	Chinese	0	3	30	female	1	28	NonCtr	0	NonCtr	0	FOP	1	nonHL	0	IBU	1	DFL	0	TimeOut	0	20366	0	20.366	High School	0	1.30891
10	20	Normal	0	High School	0	Asian or Pacific Islanders	0	Chinese	0	3	30	female	1	29	AI	1	Ctr	1	STD	0	nonHL	0	DEX	0	DFL	0	Hit	2	9491	1	9.491	High School	0	0.977312
10	20	Normal	0	High School	0	Asian or Pacific Islanders	0	Chinese	0	3	30	female	1	30	DD2	3	Ctr	1	FOP	1	nonHL	0	IBU	1	PDP	1	TimeOut	0	20712	0	20.712	High School	0	1.31622
10	20	Normal	0	High School	0	Asian or Pacific Islanders	0	Chinese	0	3	30	female	1	31	NonCtr	0	NonCtr	0	FOP	1	HL	1	RAN	2	DFL	0	TimeOut	0	23709	0	23.709	High School	0	1.37491
10	20	Normal	0	High School	0	Asian or Pacific Islanders	0	Chinese	0	3	30	female	1	32	NonCtr	0	NonCtr	0	FOP	1	nonHL	0	RAN	2	PDP	1	TimeOut	0	26424	0	26.424	High School	0	1.422
10	20	Normal	0	High School	0	Asian or Pacific Islanders	0	Chinese	0	3	30	female	1	33	NonCtr	0	NonCtr	0	STD	0	HL	1	RAN	2	PDP	1	Hit	2	1978	1	1.978	High School	0	0.296226
10	20	Normal	0	High School	0	Asian or Pacific Islanders	0	Chinese	0	3	30	female	1	34	AI	1	Ctr	1	FOP	1	nonHL	0	RAN	2	DFL	0	TimeOut	0	22723	0	22.723	High School	0	1.35647
10	20	Normal	0	High School	0	Asian or Pacific Islanders	0	Chinese	0	3	30	female	1	35	NonCtr	0	NonCtr	0	STD	0	HL	1	RAN	2	PDP	1	TimeOut	0	20722	0	20.722	High School	0	1.31643
10	20	Normal	0	High School	0	Asian or Pacific Islanders	0	Chinese	0	3	30	female	1	36	NonCtr	0	NonCtr	0	STD	0	nonHL	0	DEX	0	PDP	1	Hit	2	2966	1	2.966	High School	0	0.472171
10	20	Normal	0	High School	0	Asian or Pacific Islanders	0	Chinese	0	3	30	female	1	37	NonCtr	0	NonCtr	0	STD	0	nonHL	0	DEX	0	PDP	1	Hit	2	1296	1	1.296	High School	0	0.112605
10	20	Normal	0	High School	0	Asian or Pacific Islanders	0	Chinese	0	3	30	female	1	38	NonCtr	0	NonCtr	0	FOP	1	nonHL	0	IBU	1	PDP	1	Hit	2	2496	1	2.496	High School	0	0.397245
10	20	Normal	0	High School	0	Asian or Pacific Islanders	0	Chinese	0	3	30	female	1	39	DD2	3	Ctr	1	FOP	1	HL	1	DEX	0	DFL	0	Hit	2	10534	1	10.534	High School	0	1.02259
10	20	Normal	0	High School	0	Asian or Pacific Islanders	0	Chinese	0	3	30	female	1	40	DD1	2	Ctr	1	STD	0	HL	1	RAN	2	DFL	0	Hit	2	2609	1	2.609	High School	0	0.416474
10	20	Normal	0	High School	0	Asian or Pacific Islanders	0	Chinese	0	3	30	female	1	41	NonCtr	0	NonCtr	0	STD	0	HL	1	IBU	1	PDP	1	Hit	2	9060	1	9.06	High School	0	0.957128
10	20	Normal	0	High School	0	Asian or Pacific Islanders	0	Chinese	0	3	30	female	1	42	NonCtr	0	NonCtr	0	FOP	1	nonHL	0	RAN	2	DFL	0	Hit	2	5499	1	5.499	High School	0	0.740284
10	20	Normal	0	High School	0	Asian or Pacific Islanders	0	Chinese	0	3	30	female	1	43	NonCtr	0	NonCtr	0	FOP	1	HL	1	IBU	1	PDP	1	Hit	2	1503	1	1.503	High School	0	0.176959
10	20	Normal	0	High School	0	Asian or Pacific Islanders	0	Chinese	0	3	30	female	1	44	NonCtr	0	NonCtr	0	FOP	1	nonHL	0	RAN	2	PDP	1	Hit	2	1237	1	1.237	High School	0	0.0923697
10	20	Normal	0	High School	0	Asian or Pacific Islanders	0	Chinese	0	3	30	female	1	45	NonCtr	0	NonCtr	0	STD	0	nonHL	0	DEX	0	DFL	0	Hit	2	11977	1	11.977	High School	0	1.07835
10	20	Normal	0	High School	0	Asian or Pacific Islanders	0	Chinese	0	3	30	female	1	46	NonCtr	0	NonCtr	0	FOP	1	nonHL	0	IBU	1	DFL	0	Hit	2	16524	1	16.524	High School	0	1.21812
10	20	Normal	0	High School	0	Asian or Pacific Islanders	0	Chinese	0	3	30	female	1	47	DD1	2	Ctr	1	FOP	1	nonHL	0	DEX	0	PDP	1	Hit	2	14692	1	14.692	High School	0	1.16708
10	20	Normal	0	High School	0	Asian or Pacific Islanders	0	Chinese	0	3	30	female	1	48	NonCtr	0	NonCtr	0	STD	0	nonHL	0	DEX	0	PDP	1	Hit	2	3793	1	3.793	High School	0	0.578983
10	20	Normal	0	High School	0	Asian or Pacific Islanders	0	Chinese	0	3	30	female	1	49	AI	1	Ctr	1	FOP	1	HL	1	DEX	0	PDP	1	Hit	2	11358	1	11.358	High School	0	1.0553
10	20	Normal	0	High School	0	Asian or Pacific Islanders	0	Chinese	0	3	30	female	1	50	NonCtr	0	NonCtr	0	FOP	1	nonHL	0	RAN	2	DFL	0	Hit	2	11944	1	11.944	High School	0	1.07715
10	20	Normal	0	High School	0	Asian or Pacific Islanders	0	Chinese	0	3	30	female	1	51	NonCtr	0	NonCtr	0	FOP	1	nonHL	0	IBU	1	PDP	1	Hit	2	5208	1	5.208	High School	0	0.716671
10	20	Normal	0	High School	0	Asian or Pacific Islanders	0	Chinese	0	3	30	female	1	52	DD1	2	Ctr	1	STD	0	HL	1	DEX	0	DFL	0	Hit	2	6379	1	6.379	High School	0	0.804753
10	20	Normal	0	High School	0	Asian or Pacific Islanders	0	Chinese	0	3	30	female	1	53	NonCtr	0	NonCtr	0	FOP	1	HL	1	RAN	2	PDP	1	Hit	2	12197	1	12.197	High School	0	1.08625
10	20	Normal	0	High School	0	Asian or Pacific Islanders	0	Chinese	0	3	30	female	1	54	NonCtr	0	NonCtr	0	FOP	1	nonHL	0	DEX	0	DFL	0	Hit	2	16082	1	16.082	High School	0	1.20634
10	20	Normal	0	High School	0	Asian or Pacific Islanders	0	Chinese	0	3	30	female	1	55	NonCtr	0	NonCtr	0	FOP	1	HL	1	DEX	0	DFL	0	Hit	2	14593	1	14.593	High School	0	1.16414
10	20	Normal	0	High School	0	Asian or Pacific Islanders	0	Chinese	0	3	30	female	1	56	NonCtr	0	NonCtr	0	FOP	1	HL	1	IBU	1	PDP	1	Hit	2	5364	1	5.364	High School	0	0.729489
10	20	Normal	0	High School	0	Asian or Pacific Islanders	0	Chinese	0	3	30	female	1	57	AI	1	Ctr	1	FOP	1	HL	1	RAN	2	PDP	1	Hit	2	13983	1	13.983	High School	0	1.1456
10	20	Normal	0	High School	0	Asian or Pacific Islanders	0	Chinese	0	3	30	female	1	58	NonCtr	0	NonCtr	0	STD	0	nonHL	0	RAN	2	PDP	1	Hit	2	1749	1	1.749	High School	0	0.24279
10	20	Normal	0	High School	0	Asian or Pacific Islanders	0	Chinese	0	3	30	female	1	59	NonCtr	0	NonCtr	0	STD	0	HL	1	RAN	2	DFL	0	TimeOut	0	20795	0	20.795	High School	0	1.31796
10	20	Normal	0	High School	0	Asian or Pacific Islanders	0	Chinese	0	3	30	female	1	60	DD1	2	Ctr	1	FOP	1	nonHL	0	IBU	1	DFL	0	TimeOut	0	22540	0	22.54	High School	0	1.35295
10	20	Normal	0	High School	0	Asian or Pacific Islanders	0	Chinese	0	3	30	female	1	61	DD2	3	Ctr	1	FOP	1	HL	1	IBU	1	DFL	0	Hit	2	8199	1	8.199	High School	0	0.913761
10	20	Normal	0	High School	0	Asian or Pacific Islanders	0	Chinese	0	3	30	female	1	62	NonCtr	0	NonCtr	0	FOP	1	nonHL	0	DEX	0	PDP	1	Hit	2	1726	1	1.726	High School	0	0.237041
10	20	Normal	0	High School	0	Asian or Pacific Islanders	0	Chinese	0	3	30	female	1	63	AI	1	Ctr	1	STD	0	nonHL	0	IBU	1	DFL	0	TimeOut	0	19606	0	19.606	High School	0	1.29239
10	20	Normal	0	High School	0	Asian or Pacific Islanders	0	Chinese	0	3	30	female	1	64	NonCtr	0	NonCtr	0	STD	0	HL	1	DEX	0	DFL	0	Hit	2	11955	1	11.955	High School	0	1.07755
10	20	Normal	0	High School	0	Asian or Pacific Islanders	0	Chinese	0	3	30	female	1	65	NonCtr	0	NonCtr	0	STD	0	nonHL	0	RAN	2	PDP	1	Hit	2	2103	1	2.103	High School	0	0.322839
10	20	Normal	0	High School	0	Asian or Pacific Islanders	0	Chinese	0	3	30	female	1	66	NonCtr	0	NonCtr	0	STD	0	HL	1	DEX	0	PDP	1	Hit	2	9517	1	9.517	High School	0	0.9785
10	20	Normal	0	High School	0	Asian or Pacific Islanders	0	Chinese	0	3	30	female	1	67	NonCtr	0	NonCtr	0	STD	0	HL	1	DEX	0	PDP	1	TimeOut	0	22969	0	22.969	High School	0	1.36114
10	20	Normal	0	High School	0	Asian or Pacific Islanders	0	Chinese	0	3	30	female	1	68	DD2	3	Ctr	1	STD	0	nonHL	0	RAN	2	DFL	0	Hit	2	8912	1	8.912	High School	0	0.949975
10	20	Normal	0	High School	0	Asian or Pacific Islanders	0	Chinese	0	3	30	female	1	69	NonCtr	0	NonCtr	0	STD	0	nonHL	0	RAN	2	DFL	0	TimeOut	0	24521	0	24.521	High School	0	1.38954
10	20	Normal	0	High School	0	Asian or Pacific Islanders	0	Chinese	0	3	30	female	1	70	DD2	3	Ctr	1	FOP	1	HL	1	RAN	2	PDP	1	TimeOut	0	23599	0	23.599	High School	0	1.37289
10	20	Normal	0	High School	0	Asian or Pacific Islanders	0	Chinese	0	3	30	female	1	71	NonCtr	0	NonCtr	0	FOP	1	HL	1	IBU	1	DFL	0	Hit	2	8421	1	8.421	High School	0	0.925364
10	20	Normal	0	High School	0	Asian or Pacific Islanders	0	Chinese	0	3	30	female	1	72	AI	1	Ctr	1	STD	0	nonHL	0	RAN	2	PDP	1	TimeOut	0	22398	0	22.398	High School	0	1.35021
10	20	Normal	0	High School	0	Asian or Pacific Islanders	0	Chinese	0	3	30	female	1	73	DD1	2	Ctr	1	FOP	1	nonHL	0	RAN	2	PDP	1	Hit	2	16227	1	16.227	High School	0	1.21024
10	20	Normal	0	High School	0	Asian or Pacific Islanders	0	Chinese	0	3	30	female	1	74	NonCtr	0	NonCtr	0	STD	0	HL	1	RAN	2	DFL	0	Hit	2	12914	1	12.914	High School	0	1.11106
10	20	Normal	0	High School	0	Asian or Pacific Islanders	0	Chinese	0	3	30	female	1	75	AI	1	Ctr	1	STD	0	nonHL	0	DEX	0	PDP	1	Hit	2	11645	1	11.645	High School	0	1.06614
10	20	Normal	0	High School	0	Asian or Pacific Islanders	0	Chinese	0	3	30	female	1	76	NonCtr	0	NonCtr	0	STD	0	HL	1	RAN	2	DFL	0	Hit	2	6707	1	6.707	High School	0	0.826528
10	20	Normal	0	High School	0	Asian or Pacific Islanders	0	Chinese	0	3	30	female	1	77	NonCtr	0	NonCtr	0	FOP	1	HL	1	DEX	0	DFL	0	TimeOut	0	20621	0	20.621	High School	0	1.31431
10	20	Normal	0	High School	0	Asian or Pacific Islanders	0	Chinese	0	3	30	female	1	78	AI	1	Ctr	1	STD	0	nonHL	0	IBU	1	PDP	1	Hit	2	1057	1	1.057	High School	0	0.024075
10	20	Normal	0	High School	0	Asian or Pacific Islanders	0	Chinese	0	3	30	female	1	79	DD2	3	Ctr	1	FOP	1	HL	1	IBU	1	PDP	1	miss	1	10961	0	10.961	High School	0	1.03985
10	20	Normal	0	High School	0	Asian or Pacific Islanders	0	Chinese	0	3	30	female	1	80	DD1	2	Ctr	1	STD	0	HL	1	IBU	1	DFL	0	Hit	2	12656	1	12.656	High School	0	1.1023
10	20	Normal	0	High School	0	Asian or Pacific Islanders	0	Chinese	0	3	30	female	1	81	NonCtr	0	NonCtr	0	STD	0	nonHL	0	RAN	2	DFL	0	Hit	2	2650	1	2.65	High School	0	0.423246
10	20	Normal	0	High School	0	Asian or Pacific Islanders	0	Chinese	0	3	30	female	1	82	NonCtr	0	NonCtr	0	FOP	1	HL	1	DEX	0	DFL	0	TimeOut	0	24168	0	24.168	High School	0	1.38324
10	20	Normal	0	High School	0	Asian or Pacific Islanders	0	Chinese	0	3	30	female	1	83	NonCtr	0	NonCtr	0	STD	0	nonHL	0	RAN	2	PDP	1	TimeOut	0	20357	0	20.357	High School	0	1.30871
10	20	Normal	0	High School	0	Asian or Pacific Islanders	0	Chinese	0	3	30	female	1	84	DD1	2	Ctr	1	STD	0	nonHL	0	DEX	0	DFL	0	Hit	2	11321	1	11.321	High School	0	1.05388
10	20	Normal	0	High School	0	Asian or Pacific Islanders	0	Chinese	0	3	30	female	1	85	NonCtr	0	NonCtr	0	STD	0	HL	1	DEX	0	DFL	0	TimeOut	0	22679	0	22.679	High School	0	1.35562
10	20	Normal	0	High School	0	Asian or Pacific Islanders	0	Chinese	0	3	30	female	1	86	NonCtr	0	NonCtr	0	FOP	1	nonHL	0	RAN	2	PDP	1	Hit	2	2037	1	2.037	High School	0	0.308991
10	20	Normal	0	High School	0	Asian or Pacific Islanders	0	Chinese	0	3	30	female	1	87	DD1	2	Ctr	1	FOP	1	nonHL	0	RAN	2	DFL	0	TimeOut	0	20267	0	20.267	High School	0	1.30679
10	20	Normal	0	High School	0	Asian or Pacific Islanders	0	Chinese	0	3	30	female	1	88	DD2	3	Ctr	1	FOP	1	nonHL	0	DEX	0	DFL	0	TimeOut	0	22122	0	22.122	High School	0	1.34482
10	20	Normal	0	High School	0	Asian or Pacific Islanders	0	Chinese	0	3	30	female	1	89	NonCtr	0	NonCtr	0	FOP	1	nonHL	0	DEX	0	DFL	0	TimeOut	0	19941	0	19.941	High School	0	1.29975
10	20	Normal	0	High School	0	Asian or Pacific Islanders	0	Chinese	0	3	30	female	1	90	NonCtr	0	NonCtr	0	STD	0	nonHL	0	DEX	0	DFL	0	TimeOut	0	22124	0	22.124	High School	0	1.34486
10	20	Normal	0	High School	0	Asian or Pacific Islanders	0	Chinese	0	3	30	female	1	91	DD1	2	Ctr	1	FOP	1	HL	1	IBU	1	PDP	1	Hit	2	6913	1	6.913	High School	0	0.839667
10	20	Normal	0	High School	0	Asian or Pacific Islanders	0	Chinese	0	3	30	female	1	92	NonCtr	0	NonCtr	0	FOP	1	HL	1	RAN	2	PDP	1	TimeOut	0	20074	0	20.074	High School	0	1.30263
10	20	Normal	0	High School	0	Asian or Pacific Islanders	0	Chinese	0	3	30	female	1	93	NonCtr	0	NonCtr	0	STD	0	HL	1	DEX	0	DFL	0	Hit	2	5306	1	5.306	High School	0	0.724767
10	20	Normal	0	High School	0	Asian or Pacific Islanders	0	Chinese	0	3	30	female	1	94	DD2	3	Ctr	1	FOP	1	nonHL	0	IBU	1	DFL	0	miss	1	72	0	0.072	High School	0	-1.14267
10	20	Normal	0	High School	0	Asian or Pacific Islanders	0	Chinese	0	3	30	female	1	95	DD1	2	Ctr	1	FOP	1	HL	1	IBU	1	DFL	0	Hit	2	4643	1	4.643	High School	0	0.666799
10	20	Normal	0	High School	0	Asian or Pacific Islanders	0	Chinese	0	3	30	female	1	96	DD2	3	Ctr	1	FOP	1	HL	1	DEX	0	PDP	1	Hit	2	5025	1	5.025	High School	0	0.701136
10	20	Normal	0	High School	0	Asian or Pacific Islanders	0	Chinese	0	3	30	female	1	97	AI	1	Ctr	1	FOP	1	nonHL	0	DEX	0	DFL	0	Hit	2	8302	1	8.302	High School	0	0.919183
10	20	Normal	0	High School	0	Asian or Pacific Islanders	0	Chinese	0	3	30	female	1	98	AI	1	Ctr	1	STD	0	HL	1	RAN	2	DFL	0	Hit	2	1639	1	1.639	High School	0	0.214579
10	20	Normal	0	High School	0	Asian or Pacific Islanders	0	Chinese	0	3	30	female	1	99	NonCtr	0	NonCtr	0	STD	0	nonHL	0	DEX	0	DFL	0	TimeOut	0	19868	0	19.868	High School	0	1.29815
10	20	Normal	0	High School	0	Asian or Pacific Islanders	0	Chinese	0	3	30	female	1	100	NonCtr	0	NonCtr	0	FOP	1	HL	1	RAN	2	DFL	0	Hit	2	9525	1	9.525	High School	0	0.978865
10	20	Normal	0	High School	0	Asian or Pacific Islanders	0	Chinese	0	3	30	female	1	101	NonCtr	0	NonCtr	0	STD	0	HL	1	DEX	0	PDP	1	Hit	2	8216	1	8.216	High School	0	0.91466
10	20	Normal	0	High School	0	Asian or Pacific Islanders	0	Chinese	0	3	30	female	1	102	NonCtr	0	NonCtr	0	STD	0	nonHL	0	IBU	1	PDP	1	Hit	2	1215	1	1.215	High School	0	0.0845763
10	20	Normal	0	High School	0	Asian or Pacific Islanders	0	Chinese	0	3	30	female	1	103	AI	1	Ctr	1	STD	0	HL	1	DEX	0	PDP	1	Hit	2	2770	1	2.77	High School	0	0.44248
10	20	Normal	0	High School	0	Asian or Pacific Islanders	0	Chinese	0	3	30	female	1	104	NonCtr	0	NonCtr	0	STD	0	HL	1	RAN	2	PDP	1	Hit	2	1852	1	1.852	High School	0	0.267641
10	20	Normal	0	High School	0	Asian or Pacific Islanders	0	Chinese	0	3	30	female	1	105	NonCtr	0	NonCtr	0	STD	0	HL	1	IBU	1	DFL	0	Hit	2	7098	1	7.098	High School	0	0.851136
10	20	Normal	0	High School	0	Asian or Pacific Islanders	0	Chinese	0	3	30	female	1	106	NonCtr	0	NonCtr	0	FOP	1	HL	1	DEX	0	DFL	0	Hit	2	1465	1	1.465	High School	0	0.165838
10	20	Normal	0	High School	0	Asian or Pacific Islanders	0	Chinese	0	3	30	female	1	107	DD2	3	Ctr	1	FOP	1	nonHL	0	RAN	2	PDP	1	Hit	2	6396	1	6.396	High School	0	0.805908
10	20	Normal	0	High School	0	Asian or Pacific Islanders	0	Chinese	0	3	30	female	1	108	NonCtr	0	NonCtr	0	STD	0	nonHL	0	RAN	2	DFL	0	TimeOut	0	19984	0	19.984	High School	0	1.30068
10	20	Normal	0	High School	0	Asian or Pacific Islanders	0	Chinese	0	3	30	female	1	109	NonCtr	0	NonCtr	0	STD	0	HL	1	RAN	2	PDP	1	TimeOut	0	19801	0	19.801	High School	0	1.29669
10	20	Normal	0	High School	0	Asian or Pacific Islanders	0	Chinese	0	3	30	female	1	110	NonCtr	0	NonCtr	0	STD	0	nonHL	0	IBU	1	DFL	0	TimeOut	0	20524	0	20.524	High School	0	1.31226
10	20	Normal	0	High School	0	Asian or Pacific Islanders	0	Chinese	0	3	30	female	1	111	NonCtr	0	NonCtr	0	FOP	1	HL	1	DEX	0	PDP	1	Hit	2	1745	1	1.745	High School	0	0.241795
10	20	Normal	0	High School	0	Asian or Pacific Islanders	0	Chinese	0	3	30	female	1	112	NonCtr	0	NonCtr	0	STD	0	HL	1	RAN	2	DFL	0	TimeOut	0	19852	0	19.852	High School	0	1.2978
10	20	Normal	0	High School	0	Asian or Pacific Islanders	0	Chinese	0	3	30	female	1	113	AI	1	Ctr	1	FOP	1	HL	1	RAN	2	DFL	0	Hit	2	4478	1	4.478	High School	0	0.651084
10	20	Normal	0	High School	0	Asian or Pacific Islanders	0	Chinese	0	3	30	female	1	114	NonCtr	0	NonCtr	0	FOP	1	nonHL	0	RAN	2	DFL	0	Hit	2	2093	1	2.093	High School	0	0.320769
10	20	Normal	0	High School	0	Asian or Pacific Islanders	0	Chinese	0	3	30	female	1	115	DD1	2	Ctr	1	STD	0	nonHL	0	IBU	1	DFL	0	Hit	2	10855	1	10.855	High School	0	1.03563
10	20	Normal	0	High School	0	Asian or Pacific Islanders	0	Chinese	0	3	30	female	1	116	NonCtr	0	NonCtr	0	FOP	1	nonHL	0	DEX	0	DFL	0	TimeOut	0	20420	0	20.42	High School	0	1.31006
10	20	Normal	0	High School	0	Asian or Pacific Islanders	0	Chinese	0	3	30	female	1	117	NonCtr	0	NonCtr	0	FOP	1	HL	1	RAN	2	DFL	0	miss	1	4413	0	4.413	High School	0	0.644734
10	20	Normal	0	High School	0	Asian or Pacific Islanders	0	Chinese	0	3	30	female	1	118	NonCtr	0	NonCtr	0	STD	0	nonHL	0	IBU	1	DFL	0	TimeOut	0	19999	0	19.999	High School	0	1.30101
10	20	Normal	0	High School	0	Asian or Pacific Islanders	0	Chinese	0	3	30	female	1	119	NonCtr	0	NonCtr	0	STD	0	HL	1	DEX	0	DFL	0	Hit	2	2125	1	2.125	High School	0	0.327359
10	20	Normal	0	High School	0	Asian or Pacific Islanders	0	Chinese	0	3	30	female	1	120	NonCtr	0	NonCtr	0	FOP	1	nonHL	0	DEX	0	DFL	0	TimeOut	0	19314	0	19.314	High School	0	1.28587
10	20	Normal	0	High School	0	Asian or Pacific Islanders	0	Chinese	0	3	30	female	1	121	NonCtr	0	NonCtr	0	FOP	1	nonHL	0	RAN	2	DFL	0	Hit	2	2540	1	2.54	High School	0	0.404834
10	20	Normal	0	High School	0	Asian or Pacific Islanders	0	Chinese	0	3	30	female	1	122	NonCtr	0	NonCtr	0	STD	0	nonHL	0	RAN	2	DFL	0	Hit	2	1229	1	1.229	High School	0	0.0895519
10	20	Normal	0	High School	0	Asian or Pacific Islanders	0	Chinese	0	3	30	female	1	123	AI	1	Ctr	1	STD	0	HL	1	IBU	1	DFL	0	Hit	2	6192	1	6.192	High School	0	0.791831
10	20	Normal	0	High School	0	Asian or Pacific Islanders	0	Chinese	0	3	30	female	1	124	AI	1	Ctr	1	FOP	1	HL	1	IBU	1	DFL	0	Hit	2	1316	1	1.316	High School	0	0.119256
10	20	Normal	0	High School	0	Asian or Pacific Islanders	0	Chinese	0	3	30	female	1	125	DD2	3	Ctr	1	STD	0	HL	1	DEX	0	DFL	0	Hit	2	7080	1	7.08	High School	0	0.850033
10	20	Normal	0	High School	0	Asian or Pacific Islanders	0	Chinese	0	3	30	female	1	126	AI	1	Ctr	1	STD	0	HL	1	DEX	0	DFL	0	Hit	2	10391	1	10.391	High School	0	1.01666
10	20	Normal	0	High School	0	Asian or Pacific Islanders	0	Chinese	0	3	30	female	1	127	NonCtr	0	NonCtr	0	STD	0	nonHL	0	IBU	1	PDP	1	Hit	2	3520	1	3.52	High School	0	0.546543
10	20	Normal	0	High School	0	Asian or Pacific Islanders	0	Chinese	0	3	30	female	1	128	DD2	3	Ctr	1	STD	0	HL	1	IBU	1	DFL	0	TimeOut	0	20468	0	20.468	High School	0	1.31108
10	20	Normal	0	High School	0	Asian or Pacific Islanders	0	Chinese	0	3	30	female	1	129	NonCtr	0	NonCtr	0	STD	0	HL	1	IBU	1	PDP	1	Hit	2	9589	1	9.589	High School	0	0.981773
10	20	Normal	0	High School	0	Asian or Pacific Islanders	0	Chinese	0	3	30	female	1	130	NonCtr	0	NonCtr	0	STD	0	nonHL	0	IBU	1	PDP	1	Hit	2	3051	1	3.051	High School	0	0.484442
10	20	Normal	0	High School	0	Asian or Pacific Islanders	0	Chinese	0	3	30	female	1	131	AI	1	Ctr	1	FOP	1	nonHL	0	DEX	0	PDP	1	TimeOut	0	20623	0	20.623	High School	0	1.31435
10	20	Normal	0	High School	0	Asian or Pacific Islanders	0	Chinese	0	3	30	female	1	132	NonCtr	0	NonCtr	0	STD	0	nonHL	0	IBU	1	DFL	0	Hit	2	9126	1	9.126	High School	0	0.96028
10	20	Normal	0	High School	0	Asian or Pacific Islanders	0	Chinese	0	3	30	female	1	133	DD2	3	Ctr	1	FOP	1	nonHL	0	DEX	0	PDP	1	Hit	2	6697	1	6.697	High School	0	0.82588
10	20	Normal	0	High School	0	Asian or Pacific Islanders	0	Chinese	0	3	30	female	1	134	AI	1	Ctr	1	FOP	1	HL	1	DEX	0	DFL	0	Hit	2	5200	1	5.2	High School	0	0.716003
10	20	Normal	0	High School	0	Asian or Pacific Islanders	0	Chinese	0	3	30	female	1	135	NonCtr	0	NonCtr	0	STD	0	nonHL	0	RAN	2	PDP	1	TimeOut	0	19667	0	19.667	High School	0	1.29374
10	20	Normal	0	High School	0	Asian or Pacific Islanders	0	Chinese	0	3	30	female	1	136	NonCtr	0	NonCtr	0	STD	0	HL	1	IBU	1	DFL	0	TimeOut	0	19608	0	19.608	High School	0	1.29243
10	20	Normal	0	High School	0	Asian or Pacific Islanders	0	Chinese	0	3	30	female	1	137	NonCtr	0	NonCtr	0	FOP	1	nonHL	0	IBU	1	PDP	1	Hit	2	1372	1	1.372	High School	0	0.137354
10	20	Normal	0	High School	0	Asian or Pacific Islanders	0	Chinese	0	3	30	female	1	138	NonCtr	0	NonCtr	0	STD	0	HL	1	IBU	1	DFL	0	Hit	2	4330	1	4.33	High School	0	0.636488
10	20	Normal	0	High School	0	Asian or Pacific Islanders	0	Chinese	0	3	30	female	1	139	NonCtr	0	NonCtr	0	FOP	1	HL	1	IBU	1	DFL	0	TimeOut	0	18944	0	18.944	High School	0	1.27747
10	20	Normal	0	High School	0	Asian or Pacific Islanders	0	Chinese	0	3	30	female	1	140	NonCtr	0	NonCtr	0	STD	0	nonHL	0	DEX	0	PDP	1	Hit	2	1394	1	1.394	High School	0	0.144263
10	20	Normal	0	High School	0	Asian or Pacific Islanders	0	Chinese	0	3	30	female	1	141	NonCtr	0	NonCtr	0	STD	0	HL	1	DEX	0	PDP	1	TimeOut	0	19046	0	19.046	High School	0	1.2798
10	20	Normal	0	High School	0	Asian or Pacific Islanders	0	Chinese	0	3	30	female	1	142	NonCtr	0	NonCtr	0	FOP	1	nonHL	0	IBU	1	DFL	0	TimeOut	0	19034	0	19.034	High School	0	1.27953
10	20	Normal	0	High School	0	Asian or Pacific Islanders	0	Chinese	0	3	30	female	1	143	NonCtr	0	NonCtr	0	FOP	1	nonHL	0	DEX	0	PDP	1	Hit	2	2118	1	2.118	High School	0	0.325926
10	20	Normal	0	High School	0	Asian or Pacific Islanders	0	Chinese	0	3	30	female	1	144	AI	1	Ctr	1	STD	0	nonHL	0	RAN	2	DFL	0	Hit	2	11050	1	11.05	High School	0	1.04336
10	20	Normal	0	High School	0	Asian or Pacific Islanders	0	Chinese	0	3	30	female	1	145	NonCtr	0	NonCtr	0	STD	0	nonHL	0	DEX	0	DFL	0	Hit	2	3693	1	3.693	High School	0	0.567379
10	20	Normal	0	High School	0	Asian or Pacific Islanders	0	Chinese	0	3	30	female	1	146	NonCtr	0	NonCtr	0	FOP	1	nonHL	0	DEX	0	PDP	1	TimeOut	0	19106	0	19.106	High School	0	1.28117
10	20	Normal	0	High School	0	Asian or Pacific Islanders	0	Chinese	0	3	30	female	1	147	AI	1	Ctr	1	STD	0	HL	1	RAN	2	PDP	1	Hit	2	1459	1	1.459	High School	0	0.164055
10	20	Normal	0	High School	0	Asian or Pacific Islanders	0	Chinese	0	3	30	female	1	148	NonCtr	0	NonCtr	0	FOP	1	HL	1	RAN	2	PDP	1	Hit	2	1196	1	1.196	High School	0	0.0777312
10	20	Normal	0	High School	0	Asian or Pacific Islanders	0	Chinese	0	3	30	female	1	149	NonCtr	0	NonCtr	0	STD	0	nonHL	0	RAN	2	DFL	0	Hit	2	8171	1	8.171	High School	0	0.912275
10	20	Normal	0	High School	0	Asian or Pacific Islanders	0	Chinese	0	3	30	female	1	150	NonCtr	0	NonCtr	0	STD	0	nonHL	0	IBU	1	DFL	0	Hit	2	13501	1	13.501	High School	0	1.13037
10	20	Normal	0	High School	0	Asian or Pacific Islanders	0	Chinese	0	3	30	female	1	151	DD2	3	Ctr	1	STD	0	nonHL	0	DEX	0	DFL	0	TimeOut	0	19052	0	19.052	High School	0	1.27994
10	20	Normal	0	High School	0	Asian or Pacific Islanders	0	Chinese	0	3	30	female	1	152	NonCtr	0	NonCtr	0	STD	0	nonHL	0	IBU	1	DFL	0	Hit	2	3109	1	3.109	High School	0	0.492621
10	20	Normal	0	High School	0	Asian or Pacific Islanders	0	Chinese	0	3	30	female	1	153	DD2	3	Ctr	1	STD	0	nonHL	0	IBU	1	DFL	0	TimeOut	0	20110	0	20.11	High School	0	1.30341
10	20	Normal	0	High School	0	Asian or Pacific Islanders	0	Chinese	0	3	30	female	1	154	NonCtr	0	NonCtr	0	FOP	1	nonHL	0	RAN	2	PDP	1	Hit	2	1404	1	1.404	High School	0	0.147367
10	20	Normal	0	High School	0	Asian or Pacific Islanders	0	Chinese	0	3	30	female	1	155	NonCtr	0	NonCtr	0	FOP	1	HL	1	IBU	1	DFL	0	Hit	2	10798	1	10.798	High School	0	1.03334
10	20	Normal	0	High School	0	Asian or Pacific Islanders	0	Chinese	0	3	30	female	1	156	DD1	2	Ctr	1	FOP	1	nonHL	0	DEX	0	DFL	0	Hit	2	10398	1	10.398	High School	0	1.01695
10	20	Normal	0	High School	0	Asian or Pacific Islanders	0	Chinese	0	3	30	female	1	157	NonCtr	0	NonCtr	0	FOP	1	nonHL	0	DEX	0	PDP	1	TimeOut	0	19395	0	19.395	High School	0	1.28769
10	20	Normal	0	High School	0	Asian or Pacific Islanders	0	Chinese	0	3	30	female	1	158	NonCtr	0	NonCtr	0	STD	0	HL	1	IBU	1	DFL	0	TimeOut	0	18865	0	18.865	High School	0	1.27566
10	20	Normal	0	High School	0	Asian or Pacific Islanders	0	Chinese	0	3	30	female	1	159	AI	1	Ctr	1	FOP	1	nonHL	0	RAN	2	PDP	1	TimeOut	0	19252	0	19.252	High School	0	1.28448
10	20	Normal	0	High School	0	Asian or Pacific Islanders	0	Chinese	0	3	30	female	1	160	NonCtr	0	NonCtr	0	STD	0	HL	1	RAN	2	DFL	0	Hit	2	4064	1	4.064	High School	0	0.608954
10	20	Normal	0	High School	0	Asian or Pacific Islanders	0	Chinese	0	3	30	female	1	161	AI	1	Ctr	1	STD	0	HL	1	IBU	1	PDP	1	Hit	2	3202	1	3.202	High School	0	0.505421
10	20	Normal	0	High School	0	Asian or Pacific Islanders	0	Chinese	0	3	30	female	1	162	DD1	2	Ctr	1	FOP	1	HL	1	RAN	2	DFL	0	Hit	2	5683	1	5.683	High School	0	0.754578
10	20	Normal	0	High School	0	Asian or Pacific Islanders	0	Chinese	0	3	30	female	1	163	NonCtr	0	NonCtr	0	FOP	1	HL	1	RAN	2	DFL	0	Hit	2	14900	1	14.9	High School	0	1.17319
10	20	Normal	0	High School	0	Asian or Pacific Islanders	0	Chinese	0	3	30	female	1	164	NonCtr	0	NonCtr	0	FOP	1	HL	1	DEX	0	DFL	0	Hit	2	2368	1	2.368	High School	0	0.374382
10	20	Normal	0	High School	0	Asian or Pacific Islanders	0	Chinese	0	3	30	female	1	165	NonCtr	0	NonCtr	0	FOP	1	HL	1	IBU	1	PDP	1	Hit	2	17091	1	17.091	High School	0	1.23277
10	20	Normal	0	High School	0	Asian or Pacific Islanders	0	Chinese	0	3	30	female	1	166	NonCtr	0	NonCtr	0	STD	0	nonHL	0	IBU	1	PDP	1	Hit	2	2799	1	2.799	High School	0	0.447003
10	20	Normal	0	High School	0	Asian or Pacific Islanders	0	Chinese	0	3	30	female	1	167	NonCtr	0	NonCtr	0	FOP	1	HL	1	DEX	0	PDP	1	Hit	2	3953	1	3.953	High School	0	0.596927
10	20	Normal	0	High School	0	Asian or Pacific Islanders	0	Chinese	0	3	30	female	1	168	NonCtr	0	NonCtr	0	FOP	1	HL	1	RAN	2	PDP	1	Hit	2	1083	1	1.083	High School	0	0.0346285
3	25	Total	1	Bachelor Degree	2	Asian or Pacific Islanders	0	Chinese	0	4	20	male	0	1	NonCtr	0	NonCtr	0	FOP	1	HL	1	DEX	0	PDP	1	Hit	2	4785	1	4.785	Bachelor Degree	1	0.679882
11	30	Normal	0	Bachelor Degree	2	Asian or Pacific Islanders	0	Others	3	8	30	female	1	2	NonCtr	0	NonCtr	0	FOP	1	HL	1	RAN	2	PDP	1	Hit	2	4810	1	4.81	Bachelor Degree	1	0.682145
11	30	Normal	0	Bachelor Degree	2	Asian or Pacific Islanders	0	Others	3	8	30	female	1	3	NonCtr	0	NonCtr	0	FOP	1	nonHL	0	RAN	2	PDP	1	Hit	2	3080	1	3.08	Bachelor Degree	1	0.488551
11	30	Normal	0	Bachelor Degree	2	Asian or Pacific Islanders	0	Others	3	8	30	female	1	4	NonCtr	0	NonCtr	0	FOP	1	nonHL	0	RAN	2	DFL	0	Hit	2	3135	1	3.135	Bachelor Degree	1	0.496238
11	30	Normal	0	Bachelor Degree	2	Asian or Pacific Islanders	0	Others	3	8	30	female	1	5	NonCtr	0	NonCtr	0	STD	0	nonHL	0	IBU	1	DFL	0	Hit	2	1458	1	1.458	Bachelor Degree	1	0.163758
11	30	Normal	0	Bachelor Degree	2	Asian or Pacific Islanders	0	Others	3	8	30	female	1	6	NonCtr	0	NonCtr	0	FOP	1	nonHL	0	IBU	1	DFL	0	TimeOut	0	19561	0	19.561	Bachelor Degree	1	1.29139
11	30	Normal	0	Bachelor Degree	2	Asian or Pacific Islanders	0	Others	3	8	30	female	1	7	NonCtr	0	NonCtr	0	FOP	1	nonHL	0	RAN	2	DFL	0	TimeOut	0	19807	0	19.807	Bachelor Degree	1	1.29682
11	30	Normal	0	Bachelor Degree	2	Asian or Pacific Islanders	0	Others	3	8	30	female	1	8	NonCtr	0	NonCtr	0	STD	0	nonHL	0	DEX	0	PDP	1	Hit	2	3575	1	3.575	Bachelor Degree	1	0.553276
11	30	Normal	0	Bachelor Degree	2	Asian or Pacific Islanders	0	Others	3	8	30	female	1	9	NonCtr	0	NonCtr	0	STD	0	HL	1	RAN	2	DFL	0	TimeOut	0	18922	0	18.922	Bachelor Degree	1	1.27697
11	30	Normal	0	Bachelor Degree	2	Asian or Pacific Islanders	0	Others	3	8	30	female	1	10	NonCtr	0	NonCtr	0	STD	0	nonHL	0	IBU	1	PDP	1	Hit	2	1443	1	1.443	Bachelor Degree	1	0.159266
11	30	Normal	0	Bachelor Degree	2	Asian or Pacific Islanders	0	Others	3	8	30	female	1	11	NonCtr	0	NonCtr	0	STD	0	nonHL	0	RAN	2	DFL	0	TimeOut	0	19123	0	19.123	Bachelor Degree	1	1.28156
11	30	Normal	0	Bachelor Degree	2	Asian or Pacific Islanders	0	Others	3	8	30	female	1	12	NonCtr	0	NonCtr	0	FOP	1	HL	1	IBU	1	PDP	1	TimeOut	0	19033	0	19.033	Bachelor Degree	1	1.27951
11	30	Normal	0	Bachelor Degree	2	Asian or Pacific Islanders	0	Others	3	8	30	female	1	13	NonCtr	0	NonCtr	0	STD	0	nonHL	0	IBU	1	PDP	1	Hit	2	1414	1	1.414	Bachelor Degree	1	0.150449
11	30	Normal	0	Bachelor Degree	2	Asian or Pacific Islanders	0	Others	3	8	30	female	1	14	DD1	2	Ctr	1	STD	0	nonHL	0	RAN	2	DFL	0	TimeOut	0	19429	0	19.429	Bachelor Degree	1	1.28845
11	30	Normal	0	Bachelor Degree	2	Asian or Pacific Islanders	0	Others	3	8	30	female	1	15	NonCtr	0	NonCtr	0	FOP	1	nonHL	0	RAN	2	DFL	0	Hit	2	15474	1	15.474	Bachelor Degree	1	1.1896
11	30	Normal	0	Bachelor Degree	2	Asian or Pacific Islanders	0	Others	3	8	30	female	1	16	NonCtr	0	NonCtr	0	STD	0	nonHL	0	DEX	0	DFL	0	Hit	2	2006	1	2.006	Bachelor Degree	1	0.302331
11	30	Normal	0	Bachelor Degree	2	Asian or Pacific Islanders	0	Others	3	8	30	female	1	17	NonCtr	0	NonCtr	0	FOP	1	HL	1	DEX	0	PDP	1	Hit	2	13053	1	13.053	Bachelor Degree	1	1.11571
11	30	Normal	0	Bachelor Degree	2	Asian or Pacific Islanders	0	Others	3	8	30	female	1	18	NonCtr	0	NonCtr	0	STD	0	HL	1	RAN	2	DFL	0	Hit	2	17338	1	17.338	Bachelor Degree	1	1.239
11	30	Normal	0	Bachelor Degree	2	Asian or Pacific Islanders	0	Others	3	8	30	female	1	19	NonCtr	0	NonCtr	0	FOP	1	HL	1	RAN	2	PDP	1	TimeOut	0	19288	0	19.288	Bachelor Degree	1	1.28529
11	30	Normal	0	Bachelor Degree	2	Asian or Pacific Islanders	0	Others	3	8	30	female	1	20	NonCtr	0	NonCtr	0	FOP	1	nonHL	0	DEX	0	PDP	1	TimeOut	0	18894	0	18.894	Bachelor Degree	1	1.27632
11	30	Normal	0	Bachelor Degree	2	Asian or Pacific Islanders	0	Others	3	8	30	female	1	21	NonCtr	0	NonCtr	0	STD	0	nonHL	0	DEX	0	DFL	0	TimeOut	0	19157	0	19.157	Bachelor Degree	1	1.28233
11	30	Normal	0	Bachelor Degree	2	Asian or Pacific Islanders	0	Others	3	8	30	female	1	22	NonCtr	0	NonCtr	0	FOP	1	HL	1	RAN	2	PDP	1	Hit	2	2169	1	2.169	Bachelor Degree	1	0.33626
11	30	Normal	0	Bachelor Degree	2	Asian or Pacific Islanders	0	Others	3	8	30	female	1	23	AI	1	Ctr	1	STD	0	nonHL	0	DEX	0	PDP	1	Hit	2	3458	1	3.458	Bachelor Degree	1	0.538825
11	30	Normal	0	Bachelor Degree	2	Asian or Pacific Islanders	0	Others	3	8	30	female	1	24	DD1	2	Ctr	1	FOP	1	nonHL	0	IBU	1	DFL	0	Hit	2	11788	1	11.788	Bachelor Degree	1	1.07144
11	30	Normal	0	Bachelor Degree	2	Asian or Pacific Islanders	0	Others	3	8	30	female	1	25	NonCtr	0	NonCtr	0	FOP	1	HL	1	RAN	2	DFL	0	Hit	2	10271	1	10.271	Bachelor Degree	1	1.01161
11	30	Normal	0	Bachelor Degree	2	Asian or Pacific Islanders	0	Others	3	8	30	female	1	26	DD1	2	Ctr	1	STD	0	HL	1	IBU	1	DFL	0	Hit	2	11569	1	11.569	Bachelor Degree	1	1.0633
11	30	Normal	0	Bachelor Degree	2	Asian or Pacific Islanders	0	Others	3	8	30	female	1	27	NonCtr	0	NonCtr	0	FOP	1	HL	1	IBU	1	DFL	0	TimeOut	0	19953	0	19.953	Bachelor Degree	1	1.30001
11	30	Normal	0	Bachelor Degree	2	Asian or Pacific Islanders	0	Others	3	8	30	female	1	28	AI	1	Ctr	1	STD	0	nonHL	0	IBU	1	PDP	1	Hit	2	5350	1	5.35	Bachelor Degree	1	0.728354
11	30	Normal	0	Bachelor Degree	2	Asian or Pacific Islanders	0	Others	3	8	30	female	1	29	NonCtr	0	NonCtr	0	FOP	1	nonHL	0	DEX	0	DFL	0	Hit	2	16287	1	16.287	Bachelor Degree	1	1.21184
11	30	Normal	0	Bachelor Degree	2	Asian or Pacific Islanders	0	Others	3	8	30	female	1	30	NonCtr	0	NonCtr	0	FOP	1	nonHL	0	IBU	1	DFL	0	Hit	2	14810	1	14.81	Bachelor Degree	1	1.17056
11	30	Normal	0	Bachelor Degree	2	Asian or Pacific Islanders	0	Others	3	8	30	female	1	31	NonCtr	0	NonCtr	0	STD	0	nonHL	0	DEX	0	DFL	0	Hit	2	11615	1	11.615	Bachelor Degree	1	1.06502
11	30	Normal	0	Bachelor Degree	2	Asian or Pacific Islanders	0	Others	3	8	30	female	1	32	NonCtr	0	NonCtr	0	FOP	1	HL	1	DEX	0	PDP	1	Hit	2	9434	1	9.434	Bachelor Degree	1	0.974696
11	30	Normal	0	Bachelor Degree	2	Asian or Pacific Islanders	0	Others	3	8	30	female	1	33	NonCtr	0	NonCtr	0	FOP	1	HL	1	DEX	0	DFL	0	Hit	2	4085	1	4.085	Bachelor Degree	1	0.611192
11	30	Normal	0	Bachelor Degree	2	Asian or Pacific Islanders	0	Others	3	8	30	female	1	34	DD2	3	Ctr	1	FOP	1	HL	1	RAN	2	PDP	1	Hit	2	8392	1	8.392	Bachelor Degree	1	0.923865
11	30	Normal	0	Bachelor Degree	2	Asian or Pacific Islanders	0	Others	3	8	30	female	1	35	DD2	3	Ctr	1	FOP	1	HL	1	RAN	2	DFL	0	Hit	2	8582	1	8.582	Bachelor Degree	1	0.933589
11	30	Normal	0	Bachelor Degree	2	Asian or Pacific Islanders	0	Others	3	8	30	female	1	36	DD2	3	Ctr	1	FOP	1	nonHL	0	DEX	0	DFL	0	Hit	2	16793	1	16.793	Bachelor Degree	1	1.22513
11	30	Normal	0	Bachelor Degree	2	Asian or Pacific Islanders	0	Others	3	8	30	female	1	37	NonCtr	0	NonCtr	0	STD	0	HL	1	RAN	2	PDP	1	TimeOut	0	19501	0	19.501	Bachelor Degree	1	1.29006
11	30	Normal	0	Bachelor Degree	2	Asian or Pacific Islanders	0	Others	3	8	30	female	1	38	NonCtr	0	NonCtr	0	FOP	1	HL	1	RAN	2	PDP	1	TimeOut	0	19337	0	19.337	Bachelor Degree	1	1.28639
11	30	Normal	0	Bachelor Degree	2	Asian or Pacific Islanders	0	Others	3	8	30	female	1	39	AI	1	Ctr	1	FOP	1	nonHL	0	IBU	1	DFL	0	Hit	2	9110	1	9.11	Bachelor Degree	1	0.959518
11	30	Normal	0	Bachelor Degree	2	Asian or Pacific Islanders	0	Others	3	8	30	female	1	40	NonCtr	0	NonCtr	0	STD	0	nonHL	0	RAN	2	PDP	1	Hit	2	1331	1	1.331	Bachelor Degree	1	0.124178
11	30	Normal	0	Bachelor Degree	2	Asian or Pacific Islanders	0	Others	3	8	30	female	1	41	NonCtr	0	NonCtr	0	STD	0	HL	1	IBU	1	DFL	0	Hit	2	14916	1	14.916	Bachelor Degree	1	1.17365
11	30	Normal	0	Bachelor Degree	2	Asian or Pacific Islanders	0	Others	3	8	30	female	1	42	NonCtr	0	NonCtr	0	STD	0	HL	1	IBU	1	PDP	1	TimeOut	0	19079	0	19.079	Bachelor Degree	1	1.28056
11	30	Normal	0	Bachelor Degree	2	Asian or Pacific Islanders	0	Others	3	8	30	female	1	43	AI	1	Ctr	1	FOP	1	HL	1	IBU	1	DFL	0	Hit	2	5473	1	5.473	Bachelor Degree	1	0.738225
11	30	Normal	0	Bachelor Degree	2	Asian or Pacific Islanders	0	Others	3	8	30	female	1	44	DD2	3	Ctr	1	FOP	1	nonHL	0	IBU	1	DFL	0	TimeOut	0	18689	0	18.689	Bachelor Degree	1	1.27159
11	30	Normal	0	Bachelor Degree	2	Asian or Pacific Islanders	0	Others	3	8	30	female	1	45	NonCtr	0	NonCtr	0	FOP	1	nonHL	0	IBU	1	DFL	0	TimeOut	0	19119	0	19.119	Bachelor Degree	1	1.28147
11	30	Normal	0	Bachelor Degree	2	Asian or Pacific Islanders	0	Others	3	8	30	female	1	46	AI	1	Ctr	1	STD	0	HL	1	IBU	1	PDP	1	Hit	2	1445	1	1.445	Bachelor Degree	1	0.159868
11	30	Normal	0	Bachelor Degree	2	Asian or Pacific Islanders	0	Others	3	8	30	female	1	47	DD1	2	Ctr	1	FOP	1	nonHL	0	RAN	2	DFL	0	TimeOut	0	18736	0	18.736	Bachelor Degree	1	1.27268
11	30	Normal	0	Bachelor Degree	2	Asian or Pacific Islanders	0	Others	3	8	30	female	1	48	NonCtr	0	NonCtr	0	FOP	1	nonHL	0	IBU	1	DFL	0	TimeOut	0	19391	0	19.391	Bachelor Degree	1	1.2876
11	30	Normal	0	Bachelor Degree	2	Asian or Pacific Islanders	0	Others	3	8	30	female	1	49	NonCtr	0	NonCtr	0	FOP	1	nonHL	0	DEX	0	PDP	1	Hit	2	3912	1	3.912	Bachelor Degree	1	0.592399
11	30	Normal	0	Bachelor Degree	2	Asian or Pacific Islanders	0	Others	3	8	30	female	1	50	NonCtr	0	NonCtr	0	FOP	1	nonHL	0	IBU	1	PDP	1	Hit	2	1896	1	1.896	Bachelor Degree	1	0.277838
11	30	Normal	0	Bachelor Degree	2	Asian or Pacific Islanders	0	Others	3	8	30	female	1	51	AI	1	Ctr	1	STD	0	HL	1	DEX	0	PDP	1	Hit	2	1604	1	1.604	Bachelor Degree	1	0.205204
11	30	Normal	0	Bachelor Degree	2	Asian or Pacific Islanders	0	Others	3	8	30	female	1	52	NonCtr	0	NonCtr	0	FOP	1	nonHL	0	DEX	0	DFL	0	Hit	2	7202	1	7.202	Bachelor Degree	1	0.857453
11	30	Normal	0	Bachelor Degree	2	Asian or Pacific Islanders	0	Others	3	8	30	female	1	53	DD1	2	Ctr	1	FOP	1	HL	1	RAN	2	PDP	1	Hit	2	1661	1	1.661	Bachelor Degree	1	0.22037
11	30	Normal	0	Bachelor Degree	2	Asian or Pacific Islanders	0	Others	3	8	30	female	1	54	DD2	3	Ctr	1	STD	0	nonHL	0	IBU	1	DFL	0	Hit	2	14311	1	14.311	Bachelor Degree	1	1.15567
11	30	Normal	0	Bachelor Degree	2	Asian or Pacific Islanders	0	Others	3	8	30	female	1	55	NonCtr	0	NonCtr	0	FOP	1	HL	1	RAN	2	DFL	0	Hit	2	2117	1	2.117	Bachelor Degree	1	0.325721
11	30	Normal	0	Bachelor Degree	2	Asian or Pacific Islanders	0	Others	3	8	30	female	1	56	NonCtr	0	NonCtr	0	STD	0	HL	1	DEX	0	DFL	0	Hit	2	1255	1	1.255	Bachelor Degree	1	0.0986437
11	30	Normal	0	Bachelor Degree	2	Asian or Pacific Islanders	0	Others	3	8	30	female	1	57	AI	1	Ctr	1	STD	0	HL	1	RAN	2	PDP	1	Hit	2	3088	1	3.088	Bachelor Degree	1	0.489677
11	30	Normal	0	Bachelor Degree	2	Asian or Pacific Islanders	0	Others	3	8	30	female	1	58	NonCtr	0	NonCtr	0	FOP	1	nonHL	0	RAN	2	PDP	1	Hit	2	2552	1	2.552	Bachelor Degree	1	0.406881
11	30	Normal	0	Bachelor Degree	2	Asian or Pacific Islanders	0	Others	3	8	30	female	1	59	DD1	2	Ctr	1	STD	0	nonHL	0	DEX	0	DFL	0	Hit	2	7220	1	7.22	Bachelor Degree	1	0.858537
11	30	Normal	0	Bachelor Degree	2	Asian or Pacific Islanders	0	Others	3	8	30	female	1	60	NonCtr	0	NonCtr	0	STD	0	HL	1	DEX	0	PDP	1	Hit	2	5604	1	5.604	Bachelor Degree	1	0.748498
11	30	Normal	0	Bachelor Degree	2	Asian or Pacific Islanders	0	Others	3	8	30	female	1	61	NonCtr	0	NonCtr	0	STD	0	nonHL	0	IBU	1	DFL	0	Hit	2	13648	1	13.648	Bachelor Degree	1	1.13507
11	30	Normal	0	Bachelor Degree	2	Asian or Pacific Islanders	0	Others	3	8	30	female	1	62	NonCtr	0	NonCtr	0	FOP	1	HL	1	DEX	0	PDP	1	miss	1	1168	0	1.168	Bachelor Degree	1	0.0674428
11	30	Normal	0	Bachelor Degree	2	Asian or Pacific Islanders	0	Others	3	8	30	female	1	63	NonCtr	0	NonCtr	0	STD	0	nonHL	0	IBU	1	PDP	1	Hit	2	1476	1	1.476	Bachelor Degree	1	0.169086
11	30	Normal	0	Bachelor Degree	2	Asian or Pacific Islanders	0	Others	3	8	30	female	1	64	AI	1	Ctr	1	STD	0	HL	1	DEX	0	DFL	0	Hit	2	7128	1	7.128	Bachelor Degree	1	0.852968
11	30	Normal	0	Bachelor Degree	2	Asian or Pacific Islanders	0	Others	3	8	30	female	1	65	NonCtr	0	NonCtr	0	STD	0	HL	1	DEX	0	PDP	1	miss	1	14602	0	14.602	Bachelor Degree	1	1.16441
11	30	Normal	0	Bachelor Degree	2	Asian or Pacific Islanders	0	Others	3	8	30	female	1	66	NonCtr	0	NonCtr	0	FOP	1	HL	1	DEX	0	DFL	0	Hit	2	2743	1	2.743	Bachelor Degree	1	0.438226
11	30	Normal	0	Bachelor Degree	2	Asian or Pacific Islanders	0	Others	3	8	30	female	1	67	NonCtr	0	NonCtr	0	STD	0	HL	1	IBU	1	DFL	0	Hit	2	1367	1	1.367	Bachelor Degree	1	0.135769
11	30	Normal	0	Bachelor Degree	2	Asian or Pacific Islanders	0	Others	3	8	30	female	1	68	NonCtr	0	NonCtr	0	FOP	1	nonHL	0	IBU	1	PDP	1	TimeOut	0	19333	0	19.333	Bachelor Degree	1	1.2863
11	30	Normal	0	Bachelor Degree	2	Asian or Pacific Islanders	0	Others	3	8	30	female	1	69	NonCtr	0	NonCtr	0	STD	0	HL	1	RAN	2	PDP	1	TimeOut	0	19081	0	19.081	Bachelor Degree	1	1.2806
11	30	Normal	0	Bachelor Degree	2	Asian or Pacific Islanders	0	Others	3	8	30	female	1	70	NonCtr	0	NonCtr	0	STD	0	HL	1	RAN	2	DFL	0	Hit	2	4374	1	4.374	Bachelor Degree	1	0.640879
11	30	Normal	0	Bachelor Degree	2	Asian or Pacific Islanders	0	Others	3	8	30	female	1	71	NonCtr	0	NonCtr	0	STD	0	HL	1	RAN	2	PDP	1	Hit	2	10040	1	10.04	Bachelor Degree	1	1.00173
11	30	Normal	0	Bachelor Degree	2	Asian or Pacific Islanders	0	Others	3	8	30	female	1	72	NonCtr	0	NonCtr	0	FOP	1	nonHL	0	RAN	2	PDP	1	Hit	2	1989	1	1.989	Bachelor Degree	1	0.298635
11	30	Normal	0	Bachelor Degree	2	Asian or Pacific Islanders	0	Others	3	8	30	female	1	73	DD2	3	Ctr	1	FOP	1	HL	1	IBU	1	PDP	1	Hit	2	3767	1	3.767	Bachelor Degree	1	0.575996
11	30	Normal	0	Bachelor Degree	2	Asian or Pacific Islanders	0	Others	3	8	30	female	1	74	DD2	3	Ctr	1	FOP	1	HL	1	IBU	1	DFL	0	Hit	2	7490	1	7.49	Bachelor Degree	1	0.874482
11	30	Normal	0	Bachelor Degree	2	Asian or Pacific Islanders	0	Others	3	8	30	female	1	75	NonCtr	0	NonCtr	0	FOP	1	HL	1	DEX	0	DFL	0	TimeOut	0	19442	0	19.442	Bachelor Degree	1	1.28874
11	30	Normal	0	Bachelor Degree	2	Asian or Pacific Islanders	0	Others	3	8	30	female	1	76	DD1	2	Ctr	1	FOP	1	HL	1	DEX	0	PDP	1	Hit	2	1394	1	1.394	Bachelor Degree	1	0.144263
11	30	Normal	0	Bachelor Degree	2	Asian or Pacific Islanders	0	Others	3	8	30	female	1	77	AI	1	Ctr	1	STD	0	nonHL	0	DEX	0	DFL	0	Hit	2	4940	1	4.94	Bachelor Degree	1	0.693727
11	30	Normal	0	Bachelor Degree	2	Asian or Pacific Islanders	0	Others	3	8	30	female	1	78	AI	1	Ctr	1	STD	0	HL	1	IBU	1	DFL	0	Hit	2	3604	1	3.604	Bachelor Degree	1	0.556785
11	30	Normal	0	Bachelor Degree	2	Asian or Pacific Islanders	0	Others	3	8	30	female	1	79	NonCtr	0	NonCtr	0	FOP	1	HL	1	RAN	2	DFL	0	Hit	2	7104	1	7.104	Bachelor Degree	1	0.851503
11	30	Normal	0	Bachelor Degree	2	Asian or Pacific Islanders	0	Others	3	8	30	female	1	80	AI	1	Ctr	1	STD	0	nonHL	0	RAN	2	DFL	0	Hit	2	5438	1	5.438	Bachelor Degree	1	0.735439
11	30	Normal	0	Bachelor Degree	2	Asian or Pacific Islanders	0	Others	3	8	30	female	1	81	NonCtr	0	NonCtr	0	STD	0	nonHL	0	IBU	1	DFL	0	miss	1	14528	0	14.528	Bachelor Degree	1	1.16221
11	30	Normal	0	Bachelor Degree	2	Asian or Pacific Islanders	0	Others	3	8	30	female	1	82	NonCtr	0	NonCtr	0	FOP	1	nonHL	0	DEX	0	PDP	1	Hit	2	3479	1	3.479	Bachelor Degree	1	0.541454
11	30	Normal	0	Bachelor Degree	2	Asian or Pacific Islanders	0	Others	3	8	30	female	1	83	NonCtr	0	NonCtr	0	STD	0	nonHL	0	DEX	0	PDP	1	Hit	2	1331	1	1.331	Bachelor Degree	1	0.124178
11	30	Normal	0	Bachelor Degree	2	Asian or Pacific Islanders	0	Others	3	8	30	female	1	84	NonCtr	0	NonCtr	0	STD	0	nonHL	0	RAN	2	DFL	0	Hit	2	4629	1	4.629	Bachelor Degree	1	0.665487
11	30	Normal	0	Bachelor Degree	2	Asian or Pacific Islanders	0	Others	3	8	30	female	1	85	NonCtr	0	NonCtr	0	FOP	1	HL	1	IBU	1	PDP	1	Hit	2	1528	1	1.528	Bachelor Degree	1	0.184123
11	30	Normal	0	Bachelor Degree	2	Asian or Pacific Islanders	0	Others	3	8	30	female	1	86	NonCtr	0	NonCtr	0	STD	0	nonHL	0	DEX	0	PDP	1	Hit	2	1236	1	1.236	Bachelor Degree	1	0.0920185
11	30	Normal	0	Bachelor Degree	2	Asian or Pacific Islanders	0	Others	3	8	30	female	1	87	AI	1	Ctr	1	FOP	1	nonHL	0	DEX	0	PDP	1	Hit	2	2166	1	2.166	Bachelor Degree	1	0.335658
11	30	Normal	0	Bachelor Degree	2	Asian or Pacific Islanders	0	Others	3	8	30	female	1	88	AI	1	Ctr	1	STD	0	nonHL	0	RAN	2	PDP	1	Hit	2	1313	1	1.313	Bachelor Degree	1	0.118265
11	30	Normal	0	Bachelor Degree	2	Asian or Pacific Islanders	0	Others	3	8	30	female	1	89	DD2	3	Ctr	1	FOP	1	nonHL	0	RAN	2	DFL	0	Hit	2	7893	1	7.893	Bachelor Degree	1	0.897242
11	30	Normal	0	Bachelor Degree	2	Asian or Pacific Islanders	0	Others	3	8	30	female	1	90	AI	1	Ctr	1	FOP	1	HL	1	DEX	0	PDP	1	Hit	2	3767	1	3.767	Bachelor Degree	1	0.575996
11	30	Normal	0	Bachelor Degree	2	Asian or Pacific Islanders	0	Others	3	8	30	female	1	91	NonCtr	0	NonCtr	0	FOP	1	HL	1	DEX	0	PDP	1	Hit	2	2055	1	2.055	Bachelor Degree	1	0.312812
11	30	Normal	0	Bachelor Degree	2	Asian or Pacific Islanders	0	Others	3	8	30	female	1	92	NonCtr	0	NonCtr	0	FOP	1	nonHL	0	RAN	2	DFL	0	Hit	2	3412	1	3.412	Bachelor Degree	1	0.533009
11	30	Normal	0	Bachelor Degree	2	Asian or Pacific Islanders	0	Others	3	8	30	female	1	93	DD2	3	Ctr	1	STD	0	HL	1	RAN	2	DFL	0	TimeOut	0	19391	0	19.391	Bachelor Degree	1	1.2876
11	30	Normal	0	Bachelor Degree	2	Asian or Pacific Islanders	0	Others	3	8	30	female	1	94	NonCtr	0	NonCtr	0	FOP	1	nonHL	0	DEX	0	DFL	0	Hit	2	15670	1	15.67	Bachelor Degree	1	1.19507
11	30	Normal	0	Bachelor Degree	2	Asian or Pacific Islanders	0	Others	3	8	30	female	1	95	NonCtr	0	NonCtr	0	STD	0	nonHL	0	IBU	1	DFL	0	Hit	2	7175	1	7.175	Bachelor Degree	1	0.855822
11	30	Normal	0	Bachelor Degree	2	Asian or Pacific Islanders	0	Others	3	8	30	female	1	96	DD1	2	Ctr	1	FOP	1	HL	1	IBU	1	PDP	1	Hit	2	1408	1	1.408	Bachelor Degree	1	0.148603
11	30	Normal	0	Bachelor Degree	2	Asian or Pacific Islanders	0	Others	3	8	30	female	1	97	AI	1	Ctr	1	FOP	1	nonHL	0	RAN	2	DFL	0	Hit	2	17132	1	17.132	Bachelor Degree	1	1.23381
11	30	Normal	0	Bachelor Degree	2	Asian or Pacific Islanders	0	Others	3	8	30	female	1	98	NonCtr	0	NonCtr	0	FOP	1	HL	1	IBU	1	DFL	0	Hit	2	1299	1	1.299	Bachelor Degree	1	0.113609
11	30	Normal	0	Bachelor Degree	2	Asian or Pacific Islanders	0	Others	3	8	30	female	1	99	NonCtr	0	NonCtr	0	FOP	1	nonHL	0	RAN	2	PDP	1	Hit	2	6296	1	6.296	Bachelor Degree	1	0.799065
11	30	Normal	0	Bachelor Degree	2	Asian or Pacific Islanders	0	Others	3	8	30	female	1	100	AI	1	Ctr	1	STD	0	HL	1	RAN	2	DFL	0	Hit	2	10176	1	10.176	Bachelor Degree	1	1.00758
11	30	Normal	0	Bachelor Degree	2	Asian or Pacific Islanders	0	Others	3	8	30	female	1	101	NonCtr	0	NonCtr	0	FOP	1	HL	1	IBU	1	PDP	1	Hit	2	17673	1	17.673	Bachelor Degree	1	1.24731
11	30	Normal	0	Bachelor Degree	2	Asian or Pacific Islanders	0	Others	3	8	30	female	1	102	NonCtr	0	NonCtr	0	STD	0	HL	1	IBU	1	DFL	0	Hit	2	8861	1	8.861	Bachelor Degree	1	0.947483
11	30	Normal	0	Bachelor Degree	2	Asian or Pacific Islanders	0	Others	3	8	30	female	1	103	NonCtr	0	NonCtr	0	FOP	1	nonHL	0	DEX	0	DFL	0	Hit	2	10501	1	10.501	Bachelor Degree	1	1.02123
11	30	Normal	0	Bachelor Degree	2	Asian or Pacific Islanders	0	Others	3	8	30	female	1	104	NonCtr	0	NonCtr	0	FOP	1	nonHL	0	DEX	0	PDP	1	Hit	2	2949	1	2.949	Bachelor Degree	1	0.469675
11	30	Normal	0	Bachelor Degree	2	Asian or Pacific Islanders	0	Others	3	8	30	female	1	105	NonCtr	0	NonCtr	0	STD	0	HL	1	RAN	2	DFL	0	TimeOut	0	19580	0	19.58	Bachelor Degree	1	1.29181
11	30	Normal	0	Bachelor Degree	2	Asian or Pacific Islanders	0	Others	3	8	30	female	1	106	NonCtr	0	NonCtr	0	FOP	1	HL	1	IBU	1	DFL	0	Hit	2	7574	1	7.574	Bachelor Degree	1	0.879325
11	30	Normal	0	Bachelor Degree	2	Asian or Pacific Islanders	0	Others	3	8	30	female	1	107	DD1	2	Ctr	1	FOP	1	nonHL	0	DEX	0	DFL	0	Hit	2	7170	1	7.17	Bachelor Degree	1	0.855519
11	30	Normal	0	Bachelor Degree	2	Asian or Pacific Islanders	0	Others	3	8	30	female	1	108	NonCtr	0	NonCtr	0	STD	0	nonHL	0	RAN	2	DFL	0	TimeOut	0	18979	0	18.979	Bachelor Degree	1	1.27827
11	30	Normal	0	Bachelor Degree	2	Asian or Pacific Islanders	0	Others	3	8	30	female	1	109	NonCtr	0	NonCtr	0	STD	0	HL	1	IBU	1	DFL	0	Hit	2	13483	1	13.483	Bachelor Degree	1	1.12979
11	30	Normal	0	Bachelor Degree	2	Asian or Pacific Islanders	0	Others	3	8	30	female	1	110	NonCtr	0	NonCtr	0	STD	0	nonHL	0	RAN	2	DFL	0	Hit	2	12559	1	12.559	Bachelor Degree	1	1.09896
11	30	Normal	0	Bachelor Degree	2	Asian or Pacific Islanders	0	Others	3	8	30	female	1	111	DD2	3	Ctr	1	FOP	1	HL	1	DEX	0	PDP	1	Hit	2	1358	1	1.358	Bachelor Degree	1	0.1329
11	30	Normal	0	Bachelor Degree	2	Asian or Pacific Islanders	0	Others	3	8	30	female	1	112	AI	1	Ctr	1	FOP	1	HL	1	RAN	2	PDP	1	Hit	2	6893	1	6.893	Bachelor Degree	1	0.838408
11	30	Normal	0	Bachelor Degree	2	Asian or Pacific Islanders	0	Others	3	8	30	female	1	113	NonCtr	0	NonCtr	0	STD	0	nonHL	0	RAN	2	DFL	0	Hit	2	4439	1	4.439	Bachelor Degree	1	0.647285
11	30	Normal	0	Bachelor Degree	2	Asian or Pacific Islanders	0	Others	3	8	30	female	1	114	AI	1	Ctr	1	FOP	1	HL	1	DEX	0	DFL	0	Hit	2	3430	1	3.43	Bachelor Degree	1	0.535294
11	30	Normal	0	Bachelor Degree	2	Asian or Pacific Islanders	0	Others	3	8	30	female	1	115	NonCtr	0	NonCtr	0	STD	0	HL	1	DEX	0	DFL	0	Hit	2	4293	1	4.293	Bachelor Degree	1	0.632761
11	30	Normal	0	Bachelor Degree	2	Asian or Pacific Islanders	0	Others	3	8	30	female	1	116	DD2	3	Ctr	1	STD	0	HL	1	IBU	1	DFL	0	Hit	2	4856	1	4.856	Bachelor Degree	1	0.686279
11	30	Normal	0	Bachelor Degree	2	Asian or Pacific Islanders	0	Others	3	8	30	female	1	117	AI	1	Ctr	1	FOP	1	nonHL	0	DEX	0	DFL	0	Hit	2	5849	1	5.849	Bachelor Degree	1	0.767082
11	30	Normal	0	Bachelor Degree	2	Asian or Pacific Islanders	0	Others	3	8	30	female	1	118	AI	1	Ctr	1	FOP	1	HL	1	RAN	2	DFL	0	Hit	2	4586	1	4.586	Bachelor Degree	1	0.661434
11	30	Normal	0	Bachelor Degree	2	Asian or Pacific Islanders	0	Others	3	8	30	female	1	119	AI	1	Ctr	1	STD	0	nonHL	0	IBU	1	DFL	0	Hit	2	8522	1	8.522	Bachelor Degree	1	0.930542
11	30	Normal	0	Bachelor Degree	2	Asian or Pacific Islanders	0	Others	3	8	30	female	1	120	DD1	2	Ctr	1	STD	0	HL	1	DEX	0	DFL	0	Hit	2	6127	1	6.127	Bachelor Degree	1	0.787248
11	30	Normal	0	Bachelor Degree	2	Asian or Pacific Islanders	0	Others	3	8	30	female	1	121	AI	1	Ctr	1	FOP	1	nonHL	0	IBU	1	PDP	1	Hit	2	2542	1	2.542	Bachelor Degree	1	0.405176
11	30	Normal	0	Bachelor Degree	2	Asian or Pacific Islanders	0	Others	3	8	30	female	1	122	NonCtr	0	NonCtr	0	FOP	1	HL	1	RAN	2	DFL	0	TimeOut	0	19623	0	19.623	Bachelor Degree	1	1.29277
11	30	Normal	0	Bachelor Degree	2	Asian or Pacific Islanders	0	Others	3	8	30	female	1	123	DD2	3	Ctr	1	STD	0	nonHL	0	RAN	2	DFL	0	Hit	2	7613	1	7.613	Bachelor Degree	1	0.881556
11	30	Normal	0	Bachelor Degree	2	Asian or Pacific Islanders	0	Others	3	8	30	female	1	124	NonCtr	0	NonCtr	0	FOP	1	HL	1	RAN	2	DFL	0	Hit	2	12665	1	12.665	Bachelor Degree	1	1.10261
11	30	Normal	0	Bachelor Degree	2	Asian or Pacific Islanders	0	Others	3	8	30	female	1	125	DD1	2	Ctr	1	FOP	1	nonHL	0	IBU	1	PDP	1	Hit	2	3171	1	3.171	Bachelor Degree	1	0.501196
11	30	Normal	0	Bachelor Degree	2	Asian or Pacific Islanders	0	Others	3	8	30	female	1	126	NonCtr	0	NonCtr	0	FOP	1	nonHL	0	IBU	1	PDP	1	Hit	2	1579	1	1.579	Bachelor Degree	1	0.198382
11	30	Normal	0	Bachelor Degree	2	Asian or Pacific Islanders	0	Others	3	8	30	female	1	127	NonCtr	0	NonCtr	0	STD	0	nonHL	0	RAN	2	PDP	1	TimeOut	0	19795	0	19.795	Bachelor Degree	1	1.29656
11	30	Normal	0	Bachelor Degree	2	Asian or Pacific Islanders	0	Others	3	8	30	female	1	128	NonCtr	0	NonCtr	0	STD	0	HL	1	DEX	0	DFL	0	Hit	2	5580	1	5.58	Bachelor Degree	1	0.746634
11	30	Normal	0	Bachelor Degree	2	Asian or Pacific Islanders	0	Others	3	8	30	female	1	129	NonCtr	0	NonCtr	0	STD	0	nonHL	0	IBU	1	PDP	1	TimeOut	0	18967	0	18.967	Bachelor Degree	1	1.278
11	30	Normal	0	Bachelor Degree	2	Asian or Pacific Islanders	0	Others	3	8	30	female	1	130	NonCtr	0	NonCtr	0	FOP	1	HL	1	IBU	1	DFL	0	Hit	2	8937	1	8.937	Bachelor Degree	1	0.951192
11	30	Normal	0	Bachelor Degree	2	Asian or Pacific Islanders	0	Others	3	8	30	female	1	131	DD2	3	Ctr	1	FOP	1	nonHL	0	DEX	0	PDP	1	Hit	2	4754	1	4.754	Bachelor Degree	1	0.677059
11	30	Normal	0	Bachelor Degree	2	Asian or Pacific Islanders	0	Others	3	8	30	female	1	132	NonCtr	0	NonCtr	0	STD	0	nonHL	0	DEX	0	PDP	1	Hit	2	1250	1	1.25	Bachelor Degree	1	0.09691
11	30	Normal	0	Bachelor Degree	2	Asian or Pacific Islanders	0	Others	3	8	30	female	1	133	NonCtr	0	NonCtr	0	STD	0	HL	1	RAN	2	PDP	1	Hit	2	2815	1	2.815	Bachelor Degree	1	0.449478
11	30	Normal	0	Bachelor Degree	2	Asian or Pacific Islanders	0	Others	3	8	30	female	1	134	NonCtr	0	NonCtr	0	FOP	1	nonHL	0	IBU	1	DFL	0	Hit	2	7083	1	7.083	Bachelor Degree	1	0.850217
11	30	Normal	0	Bachelor Degree	2	Asian or Pacific Islanders	0	Others	3	8	30	female	1	135	DD1	2	Ctr	1	FOP	1	HL	1	IBU	1	DFL	0	Hit	2	18216	1	18.216	Bachelor Degree	1	1.26045
11	30	Normal	0	Bachelor Degree	2	Asian or Pacific Islanders	0	Others	3	8	30	female	1	136	DD2	3	Ctr	1	FOP	1	nonHL	0	IBU	1	PDP	1	Hit	2	2935	1	2.935	Bachelor Degree	1	0.467608
11	30	Normal	0	Bachelor Degree	2	Asian or Pacific Islanders	0	Others	3	8	30	female	1	137	NonCtr	0	NonCtr	0	STD	0	HL	1	IBU	1	PDP	1	Hit	2	1984	1	1.984	Bachelor Degree	1	0.297542
11	30	Normal	0	Bachelor Degree	2	Asian or Pacific Islanders	0	Others	3	8	30	female	1	138	NonCtr	0	NonCtr	0	FOP	1	nonHL	0	IBU	1	PDP	1	Hit	2	1388	1	1.388	Bachelor Degree	1	0.142389
11	30	Normal	0	Bachelor Degree	2	Asian or Pacific Islanders	0	Others	3	8	30	female	1	139	NonCtr	0	NonCtr	0	STD	0	HL	1	DEX	0	PDP	1	Hit	2	1133	1	1.133	Bachelor Degree	1	0.0542299
11	30	Normal	0	Bachelor Degree	2	Asian or Pacific Islanders	0	Others	3	8	30	female	1	140	AI	1	Ctr	1	FOP	1	nonHL	0	RAN	2	PDP	1	Hit	2	4251	1	4.251	Bachelor Degree	1	0.628491
11	30	Normal	0	Bachelor Degree	2	Asian or Pacific Islanders	0	Others	3	8	30	female	1	141	NonCtr	0	NonCtr	0	STD	0	HL	1	DEX	0	DFL	0	Hit	2	14113	1	14.113	Bachelor Degree	1	1.14962
11	30	Normal	0	Bachelor Degree	2	Asian or Pacific Islanders	0	Others	3	8	30	female	1	142	DD2	3	Ctr	1	STD	0	nonHL	0	DEX	0	DFL	0	Hit	2	11135	1	11.135	Bachelor Degree	1	1.04669
11	30	Normal	0	Bachelor Degree	2	Asian or Pacific Islanders	0	Others	3	8	30	female	1	143	DD2	3	Ctr	1	STD	0	HL	1	DEX	0	DFL	0	Hit	2	2737	1	2.737	Bachelor Degree	1	0.437275
11	30	Normal	0	Bachelor Degree	2	Asian or Pacific Islanders	0	Others	3	8	30	female	1	144	NonCtr	0	NonCtr	0	STD	0	HL	1	IBU	1	PDP	1	Hit	2	1573	1	1.573	Bachelor Degree	1	0.196729
11	30	Normal	0	Bachelor Degree	2	Asian or Pacific Islanders	0	Others	3	8	30	female	1	145	DD2	3	Ctr	1	FOP	1	HL	1	DEX	0	DFL	0	Hit	2	12751	1	12.751	Bachelor Degree	1	1.10554
11	30	Normal	0	Bachelor Degree	2	Asian or Pacific Islanders	0	Others	3	8	30	female	1	146	NonCtr	0	NonCtr	0	STD	0	nonHL	0	DEX	0	DFL	0	Hit	2	8328	1	8.328	Bachelor Degree	1	0.920541
11	30	Normal	0	Bachelor Degree	2	Asian or Pacific Islanders	0	Others	3	8	30	female	1	147	DD1	2	Ctr	1	FOP	1	nonHL	0	RAN	2	PDP	1	Hit	2	5279	1	5.279	Bachelor Degree	1	0.722552
11	30	Normal	0	Bachelor Degree	2	Asian or Pacific Islanders	0	Others	3	8	30	female	1	148	NonCtr	0	NonCtr	0	STD	0	nonHL	0	DEX	0	DFL	0	Hit	2	10407	1	10.407	Bachelor Degree	1	1.01733
11	30	Normal	0	Bachelor Degree	2	Asian or Pacific Islanders	0	Others	3	8	30	female	1	149	NonCtr	0	NonCtr	0	STD	0	HL	1	IBU	1	DFL	0	Hit	2	4977	1	4.977	Bachelor Degree	1	0.696968
11	30	Normal	0	Bachelor Degree	2	Asian or Pacific Islanders	0	Others	3	8	30	female	1	150	NonCtr	0	NonCtr	0	FOP	1	HL	1	IBU	1	PDP	1	Hit	2	7707	1	7.707	Bachelor Degree	1	0.886885
11	30	Normal	0	Bachelor Degree	2	Asian or Pacific Islanders	0	Others	3	8	30	female	1	151	NonCtr	0	NonCtr	0	STD	0	HL	1	RAN	2	DFL	0	Hit	2	5380	1	5.38	Bachelor Degree	1	0.730782
11	30	Normal	0	Bachelor Degree	2	Asian or Pacific Islanders	0	Others	3	8	30	female	1	152	DD1	2	Ctr	1	FOP	1	HL	1	DEX	0	DFL	0	Hit	2	10196	1	10.196	Bachelor Degree	1	1.00843
11	30	Normal	0	Bachelor Degree	2	Asian or Pacific Islanders	0	Others	3	8	30	female	1	153	NonCtr	0	NonCtr	0	FOP	1	HL	1	IBU	1	DFL	0	Hit	2	1320	1	1.32	Bachelor Degree	1	0.120574
11	30	Normal	0	Bachelor Degree	2	Asian or Pacific Islanders	0	Others	3	8	30	female	1	154	DD1	2	Ctr	1	STD	0	nonHL	0	IBU	1	DFL	0	Hit	2	14053	1	14.053	Bachelor Degree	1	1.14777
11	30	Normal	0	Bachelor Degree	2	Asian or Pacific Islanders	0	Others	3	8	30	female	1	155	NonCtr	0	NonCtr	0	STD	0	nonHL	0	RAN	2	PDP	1	TimeOut	0	19406	0	19.406	Bachelor Degree	1	1.28794
11	30	Normal	0	Bachelor Degree	2	Asian or Pacific Islanders	0	Others	3	8	30	female	1	156	NonCtr	0	NonCtr	0	STD	0	HL	1	IBU	1	PDP	1	Hit	2	8991	1	8.991	Bachelor Degree	1	0.953808
11	30	Normal	0	Bachelor Degree	2	Asian or Pacific Islanders	0	Others	3	8	30	female	1	157	NonCtr	0	NonCtr	0	FOP	1	nonHL	0	DEX	0	DFL	0	Hit	2	5641	1	5.641	Bachelor Degree	1	0.751356
11	30	Normal	0	Bachelor Degree	2	Asian or Pacific Islanders	0	Others	3	8	30	female	1	158	NonCtr	0	NonCtr	0	FOP	1	HL	1	DEX	0	DFL	0	Hit	2	6785	1	6.785	Bachelor Degree	1	0.83155
11	30	Normal	0	Bachelor Degree	2	Asian or Pacific Islanders	0	Others	3	8	30	female	1	159	NonCtr	0	NonCtr	0	STD	0	HL	1	DEX	0	PDP	1	Hit	2	2974	1	2.974	Bachelor Degree	1	0.473341
11	30	Normal	0	Bachelor Degree	2	Asian or Pacific Islanders	0	Others	3	8	30	female	1	160	NonCtr	0	NonCtr	0	FOP	1	HL	1	DEX	0	DFL	0	Hit	2	8861	1	8.861	Bachelor Degree	1	0.947483
11	30	Normal	0	Bachelor Degree	2	Asian or Pacific Islanders	0	Others	3	8	30	female	1	161	NonCtr	0	NonCtr	0	FOP	1	nonHL	0	RAN	2	DFL	0	Hit	2	4335	1	4.335	Bachelor Degree	1	0.636989
11	30	Normal	0	Bachelor Degree	2	Asian or Pacific Islanders	0	Others	3	8	30	female	1	162	DD1	2	Ctr	1	STD	0	HL	1	RAN	2	DFL	0	Hit	2	6196	1	6.196	Bachelor Degree	1	0.792111
11	30	Normal	0	Bachelor Degree	2	Asian or Pacific Islanders	0	Others	3	8	30	female	1	163	NonCtr	0	NonCtr	0	STD	0	HL	1	DEX	0	DFL	0	Hit	2	2723	1	2.723	Bachelor Degree	1	0.435048
11	30	Normal	0	Bachelor Degree	2	Asian or Pacific Islanders	0	Others	3	8	30	female	1	164	DD1	2	Ctr	1	FOP	1	nonHL	0	DEX	0	PDP	1	Hit	2	2282	1	2.282	Bachelor Degree	1	0.358316
11	30	Normal	0	Bachelor Degree	2	Asian or Pacific Islanders	0	Others	3	8	30	female	1	165	DD1	2	Ctr	1	FOP	1	HL	1	RAN	2	DFL	0	TimeOut	0	19169	0	19.169	Bachelor Degree	1	1.2826
11	30	Normal	0	Bachelor Degree	2	Asian or Pacific Islanders	0	Others	3	8	30	female	1	166	DD2	3	Ctr	1	FOP	1	nonHL	0	RAN	2	PDP	1	Hit	2	3545	1	3.545	Bachelor Degree	1	0.549616
11	30	Normal	0	Bachelor Degree	2	Asian or Pacific Islanders	0	Others	3	8	30	female	1	167	AI	1	Ctr	1	FOP	1	HL	1	IBU	1	PDP	1	Hit	2	2076	1	2.076	Bachelor Degree	1	0.317227
11	30	Normal	0	Bachelor Degree	2	Asian or Pacific Islanders	0	Others	3	8	30	female	1	168	NonCtr	0	NonCtr	0	STD	0	nonHL	0	RAN	2	PDP	1	Hit	2	1634	1	1.634	Bachelor Degree	1	0.213252
4	20	Normal	0	High School	0	White, non-Hispanic	2	English	1	8	20	female	1	1	AI	1	Ctr	1	FOP	1	nonHL	0	DEX	0	PDP	1	Hit	2	1346	1	1.346	High School	0	0.129045
12	27	Normal	0	Master Degree	3	African Americans, non-Hispanic	1	English	1	8	30	female	1	2	NonCtr	0	NonCtr	0	FOP	1	HL	1	RAN	2	PDP	1	miss	1	15286	0	15.286	Master Degree	2	1.18429
12	27	Normal	0	Master Degree	3	African Americans, non-Hispanic	1	English	1	8	30	female	1	3	NonCtr	0	NonCtr	0	STD	0	HL	1	IBU	1	PDP	1	Hit	2	1400	1	1.4	Master Degree	2	0.146128
12	27	Normal	0	Master Degree	3	African Americans, non-Hispanic	1	English	1	8	30	female	1	4	NonCtr	0	NonCtr	0	FOP	1	nonHL	0	RAN	2	DFL	0	TimeOut	0	19801	0	19.801	Master Degree	2	1.29669
12	27	Normal	0	Master Degree	3	African Americans, non-Hispanic	1	English	1	8	30	female	1	5	NonCtr	0	NonCtr	0	STD	0	nonHL	0	IBU	1	PDP	1	Hit	2	2925	1	2.925	Master Degree	2	0.466126
12	27	Normal	0	Master Degree	3	African Americans, non-Hispanic	1	English	1	8	30	female	1	6	NonCtr	0	NonCtr	0	STD	0	nonHL	0	RAN	2	DFL	0	miss	1	18100	0	18.1	Master Degree	2	1.25768
12	27	Normal	0	Master Degree	3	African Americans, non-Hispanic	1	English	1	8	30	female	1	7	DD2	3	Ctr	1	STD	0	nonHL	0	DEX	0	DFL	0	TimeOut	0	19864	0	19.864	Master Degree	2	1.29807
12	27	Normal	0	Master Degree	3	African Americans, non-Hispanic	1	English	1	8	30	female	1	8	DD1	2	Ctr	1	FOP	1	nonHL	0	IBU	1	DFL	0	Hit	2	5423	1	5.423	Master Degree	2	0.73424
12	27	Normal	0	Master Degree	3	African Americans, non-Hispanic	1	English	1	8	30	female	1	9	DD2	3	Ctr	1	FOP	1	nonHL	0	IBU	1	DFL	0	Hit	2	12894	1	12.894	Master Degree	2	1.11039
12	27	Normal	0	Master Degree	3	African Americans, non-Hispanic	1	English	1	8	30	female	1	10	NonCtr	0	NonCtr	0	FOP	1	nonHL	0	RAN	2	DFL	0	Hit	2	4756	1	4.756	Master Degree	2	0.677242
12	27	Normal	0	Master Degree	3	African Americans, non-Hispanic	1	English	1	8	30	female	1	11	AI	1	Ctr	1	FOP	1	HL	1	IBU	1	PDP	1	Hit	2	1214	1	1.214	Master Degree	2	0.0842187
12	27	Normal	0	Master Degree	3	African Americans, non-Hispanic	1	English	1	8	30	female	1	12	NonCtr	0	NonCtr	0	STD	0	nonHL	0	IBU	1	DFL	0	Hit	2	8107	1	8.107	Master Degree	2	0.90886
12	27	Normal	0	Master Degree	3	African Americans, non-Hispanic	1	English	1	8	30	female	1	13	AI	1	Ctr	1	FOP	1	nonHL	0	IBU	1	PDP	1	Hit	2	5230	1	5.23	Master Degree	2	0.718502
12	27	Normal	0	Master Degree	3	African Americans, non-Hispanic	1	English	1	8	30	female	1	14	NonCtr	0	NonCtr	0	STD	0	HL	1	IBU	1	PDP	1	Hit	2	7726	1	7.726	Master Degree	2	0.887955
12	27	Normal	0	Master Degree	3	African Americans, non-Hispanic	1	English	1	8	30	female	1	15	DD1	2	Ctr	1	STD	0	nonHL	0	DEX	0	DFL	0	Hit	2	2582	1	2.582	Master Degree	2	0.411956
12	27	Normal	0	Master Degree	3	African Americans, non-Hispanic	1	English	1	8	30	female	1	16	NonCtr	0	NonCtr	0	STD	0	nonHL	0	DEX	0	DFL	0	TimeOut	0	18881	0	18.881	Master Degree	2	1.27602
12	27	Normal	0	Master Degree	3	African Americans, non-Hispanic	1	English	1	8	30	female	1	17	NonCtr	0	NonCtr	0	FOP	1	nonHL	0	RAN	2	PDP	1	Hit	2	1798	1	1.798	Master Degree	2	0.25479
12	27	Normal	0	Master Degree	3	African Americans, non-Hispanic	1	English	1	8	30	female	1	18	AI	1	Ctr	1	FOP	1	HL	1	DEX	0	DFL	0	Hit	2	3022	1	3.022	Master Degree	2	0.480294
12	27	Normal	0	Master Degree	3	African Americans, non-Hispanic	1	English	1	8	30	female	1	19	NonCtr	0	NonCtr	0	FOP	1	HL	1	RAN	2	DFL	0	TimeOut	0	18484	0	18.484	Master Degree	2	1.2668
12	27	Normal	0	Master Degree	3	African Americans, non-Hispanic	1	English	1	8	30	female	1	20	DD1	2	Ctr	1	STD	0	HL	1	RAN	2	DFL	0	Hit	2	7240	1	7.24	Master Degree	2	0.859739
12	27	Normal	0	Master Degree	3	African Americans, non-Hispanic	1	English	1	8	30	female	1	21	NonCtr	0	NonCtr	0	FOP	1	nonHL	0	DEX	0	DFL	0	TimeOut	0	18974	0	18.974	Master Degree	2	1.27816
12	27	Normal	0	Master Degree	3	African Americans, non-Hispanic	1	English	1	8	30	female	1	22	NonCtr	0	NonCtr	0	FOP	1	HL	1	IBU	1	DFL	0	Hit	2	18028	1	18.028	Master Degree	2	1.25595
12	27	Normal	0	Master Degree	3	African Americans, non-Hispanic	1	English	1	8	30	female	1	23	NonCtr	0	NonCtr	0	FOP	1	HL	1	IBU	1	PDP	1	miss	1	6004	0	6.004	Master Degree	2	0.778441
12	27	Normal	0	Master Degree	3	African Americans, non-Hispanic	1	English	1	8	30	female	1	24	DD1	2	Ctr	1	STD	0	HL	1	IBU	1	DFL	0	Hit	2	3779	1	3.779	Master Degree	2	0.577377
12	27	Normal	0	Master Degree	3	African Americans, non-Hispanic	1	English	1	8	30	female	1	25	DD1	2	Ctr	1	STD	0	nonHL	0	IBU	1	DFL	0	Hit	2	5379	1	5.379	Master Degree	2	0.730702
12	27	Normal	0	Master Degree	3	African Americans, non-Hispanic	1	English	1	8	30	female	1	26	NonCtr	0	NonCtr	0	STD	0	nonHL	0	IBU	1	DFL	0	Hit	2	9212	1	9.212	Master Degree	2	0.964354
12	27	Normal	0	Master Degree	3	African Americans, non-Hispanic	1	English	1	8	30	female	1	27	NonCtr	0	NonCtr	0	FOP	1	nonHL	0	DEX	0	DFL	0	Hit	2	7063	1	7.063	Master Degree	2	0.848989
12	27	Normal	0	Master Degree	3	African Americans, non-Hispanic	1	English	1	8	30	female	1	28	NonCtr	0	NonCtr	0	FOP	1	nonHL	0	DEX	0	DFL	0	TimeOut	0	18731	0	18.731	Master Degree	2	1.27256
12	27	Normal	0	Master Degree	3	African Americans, non-Hispanic	1	English	1	8	30	female	1	29	NonCtr	0	NonCtr	0	STD	0	HL	1	RAN	2	DFL	0	Hit	2	17887	1	17.887	Master Degree	2	1.25254
12	27	Normal	0	Master Degree	3	African Americans, non-Hispanic	1	English	1	8	30	female	1	30	NonCtr	0	NonCtr	0	STD	0	nonHL	0	IBU	1	PDP	1	Hit	2	5036	1	5.036	Master Degree	2	0.702086
12	27	Normal	0	Master Degree	3	African Americans, non-Hispanic	1	English	1	8	30	female	1	31	DD1	2	Ctr	1	STD	0	nonHL	0	RAN	2	DFL	0	TimeOut	0	19111	0	19.111	Master Degree	2	1.28128
12	27	Normal	0	Master Degree	3	African Americans, non-Hispanic	1	English	1	8	30	female	1	32	NonCtr	0	NonCtr	0	STD	0	nonHL	0	IBU	1	PDP	1	Hit	2	1282	1	1.282	Master Degree	2	0.107888
12	27	Normal	0	Master Degree	3	African Americans, non-Hispanic	1	English	1	8	30	female	1	33	NonCtr	0	NonCtr	0	FOP	1	HL	1	RAN	2	DFL	0	Hit	2	12727	1	12.727	Master Degree	2	1.10473
12	27	Normal	0	Master Degree	3	African Americans, non-Hispanic	1	English	1	8	30	female	1	34	NonCtr	0	NonCtr	0	STD	0	nonHL	0	DEX	0	PDP	1	Hit	2	2470	1	2.47	Master Degree	2	0.392697
12	27	Normal	0	Master Degree	3	African Americans, non-Hispanic	1	English	1	8	30	female	1	35	DD2	3	Ctr	1	FOP	1	HL	1	IBU	1	DFL	0	Hit	2	5131	1	5.131	Master Degree	2	0.710202
12	27	Normal	0	Master Degree	3	African Americans, non-Hispanic	1	English	1	8	30	female	1	36	DD2	3	Ctr	1	FOP	1	HL	1	IBU	1	PDP	1	Hit	2	3685	1	3.685	Master Degree	2	0.566437
12	27	Normal	0	Master Degree	3	African Americans, non-Hispanic	1	English	1	8	30	female	1	37	AI	1	Ctr	1	STD	0	HL	1	IBU	1	DFL	0	Hit	2	5077	1	5.077	Master Degree	2	0.705607
12	27	Normal	0	Master Degree	3	African Americans, non-Hispanic	1	English	1	8	30	female	1	38	NonCtr	0	NonCtr	0	FOP	1	nonHL	0	DEX	0	PDP	1	TimeOut	0	19103	0	19.103	Master Degree	2	1.2811
12	27	Normal	0	Master Degree	3	African Americans, non-Hispanic	1	English	1	8	30	female	1	39	NonCtr	0	NonCtr	0	STD	0	HL	1	DEX	0	PDP	1	TimeOut	0	19211	0	19.211	Master Degree	2	1.28355
12	27	Normal	0	Master Degree	3	African Americans, non-Hispanic	1	English	1	8	30	female	1	40	NonCtr	0	NonCtr	0	STD	0	nonHL	0	RAN	2	PDP	1	Hit	2	2342	1	2.342	Master Degree	2	0.369587
12	27	Normal	0	Master Degree	3	African Americans, non-Hispanic	1	English	1	8	30	female	1	41	NonCtr	0	NonCtr	0	FOP	1	nonHL	0	DEX	0	DFL	0	Hit	2	2620	1	2.62	Master Degree	2	0.418301
12	27	Normal	0	Master Degree	3	African Americans, non-Hispanic	1	English	1	8	30	female	1	42	AI	1	Ctr	1	FOP	1	HL	1	IBU	1	DFL	0	Hit	2	10621	1	10.621	Master Degree	2	1.02617
12	27	Normal	0	Master Degree	3	African Americans, non-Hispanic	1	English	1	8	30	female	1	43	AI	1	Ctr	1	STD	0	HL	1	RAN	2	PDP	1	Hit	2	897	1	0.897	Master Degree	2	-0.0472076
12	27	Normal	0	Master Degree	3	African Americans, non-Hispanic	1	English	1	8	30	female	1	44	NonCtr	0	NonCtr	0	FOP	1	nonHL	0	IBU	1	DFL	0	Hit	2	8002	1	8.002	Master Degree	2	0.903199
12	27	Normal	0	Master Degree	3	African Americans, non-Hispanic	1	English	1	8	30	female	1	45	NonCtr	0	NonCtr	0	STD	0	HL	1	DEX	0	DFL	0	Hit	2	1436	1	1.436	Master Degree	2	0.157154
12	27	Normal	0	Master Degree	3	African Americans, non-Hispanic	1	English	1	8	30	female	1	46	NonCtr	0	NonCtr	0	FOP	1	nonHL	0	IBU	1	PDP	1	Hit	2	18728	1	18.728	Master Degree	2	1.27249
12	27	Normal	0	Master Degree	3	African Americans, non-Hispanic	1	English	1	8	30	female	1	47	DD1	2	Ctr	1	FOP	1	HL	1	DEX	0	PDP	1	Hit	2	1521	1	1.521	Master Degree	2	0.182129
12	27	Normal	0	Master Degree	3	African Americans, non-Hispanic	1	English	1	8	30	female	1	48	AI	1	Ctr	1	FOP	1	HL	1	DEX	0	PDP	1	Hit	2	945	1	0.945	Master Degree	2	-0.0245682
12	27	Normal	0	Master Degree	3	African Americans, non-Hispanic	1	English	1	8	30	female	1	49	AI	1	Ctr	1	STD	0	HL	1	IBU	1	PDP	1	Hit	2	849	1	0.849	Master Degree	2	-0.0710923
12	27	Normal	0	Master Degree	3	African Americans, non-Hispanic	1	English	1	8	30	female	1	50	AI	1	Ctr	1	STD	0	nonHL	0	DEX	0	PDP	1	Hit	2	901	1	0.901	Master Degree	2	-0.0452752
12	27	Normal	0	Master Degree	3	African Americans, non-Hispanic	1	English	1	8	30	female	1	51	DD2	3	Ctr	1	FOP	1	nonHL	0	RAN	2	PDP	1	TimeOut	0	18772	0	18.772	Master Degree	2	1.27351
12	27	Normal	0	Master Degree	3	African Americans, non-Hispanic	1	English	1	8	30	female	1	52	NonCtr	0	NonCtr	0	FOP	1	HL	1	DEX	0	DFL	0	Hit	2	6902	1	6.902	Master Degree	2	0.838975
12	27	Normal	0	Master Degree	3	African Americans, non-Hispanic	1	English	1	8	30	female	1	53	NonCtr	0	NonCtr	0	STD	0	HL	1	RAN	2	DFL	0	Hit	2	7233	1	7.233	Master Degree	2	0.859318
12	27	Normal	0	Master Degree	3	African Americans, non-Hispanic	1	English	1	8	30	female	1	54	NonCtr	0	NonCtr	0	FOP	1	HL	1	IBU	1	DFL	0	Hit	2	3381	1	3.381	Master Degree	2	0.529045
12	27	Normal	0	Master Degree	3	African Americans, non-Hispanic	1	English	1	8	30	female	1	55	NonCtr	0	NonCtr	0	STD	0	HL	1	RAN	2	DFL	0	Hit	2	1948	1	1.948	Master Degree	2	0.289589
12	27	Normal	0	Master Degree	3	African Americans, non-Hispanic	1	English	1	8	30	female	1	56	AI	1	Ctr	1	STD	0	nonHL	0	IBU	1	PDP	1	Hit	2	1011	1	1.011	Master Degree	2	0.00475116
12	27	Normal	0	Master Degree	3	African Americans, non-Hispanic	1	English	1	8	30	female	1	57	DD1	2	Ctr	1	FOP	1	HL	1	IBU	1	DFL	0	Hit	2	3077	1	3.077	Master Degree	2	0.488127
12	27	Normal	0	Master Degree	3	African Americans, non-Hispanic	1	English	1	8	30	female	1	58	AI	1	Ctr	1	FOP	1	nonHL	0	RAN	2	DFL	0	Hit	2	3607	1	3.607	Master Degree	2	0.557146
12	27	Normal	0	Master Degree	3	African Americans, non-Hispanic	1	English	1	8	30	female	1	59	AI	1	Ctr	1	STD	0	HL	1	DEX	0	DFL	0	Hit	2	1783	1	1.783	Master Degree	2	0.251151
12	27	Normal	0	Master Degree	3	African Americans, non-Hispanic	1	English	1	8	30	female	1	60	NonCtr	0	NonCtr	0	FOP	1	HL	1	RAN	2	PDP	1	Hit	2	13254	1	13.254	Master Degree	2	1.12235
12	27	Normal	0	Master Degree	3	African Americans, non-Hispanic	1	English	1	8	30	female	1	61	AI	1	Ctr	1	STD	0	nonHL	0	RAN	2	PDP	1	Hit	2	1823	1	1.823	Master Degree	2	0.260787
12	27	Normal	0	Master Degree	3	African Americans, non-Hispanic	1	English	1	8	30	female	1	62	NonCtr	0	NonCtr	0	FOP	1	HL	1	DEX	0	DFL	0	Hit	2	5802	1	5.802	Master Degree	2	0.763578
12	27	Normal	0	Master Degree	3	African Americans, non-Hispanic	1	English	1	8	30	female	1	63	DD1	2	Ctr	1	FOP	1	HL	1	RAN	2	PDP	1	Hit	2	2083	1	2.083	Master Degree	2	0.318689
12	27	Normal	0	Master Degree	3	African Americans, non-Hispanic	1	English	1	8	30	female	1	64	DD2	3	Ctr	1	FOP	1	nonHL	0	DEX	0	PDP	1	Hit	2	1372	1	1.372	Master Degree	2	0.137354
12	27	Normal	0	Master Degree	3	African Americans, non-Hispanic	1	English	1	8	30	female	1	65	NonCtr	0	NonCtr	0	FOP	1	nonHL	0	RAN	2	PDP	1	Hit	2	1994	1	1.994	Master Degree	2	0.299725
12	27	Normal	0	Master Degree	3	African Americans, non-Hispanic	1	English	1	8	30	female	1	66	NonCtr	0	NonCtr	0	STD	0	nonHL	0	IBU	1	DFL	0	Hit	2	3253	1	3.253	Master Degree	2	0.512284
12	27	Normal	0	Master Degree	3	African Americans, non-Hispanic	1	English	1	8	30	female	1	67	DD2	3	Ctr	1	FOP	1	nonHL	0	RAN	2	DFL	0	Hit	2	12503	1	12.503	Master Degree	2	1.09701
12	27	Normal	0	Master Degree	3	African Americans, non-Hispanic	1	English	1	8	30	female	1	68	NonCtr	0	NonCtr	0	STD	0	HL	1	RAN	2	DFL	0	Hit	2	8698	1	8.698	Master Degree	2	0.939419
12	27	Normal	0	Master Degree	3	African Americans, non-Hispanic	1	English	1	8	30	female	1	69	NonCtr	0	NonCtr	0	STD	0	nonHL	0	RAN	2	PDP	1	TimeOut	0	18774	0	18.774	Master Degree	2	1.27356
12	27	Normal	0	Master Degree	3	African Americans, non-Hispanic	1	English	1	8	30	female	1	70	NonCtr	0	NonCtr	0	STD	0	nonHL	0	RAN	2	PDP	1	Hit	2	984	1	0.984	Master Degree	2	-0.0070049
12	27	Normal	0	Master Degree	3	African Americans, non-Hispanic	1	English	1	8	30	female	1	71	NonCtr	0	NonCtr	0	STD	0	nonHL	0	DEX	0	PDP	1	Hit	2	1324	1	1.324	Master Degree	2	0.121888
12	27	Normal	0	Master Degree	3	African Americans, non-Hispanic	1	English	1	8	30	female	1	72	NonCtr	0	NonCtr	0	STD	0	HL	1	DEX	0	DFL	0	Hit	2	3010	1	3.01	Master Degree	2	0.478566
12	27	Normal	0	Master Degree	3	African Americans, non-Hispanic	1	English	1	8	30	female	1	73	NonCtr	0	NonCtr	0	FOP	1	HL	1	RAN	2	PDP	1	Hit	2	1680	1	1.68	Master Degree	2	0.225309
12	27	Normal	0	Master Degree	3	African Americans, non-Hispanic	1	English	1	8	30	female	1	74	AI	1	Ctr	1	FOP	1	HL	1	RAN	2	DFL	0	Hit	2	5819	1	5.819	Master Degree	2	0.764848
12	27	Normal	0	Master Degree	3	African Americans, non-Hispanic	1	English	1	8	30	female	1	75	AI	1	Ctr	1	FOP	1	nonHL	0	RAN	2	PDP	1	TimeOut	0	18751	0	18.751	Master Degree	2	1.27302
12	27	Normal	0	Master Degree	3	African Americans, non-Hispanic	1	English	1	8	30	female	1	76	NonCtr	0	NonCtr	0	FOP	1	nonHL	0	DEX	0	DFL	0	Hit	2	8089	1	8.089	Master Degree	2	0.907895
12	27	Normal	0	Master Degree	3	African Americans, non-Hispanic	1	English	1	8	30	female	1	77	NonCtr	0	NonCtr	0	STD	0	HL	1	IBU	1	PDP	1	Hit	2	973	1	0.973	Master Degree	2	-0.0118872
12	27	Normal	0	Master Degree	3	African Americans, non-Hispanic	1	English	1	8	30	female	1	78	NonCtr	0	NonCtr	0	FOP	1	nonHL	0	IBU	1	DFL	0	Hit	2	11792	1	11.792	Master Degree	2	1.07159
12	27	Normal	0	Master Degree	3	African Americans, non-Hispanic	1	English	1	8	30	female	1	79	NonCtr	0	NonCtr	0	FOP	1	HL	1	DEX	0	PDP	1	Hit	2	2465	1	2.465	Master Degree	2	0.391817
12	27	Normal	0	Master Degree	3	African Americans, non-Hispanic	1	English	1	8	30	female	1	80	NonCtr	0	NonCtr	0	FOP	1	HL	1	IBU	1	PDP	1	Hit	2	1843	1	1.843	Master Degree	2	0.265525
12	27	Normal	0	Master Degree	3	African Americans, non-Hispanic	1	English	1	8	30	female	1	81	NonCtr	0	NonCtr	0	STD	0	nonHL	0	DEX	0	DFL	0	Hit	2	3191	1	3.191	Master Degree	2	0.503927
12	27	Normal	0	Master Degree	3	African Americans, non-Hispanic	1	English	1	8	30	female	1	82	NonCtr	0	NonCtr	0	FOP	1	HL	1	IBU	1	DFL	0	TimeOut	0	18790	0	18.79	Master Degree	2	1.27393
12	27	Normal	0	Master Degree	3	African Americans, non-Hispanic	1	English	1	8	30	female	1	83	AI	1	Ctr	1	STD	0	HL	1	DEX	0	PDP	1	Hit	2	1460	1	1.46	Master Degree	2	0.164353
12	27	Normal	0	Master Degree	3	African Americans, non-Hispanic	1	English	1	8	30	female	1	84	NonCtr	0	NonCtr	0	STD	0	HL	1	IBU	1	DFL	0	Hit	2	7807	1	7.807	Master Degree	2	0.892484
12	27	Normal	0	Master Degree	3	African Americans, non-Hispanic	1	English	1	8	30	female	1	85	NonCtr	0	NonCtr	0	STD	0	nonHL	0	RAN	2	DFL	0	Hit	2	9148	1	9.148	Master Degree	2	0.961326
12	27	Normal	0	Master Degree	3	African Americans, non-Hispanic	1	English	1	8	30	female	1	86	DD2	3	Ctr	1	FOP	1	HL	1	RAN	2	DFL	0	Hit	2	14082	1	14.082	Master Degree	2	1.14866
12	27	Normal	0	Master Degree	3	African Americans, non-Hispanic	1	English	1	8	30	female	1	87	NonCtr	0	NonCtr	0	FOP	1	HL	1	DEX	0	DFL	0	Hit	2	7558	1	7.558	Master Degree	2	0.878407
12	27	Normal	0	Master Degree	3	African Americans, non-Hispanic	1	English	1	8	30	female	1	88	DD1	2	Ctr	1	FOP	1	nonHL	0	IBU	1	PDP	1	Hit	2	1963	1	1.963	Master Degree	2	0.29292
12	27	Normal	0	Master Degree	3	African Americans, non-Hispanic	1	English	1	8	30	female	1	89	NonCtr	0	NonCtr	0	FOP	1	nonHL	0	DEX	0	PDP	1	Hit	2	1376	1	1.376	Master Degree	2	0.138618
12	27	Normal	0	Master Degree	3	African Americans, non-Hispanic	1	English	1	8	30	female	1	90	NonCtr	0	NonCtr	0	STD	0	HL	1	RAN	2	PDP	1	Hit	2	1090	1	1.09	Master Degree	2	0.0374265
12	27	Normal	0	Master Degree	3	African Americans, non-Hispanic	1	English	1	8	30	female	1	91	NonCtr	0	NonCtr	0	STD	0	HL	1	RAN	2	PDP	1	TimeOut	0	19038	0	19.038	Master Degree	2	1.27962
12	27	Normal	0	Master Degree	3	African Americans, non-Hispanic	1	English	1	8	30	female	1	92	NonCtr	0	NonCtr	0	STD	0	HL	1	DEX	0	PDP	1	Hit	2	1153	1	1.153	Master Degree	2	0.0618293
12	27	Normal	0	Master Degree	3	African Americans, non-Hispanic	1	English	1	8	30	female	1	93	NonCtr	0	NonCtr	0	STD	0	HL	1	DEX	0	DFL	0	Hit	2	2773	1	2.773	Master Degree	2	0.44295
12	27	Normal	0	Master Degree	3	African Americans, non-Hispanic	1	English	1	8	30	female	1	94	NonCtr	0	NonCtr	0	FOP	1	HL	1	DEX	0	PDP	1	TimeOut	0	18706	0	18.706	Master Degree	2	1.27198
12	27	Normal	0	Master Degree	3	African Americans, non-Hispanic	1	English	1	8	30	female	1	95	NonCtr	0	NonCtr	0	FOP	1	HL	1	IBU	1	PDP	1	Hit	2	837	1	0.837	Master Degree	2	-0.0772745
12	27	Normal	0	Master Degree	3	African Americans, non-Hispanic	1	English	1	8	30	female	1	96	NonCtr	0	NonCtr	0	STD	0	HL	1	RAN	2	DFL	0	TimeOut	0	18766	0	18.766	Master Degree	2	1.27337
12	27	Normal	0	Master Degree	3	African Americans, non-Hispanic	1	English	1	8	30	female	1	97	AI	1	Ctr	1	STD	0	nonHL	0	DEX	0	DFL	0	Hit	2	2849	1	2.849	Master Degree	2	0.454692
12	27	Normal	0	Master Degree	3	African Americans, non-Hispanic	1	English	1	8	30	female	1	98	NonCtr	0	NonCtr	0	STD	0	nonHL	0	RAN	2	PDP	1	TimeOut	0	18748	0	18.748	Master Degree	2	1.27295
12	27	Normal	0	Master Degree	3	African Americans, non-Hispanic	1	English	1	8	30	female	1	99	NonCtr	0	NonCtr	0	STD	0	nonHL	0	RAN	2	DFL	0	Hit	2	15963	1	15.963	Master Degree	2	1.20311
12	27	Normal	0	Master Degree	3	African Americans, non-Hispanic	1	English	1	8	30	female	1	100	NonCtr	0	NonCtr	0	FOP	1	HL	1	IBU	1	DFL	0	Hit	2	7276	1	7.276	Master Degree	2	0.861893
12	27	Normal	0	Master Degree	3	African Americans, non-Hispanic	1	English	1	8	30	female	1	101	DD1	2	Ctr	1	FOP	1	nonHL	0	RAN	2	DFL	0	TimeOut	0	19130	0	19.13	Master Degree	2	1.28171
12	27	Normal	0	Master Degree	3	African Americans, non-Hispanic	1	English	1	8	30	female	1	102	NonCtr	0	NonCtr	0	STD	0	HL	1	IBU	1	DFL	0	Hit	2	11738	1	11.738	Master Degree	2	1.06959
12	27	Normal	0	Master Degree	3	African Americans, non-Hispanic	1	English	1	8	30	female	1	103	NonCtr	0	NonCtr	0	FOP	1	nonHL	0	DEX	0	PDP	1	Hit	2	1027	1	1.027	Master Degree	2	0.0115704
12	27	Normal	0	Master Degree	3	African Americans, non-Hispanic	1	English	1	8	30	female	1	104	NonCtr	0	NonCtr	0	STD	0	HL	1	DEX	0	DFL	0	TimeOut	0	18825	0	18.825	Master Degree	2	1.27473
12	27	Normal	0	Master Degree	3	African Americans, non-Hispanic	1	English	1	8	30	female	1	105	DD1	2	Ctr	1	FOP	1	HL	1	DEX	0	DFL	0	Hit	2	4574	1	4.574	Master Degree	2	0.660296
12	27	Normal	0	Master Degree	3	African Americans, non-Hispanic	1	English	1	8	30	female	1	106	NonCtr	0	NonCtr	0	FOP	1	nonHL	0	RAN	2	DFL	0	Hit	2	8208	1	8.208	Master Degree	2	0.914237
12	27	Normal	0	Master Degree	3	African Americans, non-Hispanic	1	English	1	8	30	female	1	107	NonCtr	0	NonCtr	0	FOP	1	HL	1	RAN	2	DFL	0	TimeOut	0	19595	0	19.595	Master Degree	2	1.29215
12	27	Normal	0	Master Degree	3	African Americans, non-Hispanic	1	English	1	8	30	female	1	108	NonCtr	0	NonCtr	0	STD	0	nonHL	0	IBU	1	PDP	1	Hit	2	1342	1	1.342	Master Degree	2	0.127753
12	27	Normal	0	Master Degree	3	African Americans, non-Hispanic	1	English	1	8	30	female	1	109	AI	1	Ctr	1	FOP	1	nonHL	0	IBU	1	DFL	0	Hit	2	3463	1	3.463	Master Degree	2	0.539452
12	27	Normal	0	Master Degree	3	African Americans, non-Hispanic	1	English	1	8	30	female	1	110	NonCtr	0	NonCtr	0	STD	0	HL	1	DEX	0	PDP	1	Hit	2	1720	1	1.72	Master Degree	2	0.235528
12	27	Normal	0	Master Degree	3	African Americans, non-Hispanic	1	English	1	8	30	female	1	111	NonCtr	0	NonCtr	0	STD	0	HL	1	DEX	0	DFL	0	Hit	2	2931	1	2.931	Master Degree	2	0.467016
12	27	Normal	0	Master Degree	3	African Americans, non-Hispanic	1	English	1	8	30	female	1	112	DD1	2	Ctr	1	FOP	1	nonHL	0	DEX	0	PDP	1	Hit	2	1578	1	1.578	Master Degree	2	0.198107
12	27	Normal	0	Master Degree	3	African Americans, non-Hispanic	1	English	1	8	30	female	1	113	NonCtr	0	NonCtr	0	STD	0	HL	1	IBU	1	DFL	0	miss	1	229	0	0.229	Master Degree	2	-0.640165
12	27	Normal	0	Master Degree	3	African Americans, non-Hispanic	1	English	1	8	30	female	1	114	AI	1	Ctr	1	FOP	1	nonHL	0	DEX	0	PDP	1	Hit	2	1468	1	1.468	Master Degree	2	0.166726
12	27	Normal	0	Master Degree	3	African Americans, non-Hispanic	1	English	1	8	30	female	1	115	NonCtr	0	NonCtr	0	FOP	1	nonHL	0	RAN	2	PDP	1	Hit	2	1266	1	1.266	Master Degree	2	0.102434
12	27	Normal	0	Master Degree	3	African Americans, non-Hispanic	1	English	1	8	30	female	1	116	AI	1	Ctr	1	STD	0	nonHL	0	IBU	1	DFL	0	Hit	2	3133	1	3.133	Master Degree	2	0.49596
12	27	Normal	0	Master Degree	3	African Americans, non-Hispanic	1	English	1	8	30	female	1	117	AI	1	Ctr	1	FOP	1	nonHL	0	DEX	0	DFL	0	Hit	2	12067	1	12.067	Master Degree	2	1.0816
12	27	Normal	0	Master Degree	3	African Americans, non-Hispanic	1	English	1	8	30	female	1	118	DD2	3	Ctr	1	FOP	1	HL	1	DEX	0	DFL	0	Hit	2	5577	1	5.577	Master Degree	2	0.746401
12	27	Normal	0	Master Degree	3	African Americans, non-Hispanic	1	English	1	8	30	female	1	119	NonCtr	0	NonCtr	0	STD	0	nonHL	0	DEX	0	PDP	1	Hit	2	1194	1	1.194	Master Degree	2	0.0770043
12	27	Normal	0	Master Degree	3	African Americans, non-Hispanic	1	English	1	8	30	female	1	120	DD2	3	Ctr	1	STD	0	HL	1	RAN	2	DFL	0	Hit	2	3859	1	3.859	Master Degree	2	0.586475
12	27	Normal	0	Master Degree	3	African Americans, non-Hispanic	1	English	1	8	30	female	1	121	DD2	3	Ctr	1	FOP	1	nonHL	0	IBU	1	PDP	1	TimeOut	0	18781	0	18.781	Master Degree	2	1.27372
12	27	Normal	0	Master Degree	3	African Americans, non-Hispanic	1	English	1	8	30	female	1	122	NonCtr	0	NonCtr	0	STD	0	nonHL	0	RAN	2	DFL	0	TimeOut	0	18587	0	18.587	Master Degree	2	1.26921
12	27	Normal	0	Master Degree	3	African Americans, non-Hispanic	1	English	1	8	30	female	1	123	DD1	2	Ctr	1	FOP	1	HL	1	RAN	2	DFL	0	TimeOut	0	19156	0	19.156	Master Degree	2	1.2823
12	27	Normal	0	Master Degree	3	African Americans, non-Hispanic	1	English	1	8	30	female	1	124	AI	1	Ctr	1	FOP	1	HL	1	RAN	2	PDP	1	Hit	2	3121	1	3.121	Master Degree	2	0.494294
12	27	Normal	0	Master Degree	3	African Americans, non-Hispanic	1	English	1	8	30	female	1	125	NonCtr	0	NonCtr	0	STD	0	HL	1	RAN	2	PDP	1	Hit	2	1775	1	1.775	Master Degree	2	0.249198
12	27	Normal	0	Master Degree	3	African Americans, non-Hispanic	1	English	1	8	30	female	1	126	AI	1	Ctr	1	STD	0	nonHL	0	RAN	2	DFL	0	Hit	2	2753	1	2.753	Master Degree	2	0.439806
12	27	Normal	0	Master Degree	3	African Americans, non-Hispanic	1	English	1	8	30	female	1	127	NonCtr	0	NonCtr	0	FOP	1	nonHL	0	IBU	1	PDP	1	Hit	2	1347	1	1.347	Master Degree	2	0.129368
12	27	Normal	0	Master Degree	3	African Americans, non-Hispanic	1	English	1	8	30	female	1	128	NonCtr	0	NonCtr	0	FOP	1	HL	1	RAN	2	PDP	1	Hit	2	1107	1	1.107	Master Degree	2	0.0441476
12	27	Normal	0	Master Degree	3	African Americans, non-Hispanic	1	English	1	8	30	female	1	129	NonCtr	0	NonCtr	0	FOP	1	HL	1	IBU	1	DFL	0	Hit	2	4766	1	4.766	Master Degree	2	0.678154
12	27	Normal	0	Master Degree	3	African Americans, non-Hispanic	1	English	1	8	30	female	1	130	NonCtr	0	NonCtr	0	FOP	1	HL	1	DEX	0	DFL	0	Hit	2	10934	1	10.934	Master Degree	2	1.03878
12	27	Normal	0	Master Degree	3	African Americans, non-Hispanic	1	English	1	8	30	female	1	131	NonCtr	0	NonCtr	0	STD	0	HL	1	IBU	1	DFL	0	Hit	2	3492	1	3.492	Master Degree	2	0.543074
12	27	Normal	0	Master Degree	3	African Americans, non-Hispanic	1	English	1	8	30	female	1	132	DD1	2	Ctr	1	FOP	1	nonHL	0	DEX	0	DFL	0	Hit	2	3988	1	3.988	Master Degree	2	0.600755
12	27	Normal	0	Master Degree	3	African Americans, non-Hispanic	1	English	1	8	30	female	1	133	NonCtr	0	NonCtr	0	STD	0	nonHL	0	DEX	0	DFL	0	Hit	2	6796	1	6.796	Master Degree	2	0.832253
12	27	Normal	0	Master Degree	3	African Americans, non-Hispanic	1	English	1	8	30	female	1	134	NonCtr	0	NonCtr	0	FOP	1	nonHL	0	DEX	0	PDP	1	Hit	2	17659	1	17.659	Master Degree	2	1.24697
12	27	Normal	0	Master Degree	3	African Americans, non-Hispanic	1	English	1	8	30	female	1	135	NonCtr	0	NonCtr	0	STD	0	nonHL	0	IBU	1	DFL	0	Hit	2	3295	1	3.295	Master Degree	2	0.517855
12	27	Normal	0	Master Degree	3	African Americans, non-Hispanic	1	English	1	8	30	female	1	136	DD1	2	Ctr	1	FOP	1	nonHL	0	RAN	2	PDP	1	Hit	2	16938	1	16.938	Master Degree	2	1.22886
12	27	Normal	0	Master Degree	3	African Americans, non-Hispanic	1	English	1	8	30	female	1	137	NonCtr	0	NonCtr	0	STD	0	HL	1	IBU	1	PDP	1	TimeOut	0	18746	0	18.746	Master Degree	2	1.27291
12	27	Normal	0	Master Degree	3	African Americans, non-Hispanic	1	English	1	8	30	female	1	138	NonCtr	0	NonCtr	0	FOP	1	nonHL	0	IBU	1	DFL	0	TimeOut	0	18742	0	18.742	Master Degree	2	1.27282
12	27	Normal	0	Master Degree	3	African Americans, non-Hispanic	1	English	1	8	30	female	1	139	DD1	2	Ctr	1	FOP	1	HL	1	IBU	1	PDP	1	Hit	2	1470	1	1.47	Master Degree	2	0.167317
12	27	Normal	0	Master Degree	3	African Americans, non-Hispanic	1	English	1	8	30	female	1	140	NonCtr	0	NonCtr	0	FOP	1	HL	1	DEX	0	DFL	0	TimeOut	0	18607	0	18.607	Master Degree	2	1.26968
12	27	Normal	0	Master Degree	3	African Americans, non-Hispanic	1	English	1	8	30	female	1	141	DD2	3	Ctr	1	STD	0	HL	1	IBU	1	DFL	0	Hit	2	5809	1	5.809	Master Degree	2	0.764101
12	27	Normal	0	Master Degree	3	African Americans, non-Hispanic	1	English	1	8	30	female	1	142	DD1	2	Ctr	1	STD	0	HL	1	DEX	0	DFL	0	Hit	2	4685	1	4.685	Master Degree	2	0.67071
12	27	Normal	0	Master Degree	3	African Americans, non-Hispanic	1	English	1	8	30	female	1	143	DD2	3	Ctr	1	FOP	1	nonHL	0	DEX	0	DFL	0	Hit	2	4126	1	4.126	Master Degree	2	0.615529
12	27	Normal	0	Master Degree	3	African Americans, non-Hispanic	1	English	1	8	30	female	1	144	NonCtr	0	NonCtr	0	STD	0	HL	1	RAN	2	PDP	1	Hit	2	1189	1	1.189	Master Degree	2	0.0751819
12	27	Normal	0	Master Degree	3	African Americans, non-Hispanic	1	English	1	8	30	female	1	145	NonCtr	0	NonCtr	0	FOP	1	nonHL	0	RAN	2	PDP	1	Hit	2	1145	1	1.145	Master Degree	2	0.0588055
12	27	Normal	0	Master Degree	3	African Americans, non-Hispanic	1	English	1	8	30	female	1	146	DD2	3	Ctr	1	FOP	1	HL	1	DEX	0	PDP	1	Hit	2	1048	1	1.048	Master Degree	2	0.0203613
12	27	Normal	0	Master Degree	3	African Americans, non-Hispanic	1	English	1	8	30	female	1	147	DD2	3	Ctr	1	FOP	1	HL	1	RAN	2	PDP	1	Hit	2	1019	1	1.019	Master Degree	2	0.00817418
12	27	Normal	0	Master Degree	3	African Americans, non-Hispanic	1	English	1	8	30	female	1	148	NonCtr	0	NonCtr	0	FOP	1	nonHL	0	IBU	1	PDP	1	Hit	2	1031	1	1.031	Master Degree	2	0.0132587
12	27	Normal	0	Master Degree	3	African Americans, non-Hispanic	1	English	1	8	30	female	1	149	NonCtr	0	NonCtr	0	STD	0	HL	1	DEX	0	PDP	1	Hit	2	1385	1	1.385	Master Degree	2	0.14145
12	27	Normal	0	Master Degree	3	African Americans, non-Hispanic	1	English	1	8	30	female	1	150	NonCtr	0	NonCtr	0	FOP	1	HL	1	RAN	2	DFL	0	Hit	2	9608	1	9.608	Master Degree	2	0.982633
12	27	Normal	0	Master Degree	3	African Americans, non-Hispanic	1	English	1	8	30	female	1	151	NonCtr	0	NonCtr	0	STD	0	nonHL	0	RAN	2	DFL	0	Hit	2	7530	1	7.53	Master Degree	2	0.876795
12	27	Normal	0	Master Degree	3	African Americans, non-Hispanic	1	English	1	8	30	female	1	152	DD2	3	Ctr	1	STD	0	nonHL	0	IBU	1	DFL	0	Hit	2	5389	1	5.389	Master Degree	2	0.731508
12	27	Normal	0	Master Degree	3	African Americans, non-Hispanic	1	English	1	8	30	female	1	153	NonCtr	0	NonCtr	0	FOP	1	HL	1	DEX	0	PDP	1	Hit	2	1177	1	1.177	Master Degree	2	0.0707765
12	27	Normal	0	Master Degree	3	African Americans, non-Hispanic	1	English	1	8	30	female	1	154	NonCtr	0	NonCtr	0	STD	0	nonHL	0	DEX	0	DFL	0	Hit	2	2771	1	2.771	Master Degree	2	0.442637
12	27	Normal	0	Master Degree	3	African Americans, non-Hispanic	1	English	1	8	30	female	1	155	NonCtr	0	NonCtr	0	STD	0	nonHL	0	DEX	0	DFL	0	Hit	2	5412	1	5.412	Master Degree	2	0.733358
12	27	Normal	0	Master Degree	3	African Americans, non-Hispanic	1	English	1	8	30	female	1	156	AI	1	Ctr	1	STD	0	HL	1	RAN	2	DFL	0	Hit	2	2012	1	2.012	Master Degree	2	0.303628
12	27	Normal	0	Master Degree	3	African Americans, non-Hispanic	1	English	1	8	30	female	1	157	DD2	3	Ctr	1	STD	0	HL	1	DEX	0	DFL	0	Hit	2	3267	1	3.267	Master Degree	2	0.514149
12	27	Normal	0	Master Degree	3	African Americans, non-Hispanic	1	English	1	8	30	female	1	158	NonCtr	0	NonCtr	0	STD	0	HL	1	IBU	1	DFL	0	Hit	2	5301	1	5.301	Master Degree	2	0.724358
12	27	Normal	0	Master Degree	3	African Americans, non-Hispanic	1	English	1	8	30	female	1	159	NonCtr	0	NonCtr	0	FOP	1	nonHL	0	IBU	1	DFL	0	Hit	2	6523	1	6.523	Master Degree	2	0.814447
12	27	Normal	0	Master Degree	3	African Americans, non-Hispanic	1	English	1	8	30	female	1	160	NonCtr	0	NonCtr	0	FOP	1	HL	1	RAN	2	DFL	0	Hit	2	1890	1	1.89	Master Degree	2	0.276462
12	27	Normal	0	Master Degree	3	African Americans, non-Hispanic	1	English	1	8	30	female	1	161	NonCtr	0	NonCtr	0	STD	0	nonHL	0	DEX	0	PDP	1	Hit	2	1093	1	1.093	Master Degree	2	0.0386202
12	27	Normal	0	Master Degree	3	African Americans, non-Hispanic	1	English	1	8	30	female	1	162	NonCtr	0	NonCtr	0	FOP	1	HL	1	IBU	1	PDP	1	Hit	2	1119	1	1.119	Master Degree	2	0.0488301
12	27	Normal	0	Master Degree	3	African Americans, non-Hispanic	1	English	1	8	30	female	1	163	NonCtr	0	NonCtr	0	FOP	1	nonHL	0	IBU	1	PDP	1	Hit	2	831	1	0.831	Master Degree	2	-0.080399
12	27	Normal	0	Master Degree	3	African Americans, non-Hispanic	1	English	1	8	30	female	1	164	NonCtr	0	NonCtr	0	STD	0	nonHL	0	IBU	1	DFL	0	Hit	2	7613	1	7.613	Master Degree	2	0.881556
12	27	Normal	0	Master Degree	3	African Americans, non-Hispanic	1	English	1	8	30	female	1	165	NonCtr	0	NonCtr	0	FOP	1	nonHL	0	IBU	1	DFL	0	Hit	2	11832	1	11.832	Master Degree	2	1.07306
12	27	Normal	0	Master Degree	3	African Americans, non-Hispanic	1	English	1	8	30	female	1	166	DD2	3	Ctr	1	STD	0	nonHL	0	RAN	2	DFL	0	Hit	2	7157	1	7.157	Master Degree	2	0.854731
12	27	Normal	0	Master Degree	3	African Americans, non-Hispanic	1	English	1	8	30	female	1	167	NonCtr	0	NonCtr	0	FOP	1	HL	1	DEX	0	PDP	1	Hit	2	1128	1	1.128	Master Degree	2	0.0523091
12	27	Normal	0	Master Degree	3	African Americans, non-Hispanic	1	English	1	8	30	female	1	168	NonCtr	0	NonCtr	0	FOP	1	nonHL	0	RAN	2	DFL	0	Hit	2	1991	1	1.991	Master Degree	2	0.299071
5	33	Normal	0	Master Degree	3	White, non-Hispanic	2	English	1	8	20	male	0	1	NonCtr	0	NonCtr	0	FOP	1	HL	1	IBU	1	DFL	0	TimeOut	0	21636	0	21.636	Master Degree	2	1.33518
13	20	Normal	0	High School	0	White, non-Hispanic	2	English	1	8	30	female	1	2	NonCtr	0	NonCtr	0	STD	0	nonHL	0	IBU	1	DFL	0	Hit	2	4625	1	4.625	High School	0	0.665112
13	20	Normal	0	High School	0	White, non-Hispanic	2	English	1	8	30	female	1	3	DD2	3	Ctr	1	FOP	1	HL	1	IBU	1	PDP	1	Hit	2	3336	1	3.336	High School	0	0.523226
13	20	Normal	0	High School	0	White, non-Hispanic	2	English	1	8	30	female	1	4	DD1	2	Ctr	1	STD	0	HL	1	DEX	0	DFL	0	Hit	2	5968	1	5.968	High School	0	0.775829
13	20	Normal	0	High School	0	White, non-Hispanic	2	English	1	8	30	female	1	5	NonCtr	0	NonCtr	0	STD	0	nonHL	0	DEX	0	PDP	1	Hit	2	2202	1	2.202	High School	0	0.342817
13	20	Normal	0	High School	0	White, non-Hispanic	2	English	1	8	30	female	1	6	NonCtr	0	NonCtr	0	FOP	1	HL	1	IBU	1	PDP	1	Hit	2	2169	1	2.169	High School	0	0.33626
13	20	Normal	0	High School	0	White, non-Hispanic	2	English	1	8	30	female	1	7	NonCtr	0	NonCtr	0	FOP	1	nonHL	0	RAN	2	DFL	0	Hit	2	3442	1	3.442	High School	0	0.536811
13	20	Normal	0	High School	0	White, non-Hispanic	2	English	1	8	30	female	1	8	NonCtr	0	NonCtr	0	FOP	1	nonHL	0	RAN	2	PDP	1	Hit	2	1459	1	1.459	High School	0	0.164055
13	20	Normal	0	High School	0	White, non-Hispanic	2	English	1	8	30	female	1	9	DD1	2	Ctr	1	FOP	1	HL	1	DEX	0	DFL	0	Hit	2	6064	1	6.064	High School	0	0.782759
13	20	Normal	0	High School	0	White, non-Hispanic	2	English	1	8	30	female	1	10	NonCtr	0	NonCtr	0	STD	0	HL	1	DEX	0	PDP	1	Hit	2	6926	1	6.926	High School	0	0.840482
13	20	Normal	0	High School	0	White, non-Hispanic	2	English	1	8	30	female	1	11	NonCtr	0	NonCtr	0	STD	0	HL	1	DEX	0	PDP	1	TimeOut	0	19643	0	19.643	High School	0	1.29321
13	20	Normal	0	High School	0	White, non-Hispanic	2	English	1	8	30	female	1	12	NonCtr	0	NonCtr	0	STD	0	nonHL	0	IBU	1	DFL	0	TimeOut	0	18573	0	18.573	High School	0	1.26888
13	20	Normal	0	High School	0	White, non-Hispanic	2	English	1	8	30	female	1	13	DD1	2	Ctr	1	FOP	1	nonHL	0	RAN	2	DFL	0	TimeOut	0	18941	0	18.941	High School	0	1.2774
13	20	Normal	0	High School	0	White, non-Hispanic	2	English	1	8	30	female	1	14	DD1	2	Ctr	1	STD	0	nonHL	0	IBU	1	DFL	0	TimeOut	0	18639	0	18.639	High School	0	1.27042
13	20	Normal	0	High School	0	White, non-Hispanic	2	English	1	8	30	female	1	15	DD1	2	Ctr	1	FOP	1	HL	1	IBU	1	PDP	1	Hit	2	2100	1	2.1	High School	0	0.322219
13	20	Normal	0	High School	0	White, non-Hispanic	2	English	1	8	30	female	1	16	NonCtr	0	NonCtr	0	FOP	1	HL	1	DEX	0	PDP	1	Hit	2	2905	1	2.905	High School	0	0.463146
13	20	Normal	0	High School	0	White, non-Hispanic	2	English	1	8	30	female	1	17	NonCtr	0	NonCtr	0	STD	0	HL	1	IBU	1	PDP	1	Hit	2	3284	1	3.284	High School	0	0.516403
13	20	Normal	0	High School	0	White, non-Hispanic	2	English	1	8	30	female	1	18	NonCtr	0	NonCtr	0	FOP	1	HL	1	IBU	1	DFL	0	TimeOut	0	18625	0	18.625	High School	0	1.2701
13	20	Normal	0	High School	0	White, non-Hispanic	2	English	1	8	30	female	1	19	NonCtr	0	NonCtr	0	STD	0	nonHL	0	RAN	2	PDP	1	TimeOut	0	18896	0	18.896	High School	0	1.27637
13	20	Normal	0	High School	0	White, non-Hispanic	2	English	1	8	30	female	1	20	NonCtr	0	NonCtr	0	STD	0	nonHL	0	RAN	2	DFL	0	Hit	2	4818	1	4.818	High School	0	0.682867
13	20	Normal	0	High School	0	White, non-Hispanic	2	English	1	8	30	female	1	21	NonCtr	0	NonCtr	0	FOP	1	nonHL	0	DEX	0	PDP	1	Hit	2	2406	1	2.406	High School	0	0.381296
13	20	Normal	0	High School	0	White, non-Hispanic	2	English	1	8	30	female	1	22	NonCtr	0	NonCtr	0	STD	0	nonHL	0	IBU	1	DFL	0	TimeOut	0	19313	0	19.313	High School	0	1.28585
13	20	Normal	0	High School	0	White, non-Hispanic	2	English	1	8	30	female	1	23	NonCtr	0	NonCtr	0	STD	0	nonHL	0	DEX	0	PDP	1	Hit	2	1732	1	1.732	High School	0	0.238548
13	20	Normal	0	High School	0	White, non-Hispanic	2	English	1	8	30	female	1	24	NonCtr	0	NonCtr	0	FOP	1	HL	1	RAN	2	PDP	1	Hit	2	16419	1	16.419	High School	0	1.21535
13	20	Normal	0	High School	0	White, non-Hispanic	2	English	1	8	30	female	1	25	NonCtr	0	NonCtr	0	STD	0	HL	1	IBU	1	PDP	1	TimeOut	0	18692	0	18.692	High School	0	1.27166
13	20	Normal	0	High School	0	White, non-Hispanic	2	English	1	8	30	female	1	26	AI	1	Ctr	1	STD	0	nonHL	0	IBU	1	DFL	0	Hit	2	6631	1	6.631	High School	0	0.821579
13	20	Normal	0	High School	0	White, non-Hispanic	2	English	1	8	30	female	1	27	NonCtr	0	NonCtr	0	STD	0	HL	1	RAN	2	DFL	0	Hit	2	12518	1	12.518	High School	0	1.09753
13	20	Normal	0	High School	0	White, non-Hispanic	2	English	1	8	30	female	1	28	DD2	3	Ctr	1	FOP	1	nonHL	0	IBU	1	PDP	1	TimeOut	0	19310	0	19.31	High School	0	1.28578
13	20	Normal	0	High School	0	White, non-Hispanic	2	English	1	8	30	female	1	29	AI	1	Ctr	1	FOP	1	nonHL	0	RAN	2	PDP	1	Hit	2	2383	1	2.383	High School	0	0.377124
13	20	Normal	0	High School	0	White, non-Hispanic	2	English	1	8	30	female	1	30	NonCtr	0	NonCtr	0	FOP	1	nonHL	0	DEX	0	DFL	0	Hit	2	8118	1	8.118	High School	0	0.909449
13	20	Normal	0	High School	0	White, non-Hispanic	2	English	1	8	30	female	1	31	NonCtr	0	NonCtr	0	FOP	1	HL	1	IBU	1	PDP	1	TimeOut	0	19070	0	19.07	High School	0	1.28035
13	20	Normal	0	High School	0	White, non-Hispanic	2	English	1	8	30	female	1	32	NonCtr	0	NonCtr	0	FOP	1	nonHL	0	IBU	1	DFL	0	Hit	2	5481	1	5.481	High School	0	0.73886
13	20	Normal	0	High School	0	White, non-Hispanic	2	English	1	8	30	female	1	33	AI	1	Ctr	1	FOP	1	HL	1	RAN	2	DFL	0	Hit	2	4700	1	4.7	High School	0	0.672098
13	20	Normal	0	High School	0	White, non-Hispanic	2	English	1	8	30	female	1	34	NonCtr	0	NonCtr	0	STD	0	nonHL	0	DEX	0	DFL	0	Hit	2	6538	1	6.538	High School	0	0.815445
13	20	Normal	0	High School	0	White, non-Hispanic	2	English	1	8	30	female	1	35	DD2	3	Ctr	1	FOP	1	HL	1	RAN	2	PDP	1	Hit	2	15191	1	15.191	High School	0	1.18159
13	20	Normal	0	High School	0	White, non-Hispanic	2	English	1	8	30	female	1	36	NonCtr	0	NonCtr	0	STD	0	nonHL	0	DEX	0	PDP	1	Hit	2	15055	1	15.055	High School	0	1.17768
13	20	Normal	0	High School	0	White, non-Hispanic	2	English	1	8	30	female	1	37	AI	1	Ctr	1	FOP	1	nonHL	0	DEX	0	DFL	0	Hit	2	7973	1	7.973	High School	0	0.901622
13	20	Normal	0	High School	0	White, non-Hispanic	2	English	1	8	30	female	1	38	NonCtr	0	NonCtr	0	STD	0	nonHL	0	RAN	2	DFL	0	Hit	2	16038	1	16.038	High School	0	1.20515
13	20	Normal	0	High School	0	White, non-Hispanic	2	English	1	8	30	female	1	39	NonCtr	0	NonCtr	0	FOP	1	HL	1	DEX	0	PDP	1	Hit	2	1076	1	1.076	High School	0	0.0318123
13	20	Normal	0	High School	0	White, non-Hispanic	2	English	1	8	30	female	1	40	AI	1	Ctr	1	FOP	1	HL	1	RAN	2	PDP	1	Hit	2	2262	1	2.262	High School	0	0.354493
13	20	Normal	0	High School	0	White, non-Hispanic	2	English	1	8	30	female	1	41	NonCtr	0	NonCtr	0	STD	0	nonHL	0	DEX	0	PDP	1	Hit	2	2080	1	2.08	High School	0	0.318063
13	20	Normal	0	High School	0	White, non-Hispanic	2	English	1	8	30	female	1	42	NonCtr	0	NonCtr	0	STD	0	nonHL	0	RAN	2	PDP	1	TimeOut	0	18484	0	18.484	High School	0	1.2668
13	20	Normal	0	High School	0	White, non-Hispanic	2	English	1	8	30	female	1	43	NonCtr	0	NonCtr	0	STD	0	HL	1	DEX	0	DFL	0	Hit	2	5855	1	5.855	High School	0	0.767527
13	20	Normal	0	High School	0	White, non-Hispanic	2	English	1	8	30	female	1	44	AI	1	Ctr	1	FOP	1	HL	1	IBU	1	DFL	0	Hit	2	5584	1	5.584	High School	0	0.746945
13	20	Normal	0	High School	0	White, non-Hispanic	2	English	1	8	30	female	1	45	NonCtr	0	NonCtr	0	FOP	1	nonHL	0	RAN	2	PDP	1	TimeOut	0	18969	0	18.969	High School	0	1.27804
13	20	Normal	0	High School	0	White, non-Hispanic	2	English	1	8	30	female	1	46	DD1	2	Ctr	1	FOP	1	nonHL	0	DEX	0	DFL	0	Hit	2	14702	1	14.702	High School	0	1.16738
13	20	Normal	0	High School	0	White, non-Hispanic	2	English	1	8	30	female	1	47	NonCtr	0	NonCtr	0	FOP	1	HL	1	RAN	2	DFL	0	Hit	2	6472	1	6.472	High School	0	0.811039
13	20	Normal	0	High School	0	White, non-Hispanic	2	English	1	8	30	female	1	48	AI	1	Ctr	1	FOP	1	nonHL	0	RAN	2	DFL	0	Hit	2	3187	1	3.187	High School	0	0.503382
13	20	Normal	0	High School	0	White, non-Hispanic	2	English	1	8	30	female	1	49	NonCtr	0	NonCtr	0	FOP	1	HL	1	RAN	2	DFL	0	Hit	2	7488	1	7.488	High School	0	0.874366
13	20	Normal	0	High School	0	White, non-Hispanic	2	English	1	8	30	female	1	50	AI	1	Ctr	1	STD	0	HL	1	DEX	0	DFL	0	Hit	2	3376	1	3.376	High School	0	0.528402
13	20	Normal	0	High School	0	White, non-Hispanic	2	English	1	8	30	female	1	51	DD1	2	Ctr	1	FOP	1	nonHL	0	IBU	1	DFL	0	Hit	2	6874	1	6.874	High School	0	0.83721
13	20	Normal	0	High School	0	White, non-Hispanic	2	English	1	8	30	female	1	52	AI	1	Ctr	1	STD	0	nonHL	0	RAN	2	DFL	0	Hit	2	14070	1	14.07	High School	0	1.14829
13	20	Normal	0	High School	0	White, non-Hispanic	2	English	1	8	30	female	1	53	NonCtr	0	NonCtr	0	STD	0	HL	1	DEX	0	DFL	0	Hit	2	11963	1	11.963	High School	0	1.07784
13	20	Normal	0	High School	0	White, non-Hispanic	2	English	1	8	30	female	1	54	DD2	3	Ctr	1	FOP	1	nonHL	0	RAN	2	PDP	1	Hit	2	12895	1	12.895	High School	0	1.11042
13	20	Normal	0	High School	0	White, non-Hispanic	2	English	1	8	30	female	1	55	NonCtr	0	NonCtr	0	STD	0	nonHL	0	IBU	1	DFL	0	Hit	2	9771	1	9.771	High School	0	0.989939
13	20	Normal	0	High School	0	White, non-Hispanic	2	English	1	8	30	female	1	56	AI	1	Ctr	1	STD	0	HL	1	RAN	2	PDP	1	Hit	2	1060	1	1.06	High School	0	0.0253059
13	20	Normal	0	High School	0	White, non-Hispanic	2	English	1	8	30	female	1	57	NonCtr	0	NonCtr	0	FOP	1	HL	1	DEX	0	DFL	0	Hit	2	6188	1	6.188	High School	0	0.79155
13	20	Normal	0	High School	0	White, non-Hispanic	2	English	1	8	30	female	1	58	NonCtr	0	NonCtr	0	FOP	1	nonHL	0	RAN	2	DFL	0	Hit	2	4529	1	4.529	High School	0	0.656002
13	20	Normal	0	High School	0	White, non-Hispanic	2	English	1	8	30	female	1	59	NonCtr	0	NonCtr	0	FOP	1	HL	1	DEX	0	DFL	0	Hit	2	2517	1	2.517	High School	0	0.400883
13	20	Normal	0	High School	0	White, non-Hispanic	2	English	1	8	30	female	1	60	NonCtr	0	NonCtr	0	FOP	1	nonHL	0	RAN	2	DFL	0	Hit	2	3764	1	3.764	High School	0	0.57565
13	20	Normal	0	High School	0	White, non-Hispanic	2	English	1	8	30	female	1	61	NonCtr	0	NonCtr	0	FOP	1	HL	1	DEX	0	PDP	1	Hit	2	1735	1	1.735	High School	0	0.239299
13	20	Normal	0	High School	0	White, non-Hispanic	2	English	1	8	30	female	1	62	AI	1	Ctr	1	STD	0	nonHL	0	DEX	0	PDP	1	Hit	2	3024	1	3.024	High School	0	0.480582
13	20	Normal	0	High School	0	White, non-Hispanic	2	English	1	8	30	female	1	63	DD2	3	Ctr	1	STD	0	nonHL	0	DEX	0	DFL	0	Hit	2	7481	1	7.481	High School	0	0.87396
13	20	Normal	0	High School	0	White, non-Hispanic	2	English	1	8	30	female	1	64	NonCtr	0	NonCtr	0	FOP	1	nonHL	0	DEX	0	PDP	1	TimeOut	0	19012	0	19.012	High School	0	1.27903
13	20	Normal	0	High School	0	White, non-Hispanic	2	English	1	8	30	female	1	65	NonCtr	0	NonCtr	0	STD	0	HL	1	RAN	2	DFL	0	Hit	2	10335	1	10.335	High School	0	1.01431
13	20	Normal	0	High School	0	White, non-Hispanic	2	English	1	8	30	female	1	66	DD2	3	Ctr	1	FOP	1	HL	1	DEX	0	DFL	0	Hit	2	7114	1	7.114	High School	0	0.852114
13	20	Normal	0	High School	0	White, non-Hispanic	2	English	1	8	30	female	1	67	NonCtr	0	NonCtr	0	STD	0	nonHL	0	IBU	1	DFL	0	Hit	2	11269	1	11.269	High School	0	1.05189
13	20	Normal	0	High School	0	White, non-Hispanic	2	English	1	8	30	female	1	68	NonCtr	0	NonCtr	0	STD	0	HL	1	IBU	1	DFL	0	TimeOut	0	19097	0	19.097	High School	0	1.28097
13	20	Normal	0	High School	0	White, non-Hispanic	2	English	1	8	30	female	1	69	DD2	3	Ctr	1	FOP	1	nonHL	0	DEX	0	DFL	0	Hit	2	6390	1	6.39	High School	0	0.805501
13	20	Normal	0	High School	0	White, non-Hispanic	2	English	1	8	30	female	1	70	NonCtr	0	NonCtr	0	FOP	1	HL	1	IBU	1	PDP	1	Hit	2	16465	1	16.465	High School	0	1.21656
13	20	Normal	0	High School	0	White, non-Hispanic	2	English	1	8	30	female	1	71	AI	1	Ctr	1	STD	0	HL	1	IBU	1	DFL	0	Hit	2	3271	1	3.271	High School	0	0.514681
13	20	Normal	0	High School	0	White, non-Hispanic	2	English	1	8	30	female	1	72	NonCtr	0	NonCtr	0	STD	0	HL	1	DEX	0	DFL	0	Hit	2	3507	1	3.507	High School	0	0.544936
13	20	Normal	0	High School	0	White, non-Hispanic	2	English	1	8	30	female	1	73	DD2	3	Ctr	1	STD	0	nonHL	0	RAN	2	DFL	0	Hit	2	6648	1	6.648	High School	0	0.822691
13	20	Normal	0	High School	0	White, non-Hispanic	2	English	1	8	30	female	1	74	DD1	2	Ctr	1	FOP	1	nonHL	0	DEX	0	PDP	1	Hit	2	1260	1	1.26	High School	0	0.100371
13	20	Normal	0	High School	0	White, non-Hispanic	2	English	1	8	30	female	1	75	DD1	2	Ctr	1	FOP	1	nonHL	0	IBU	1	PDP	1	Hit	2	1853	1	1.853	High School	0	0.267875
13	20	Normal	0	High School	0	White, non-Hispanic	2	English	1	8	30	female	1	76	NonCtr	0	NonCtr	0	FOP	1	nonHL	0	RAN	2	DFL	0	Hit	2	3674	1	3.674	High School	0	0.565139
13	20	Normal	0	High School	0	White, non-Hispanic	2	English	1	8	30	female	1	77	AI	1	Ctr	1	STD	0	nonHL	0	RAN	2	PDP	1	Hit	2	1736	1	1.736	High School	0	0.23955
13	20	Normal	0	High School	0	White, non-Hispanic	2	English	1	8	30	female	1	78	NonCtr	0	NonCtr	0	STD	0	HL	1	IBU	1	DFL	0	Hit	2	6716	1	6.716	High School	0	0.827111
13	20	Normal	0	High School	0	White, non-Hispanic	2	English	1	8	30	female	1	79	DD1	2	Ctr	1	STD	0	HL	1	RAN	2	DFL	0	Hit	2	5689	1	5.689	High School	0	0.755036
13	20	Normal	0	High School	0	White, non-Hispanic	2	English	1	8	30	female	1	80	NonCtr	0	NonCtr	0	FOP	1	nonHL	0	IBU	1	DFL	0	Hit	2	4817	1	4.817	High School	0	0.682777
13	20	Normal	0	High School	0	White, non-Hispanic	2	English	1	8	30	female	1	81	NonCtr	0	NonCtr	0	FOP	1	HL	1	IBU	1	DFL	0	Hit	2	7111	1	7.111	High School	0	0.851931
13	20	Normal	0	High School	0	White, non-Hispanic	2	English	1	8	30	female	1	82	DD2	3	Ctr	1	STD	0	HL	1	DEX	0	DFL	0	Hit	2	8723	1	8.723	High School	0	0.940666
13	20	Normal	0	High School	0	White, non-Hispanic	2	English	1	8	30	female	1	83	NonCtr	0	NonCtr	0	STD	0	nonHL	0	DEX	0	DFL	0	Hit	2	8062	1	8.062	High School	0	0.906443
13	20	Normal	0	High School	0	White, non-Hispanic	2	English	1	8	30	female	1	84	NonCtr	0	NonCtr	0	FOP	1	nonHL	0	IBU	1	DFL	0	Hit	2	8923	1	8.923	High School	0	0.950511
13	20	Normal	0	High School	0	White, non-Hispanic	2	English	1	8	30	female	1	85	NonCtr	0	NonCtr	0	FOP	1	HL	1	IBU	1	DFL	0	Hit	2	3586	1	3.586	High School	0	0.55461
13	20	Normal	0	High School	0	White, non-Hispanic	2	English	1	8	30	female	1	86	DD1	2	Ctr	1	FOP	1	nonHL	0	RAN	2	PDP	1	Hit	2	1426	1	1.426	High School	0	0.15412
13	20	Normal	0	High School	0	White, non-Hispanic	2	English	1	8	30	female	1	87	NonCtr	0	NonCtr	0	STD	0	nonHL	0	DEX	0	DFL	0	Hit	2	2881	1	2.881	High School	0	0.459543
13	20	Normal	0	High School	0	White, non-Hispanic	2	English	1	8	30	female	1	88	NonCtr	0	NonCtr	0	FOP	1	HL	1	IBU	1	DFL	0	Hit	2	6934	1	6.934	High School	0	0.840984
13	20	Normal	0	High School	0	White, non-Hispanic	2	English	1	8	30	female	1	89	AI	1	Ctr	1	STD	0	HL	1	DEX	0	PDP	1	Hit	2	962	1	0.962	High School	0	-0.0168249
13	20	Normal	0	High School	0	White, non-Hispanic	2	English	1	8	30	female	1	90	DD2	3	Ctr	1	FOP	1	nonHL	0	IBU	1	DFL	0	TimeOut	0	18464	0	18.464	High School	0	1.26633
13	20	Normal	0	High School	0	White, non-Hispanic	2	English	1	8	30	female	1	91	NonCtr	0	NonCtr	0	STD	0	nonHL	0	RAN	2	DFL	0	Hit	2	6949	1	6.949	High School	0	0.841922
13	20	Normal	0	High School	0	White, non-Hispanic	2	English	1	8	30	female	1	92	NonCtr	0	NonCtr	0	STD	0	HL	1	RAN	2	PDP	1	Hit	2	1692	1	1.692	High School	0	0.2284
13	20	Normal	0	High School	0	White, non-Hispanic	2	English	1	8	30	female	1	93	NonCtr	0	NonCtr	0	STD	0	HL	1	IBU	1	DFL	0	Hit	2	2589	1	2.589	High School	0	0.413132
13	20	Normal	0	High School	0	White, non-Hispanic	2	English	1	8	30	female	1	94	NonCtr	0	NonCtr	0	FOP	1	HL	1	RAN	2	PDP	1	Hit	2	1817	1	1.817	High School	0	0.259355
13	20	Normal	0	High School	0	White, non-Hispanic	2	English	1	8	30	female	1	95	NonCtr	0	NonCtr	0	FOP	1	nonHL	0	RAN	2	PDP	1	Hit	2	1233	1	1.233	High School	0	0.0909631
13	20	Normal	0	High School	0	White, non-Hispanic	2	English	1	8	30	female	1	96	AI	1	Ctr	1	STD	0	nonHL	0	DEX	0	DFL	0	Hit	2	5199	1	5.199	High School	0	0.71592
13	20	Normal	0	High School	0	White, non-Hispanic	2	English	1	8	30	female	1	97	AI	1	Ctr	1	STD	0	HL	1	IBU	1	PDP	1	Hit	2	931	1	0.931	High School	0	-0.0310503
13	20	Normal	0	High School	0	White, non-Hispanic	2	English	1	8	30	female	1	98	DD1	2	Ctr	1	STD	0	nonHL	0	RAN	2	DFL	0	TimeOut	0	18461	0	18.461	High School	0	1.26626
13	20	Normal	0	High School	0	White, non-Hispanic	2	English	1	8	30	female	1	99	NonCtr	0	NonCtr	0	FOP	1	nonHL	0	IBU	1	PDP	1	TimeOut	0	18713	0	18.713	High School	0	1.27214
13	20	Normal	0	High School	0	White, non-Hispanic	2	English	1	8	30	female	1	100	NonCtr	0	NonCtr	0	FOP	1	HL	1	DEX	0	PDP	1	TimeOut	0	19036	0	19.036	High School	0	1.27958
13	20	Normal	0	High School	0	White, non-Hispanic	2	English	1	8	30	female	1	101	NonCtr	0	NonCtr	0	FOP	1	nonHL	0	RAN	2	DFL	0	Hit	2	4913	1	4.913	High School	0	0.691347
13	20	Normal	0	High School	0	White, non-Hispanic	2	English	1	8	30	female	1	102	NonCtr	0	NonCtr	0	STD	0	HL	1	DEX	0	PDP	1	Hit	2	12011	1	12.011	High School	0	1.07958
13	20	Normal	0	High School	0	White, non-Hispanic	2	English	1	8	30	female	1	103	NonCtr	0	NonCtr	0	STD	0	nonHL	0	IBU	1	PDP	1	Hit	2	1312	1	1.312	High School	0	0.117934
13	20	Normal	0	High School	0	White, non-Hispanic	2	English	1	8	30	female	1	104	DD1	2	Ctr	1	FOP	1	HL	1	IBU	1	DFL	0	Hit	2	7894	1	7.894	High School	0	0.897297
13	20	Normal	0	High School	0	White, non-Hispanic	2	English	1	8	30	female	1	105	NonCtr	0	NonCtr	0	FOP	1	nonHL	0	DEX	0	PDP	1	Hit	2	13750	1	13.75	High School	0	1.1383
13	20	Normal	0	High School	0	White, non-Hispanic	2	English	1	8	30	female	1	106	NonCtr	0	NonCtr	0	STD	0	nonHL	0	DEX	0	DFL	0	Hit	2	4129	1	4.129	High School	0	0.615845
13	20	Normal	0	High School	0	White, non-Hispanic	2	English	1	8	30	female	1	107	NonCtr	0	NonCtr	0	FOP	1	nonHL	0	RAN	2	PDP	1	Hit	2	1674	1	1.674	High School	0	0.223755
13	20	Normal	0	High School	0	White, non-Hispanic	2	English	1	8	30	female	1	108	DD1	2	Ctr	1	FOP	1	HL	1	RAN	2	PDP	1	Hit	2	2437	1	2.437	High School	0	0.386856
13	20	Normal	0	High School	0	White, non-Hispanic	2	English	1	8	30	female	1	109	AI	1	Ctr	1	FOP	1	nonHL	0	DEX	0	PDP	1	Hit	2	1681	1	1.681	High School	0	0.225568
13	20	Normal	0	High School	0	White, non-Hispanic	2	English	1	8	30	female	1	110	NonCtr	0	NonCtr	0	FOP	1	HL	1	RAN	2	PDP	1	TimeOut	0	18483	0	18.483	High School	0	1.26677
13	20	Normal	0	High School	0	White, non-Hispanic	2	English	1	8	30	female	1	111	NonCtr	0	NonCtr	0	FOP	1	nonHL	0	IBU	1	DFL	0	Hit	2	8889	1	8.889	High School	0	0.948853
13	20	Normal	0	High School	0	White, non-Hispanic	2	English	1	8	30	female	1	112	DD2	3	Ctr	1	FOP	1	HL	1	IBU	1	DFL	0	Hit	2	10661	1	10.661	High School	0	1.0278
13	20	Normal	0	High School	0	White, non-Hispanic	2	English	1	8	30	female	1	113	AI	1	Ctr	1	STD	0	HL	1	RAN	2	DFL	0	Hit	2	2526	1	2.526	High School	0	0.402433
13	20	Normal	0	High School	0	White, non-Hispanic	2	English	1	8	30	female	1	114	NonCtr	0	NonCtr	0	FOP	1	HL	1	RAN	2	DFL	0	Hit	2	4914	1	4.914	High School	0	0.691435
13	20	Normal	0	High School	0	White, non-Hispanic	2	English	1	8	30	female	1	115	NonCtr	0	NonCtr	0	FOP	1	nonHL	0	DEX	0	DFL	0	Hit	2	4030	1	4.03	High School	0	0.605305
13	20	Normal	0	High School	0	White, non-Hispanic	2	English	1	8	30	female	1	116	DD1	2	Ctr	1	STD	0	HL	1	IBU	1	DFL	0	Hit	2	7655	1	7.655	High School	0	0.883945
13	20	Normal	0	High School	0	White, non-Hispanic	2	English	1	8	30	female	1	117	DD1	2	Ctr	1	STD	0	nonHL	0	DEX	0	DFL	0	Hit	2	8227	1	8.227	High School	0	0.915241
13	20	Normal	0	High School	0	White, non-Hispanic	2	English	1	8	30	female	1	118	NonCtr	0	NonCtr	0	STD	0	HL	1	DEX	0	DFL	0	TimeOut	0	18913	0	18.913	High School	0	1.27676
13	20	Normal	0	High School	0	White, non-Hispanic	2	English	1	8	30	female	1	119	NonCtr	0	NonCtr	0	FOP	1	nonHL	0	DEX	0	PDP	1	Hit	2	1615	1	1.615	High School	0	0.208173
13	20	Normal	0	High School	0	White, non-Hispanic	2	English	1	8	30	female	1	120	NonCtr	0	NonCtr	0	FOP	1	nonHL	0	DEX	0	DFL	0	TimeOut	0	19075	0	19.075	High School	0	1.28046
13	20	Normal	0	High School	0	White, non-Hispanic	2	English	1	8	30	female	1	121	NonCtr	0	NonCtr	0	STD	0	nonHL	0	IBU	1	PDP	1	Hit	2	1334	1	1.334	High School	0	0.125156
13	20	Normal	0	High School	0	White, non-Hispanic	2	English	1	8	30	female	1	122	NonCtr	0	NonCtr	0	FOP	1	nonHL	0	IBU	1	PDP	1	Hit	2	1309	1	1.309	High School	0	0.11694
13	20	Normal	0	High School	0	White, non-Hispanic	2	English	1	8	30	female	1	123	NonCtr	0	NonCtr	0	STD	0	HL	1	IBU	1	PDP	1	Hit	2	1678	1	1.678	High School	0	0.224792
13	20	Normal	0	High School	0	White, non-Hispanic	2	English	1	8	30	female	1	124	NonCtr	0	NonCtr	0	FOP	1	HL	1	DEX	0	DFL	0	Hit	2	17437	1	17.437	High School	0	1.24147
13	20	Normal	0	High School	0	White, non-Hispanic	2	English	1	8	30	female	1	125	NonCtr	0	NonCtr	0	FOP	1	nonHL	0	IBU	1	DFL	0	TimeOut	0	19163	0	19.163	High School	0	1.28246
13	20	Normal	0	High School	0	White, non-Hispanic	2	English	1	8	30	female	1	126	NonCtr	0	NonCtr	0	STD	0	nonHL	0	DEX	0	DFL	0	TimeOut	0	18505	0	18.505	High School	0	1.26729
13	20	Normal	0	High School	0	White, non-Hispanic	2	English	1	8	30	female	1	127	DD2	3	Ctr	1	FOP	1	nonHL	0	DEX	0	PDP	1	Hit	2	1826	1	1.826	High School	0	0.261501
13	20	Normal	0	High School	0	White, non-Hispanic	2	English	1	8	30	female	1	128	DD2	3	Ctr	1	STD	0	nonHL	0	IBU	1	DFL	0	Hit	2	5425	1	5.425	High School	0	0.7344
13	20	Normal	0	High School	0	White, non-Hispanic	2	English	1	8	30	female	1	129	AI	1	Ctr	1	FOP	1	nonHL	0	IBU	1	DFL	0	Hit	2	3313	1	3.313	High School	0	0.520221
13	20	Normal	0	High School	0	White, non-Hispanic	2	English	1	8	30	female	1	130	NonCtr	0	NonCtr	0	STD	0	HL	1	RAN	2	DFL	0	Hit	2	6970	1	6.97	High School	0	0.843233
13	20	Normal	0	High School	0	White, non-Hispanic	2	English	1	8	30	female	1	131	DD1	2	Ctr	1	FOP	1	HL	1	RAN	2	DFL	0	TimeOut	0	19066	0	19.066	High School	0	1.28026
13	20	Normal	0	High School	0	White, non-Hispanic	2	English	1	8	30	female	1	132	NonCtr	0	NonCtr	0	STD	0	nonHL	0	RAN	2	DFL	0	Hit	2	3741	1	3.741	High School	0	0.572988
13	20	Normal	0	High School	0	White, non-Hispanic	2	English	1	8	30	female	1	133	AI	1	Ctr	1	FOP	1	HL	1	DEX	0	DFL	0	Hit	2	5848	1	5.848	High School	0	0.767007
13	20	Normal	0	High School	0	White, non-Hispanic	2	English	1	8	30	female	1	134	DD2	3	Ctr	1	FOP	1	HL	1	DEX	0	PDP	1	Hit	2	2162	1	2.162	High School	0	0.334856
13	20	Normal	0	High School	0	White, non-Hispanic	2	English	1	8	30	female	1	135	NonCtr	0	NonCtr	0	STD	0	nonHL	0	IBU	1	PDP	1	Hit	2	1310	1	1.31	High School	0	0.117271
13	20	Normal	0	High School	0	White, non-Hispanic	2	English	1	8	30	female	1	136	AI	1	Ctr	1	FOP	1	nonHL	0	IBU	1	PDP	1	Hit	2	2670	1	2.67	High School	0	0.426511
13	20	Normal	0	High School	0	White, non-Hispanic	2	English	1	8	30	female	1	137	NonCtr	0	NonCtr	0	STD	0	HL	1	DEX	0	PDP	1	Hit	2	3155	1	3.155	High School	0	0.498999
13	20	Normal	0	High School	0	White, non-Hispanic	2	English	1	8	30	female	1	138	NonCtr	0	NonCtr	0	STD	0	HL	1	RAN	2	PDP	1	Hit	2	13674	1	13.674	High School	0	1.1359
13	20	Normal	0	High School	0	White, non-Hispanic	2	English	1	8	30	female	1	139	NonCtr	0	NonCtr	0	STD	0	HL	1	IBU	1	DFL	0	Hit	2	10625	1	10.625	High School	0	1.02633
13	20	Normal	0	High School	0	White, non-Hispanic	2	English	1	8	30	female	1	140	NonCtr	0	NonCtr	0	STD	0	HL	1	RAN	2	PDP	1	Hit	2	2075	1	2.075	High School	0	0.317018
13	20	Normal	0	High School	0	White, non-Hispanic	2	English	1	8	30	female	1	141	NonCtr	0	NonCtr	0	FOP	1	HL	1	RAN	2	PDP	1	Hit	2	1060	1	1.06	High School	0	0.0253059
13	20	Normal	0	High School	0	White, non-Hispanic	2	English	1	8	30	female	1	142	NonCtr	0	NonCtr	0	STD	0	nonHL	0	RAN	2	DFL	0	Hit	2	8926	1	8.926	High School	0	0.950657
13	20	Normal	0	High School	0	White, non-Hispanic	2	English	1	8	30	female	1	143	NonCtr	0	NonCtr	0	FOP	1	nonHL	0	DEX	0	DFL	0	Hit	2	7971	1	7.971	High School	0	0.901513
13	20	Normal	0	High School	0	White, non-Hispanic	2	English	1	8	30	female	1	144	NonCtr	0	NonCtr	0	FOP	1	nonHL	0	IBU	1	PDP	1	Hit	2	4142	1	4.142	High School	0	0.61721
13	20	Normal	0	High School	0	White, non-Hispanic	2	English	1	8	30	female	1	145	NonCtr	0	NonCtr	0	STD	0	HL	1	RAN	2	PDP	1	TimeOut	0	19309	0	19.309	High School	0	1.28576
13	20	Normal	0	High School	0	White, non-Hispanic	2	English	1	8	30	female	1	146	NonCtr	0	NonCtr	0	STD	0	HL	1	IBU	1	DFL	0	Hit	2	6699	1	6.699	High School	0	0.82601
13	20	Normal	0	High School	0	White, non-Hispanic	2	English	1	8	30	female	1	147	DD2	3	Ctr	1	STD	0	HL	1	IBU	1	DFL	0	TimeOut	0	19097	0	19.097	High School	0	1.28097
13	20	Normal	0	High School	0	White, non-Hispanic	2	English	1	8	30	female	1	148	AI	1	Ctr	1	FOP	1	HL	1	DEX	0	PDP	1	Hit	2	1128	1	1.128	High School	0	0.0523091
13	20	Normal	0	High School	0	White, non-Hispanic	2	English	1	8	30	female	1	149	NonCtr	0	NonCtr	0	FOP	1	HL	1	DEX	0	DFL	0	Hit	2	7422	1	7.422	High School	0	0.870521
13	20	Normal	0	High School	0	White, non-Hispanic	2	English	1	8	30	female	1	150	DD2	3	Ctr	1	FOP	1	HL	1	RAN	2	DFL	0	Hit	2	7275	1	7.275	High School	0	0.861833
13	20	Normal	0	High School	0	White, non-Hispanic	2	English	1	8	30	female	1	151	NonCtr	0	NonCtr	0	STD	0	HL	1	DEX	0	DFL	0	Hit	2	8207	1	8.207	High School	0	0.914184
13	20	Normal	0	High School	0	White, non-Hispanic	2	English	1	8	30	female	1	152	NonCtr	0	NonCtr	0	FOP	1	HL	1	IBU	1	PDP	1	TimeOut	0	18699	0	18.699	High School	0	1.27182
13	20	Normal	0	High School	0	White, non-Hispanic	2	English	1	8	30	female	1	153	NonCtr	0	NonCtr	0	FOP	1	HL	1	RAN	2	DFL	0	Hit	2	7866	1	7.866	High School	0	0.895754
13	20	Normal	0	High School	0	White, non-Hispanic	2	English	1	8	30	female	1	154	AI	1	Ctr	1	STD	0	nonHL	0	IBU	1	PDP	1	TimeOut	0	18728	0	18.728	High School	0	1.27249
13	20	Normal	0	High School	0	White, non-Hispanic	2	English	1	8	30	female	1	155	NonCtr	0	NonCtr	0	STD	0	nonHL	0	IBU	1	PDP	1	Hit	2	10582	1	10.582	High School	0	1.02457
13	20	Normal	0	High School	0	White, non-Hispanic	2	English	1	8	30	female	1	156	NonCtr	0	NonCtr	0	FOP	1	nonHL	0	IBU	1	PDP	1	Hit	2	1173	1	1.173	High School	0	0.069298
13	20	Normal	0	High School	0	White, non-Hispanic	2	English	1	8	30	female	1	157	NonCtr	0	NonCtr	0	STD	0	HL	1	IBU	1	PDP	1	Hit	2	1119	1	1.119	High School	0	0.0488301
13	20	Normal	0	High School	0	White, non-Hispanic	2	English	1	8	30	female	1	158	NonCtr	0	NonCtr	0	FOP	1	nonHL	0	DEX	0	DFL	0	Hit	2	18731	1	18.731	High School	0	1.27256
13	20	Normal	0	High School	0	White, non-Hispanic	2	English	1	8	30	female	1	159	DD2	3	Ctr	1	FOP	1	nonHL	0	RAN	2	DFL	0	Hit	2	8346	1	8.346	High School	0	0.921478
13	20	Normal	0	High School	0	White, non-Hispanic	2	English	1	8	30	female	1	160	DD1	2	Ctr	1	FOP	1	HL	1	DEX	0	PDP	1	Hit	2	1416	1	1.416	High School	0	0.151063
13	20	Normal	0	High School	0	White, non-Hispanic	2	English	1	8	30	female	1	161	NonCtr	0	NonCtr	0	STD	0	HL	1	RAN	2	DFL	0	Hit	2	14959	1	14.959	High School	0	1.1749
13	20	Normal	0	High School	0	White, non-Hispanic	2	English	1	8	30	female	1	162	DD2	3	Ctr	1	STD	0	HL	1	RAN	2	DFL	0	Hit	2	6655	1	6.655	High School	0	0.823148
13	20	Normal	0	High School	0	White, non-Hispanic	2	English	1	8	30	female	1	163	NonCtr	0	NonCtr	0	STD	0	HL	1	RAN	2	DFL	0	Hit	2	3841	1	3.841	High School	0	0.584444
13	20	Normal	0	High School	0	White, non-Hispanic	2	English	1	8	30	female	1	164	AI	1	Ctr	1	FOP	1	HL	1	IBU	1	PDP	1	Hit	2	979	1	0.979	High School	0	-0.00921731
13	20	Normal	0	High School	0	White, non-Hispanic	2	English	1	8	30	female	1	165	NonCtr	0	NonCtr	0	STD	0	nonHL	0	RAN	2	PDP	1	Hit	2	1469	1	1.469	High School	0	0.167022
13	20	Normal	0	High School	0	White, non-Hispanic	2	English	1	8	30	female	1	166	NonCtr	0	NonCtr	0	FOP	1	HL	1	DEX	0	DFL	0	Hit	2	3096	1	3.096	High School	0	0.490801
13	20	Normal	0	High School	0	White, non-Hispanic	2	English	1	8	30	female	1	167	NonCtr	0	NonCtr	0	STD	0	nonHL	0	RAN	2	PDP	1	Hit	2	1209	1	1.209	High School	0	0.0824263
13	20	Normal	0	High School	0	White, non-Hispanic	2	English	1	8	30	female	1	168	NonCtr	0	NonCtr	0	FOP	1	HL	1	IBU	1	DFL	0	Hit	2	2811	1	2.811	High School	0	0.448861
6	26	Normal	0	Master Degree	3	Asian or Pacific Islanders	0	Others	3	8	30	female	1	1	NonCtr	0	NonCtr	0	STD	0	nonHL	0	IBU	1	DFL	0	TimeOut	0	21980	0	21.98	Master Degree	2	1.34203
14	19	Normal	0	High School	0	African Americans, non-Hispanic	1	English	1	8	30	female	1	2	NonCtr	0	NonCtr	0	STD	0	nonHL	0	IBU	1	PDP	1	Hit	2	1625	1	1.625	High School	0	0.210853
14	19	Normal	0	High School	0	African Americans, non-Hispanic	1	English	1	8	30	female	1	3	DD1	2	Ctr	1	FOP	1	nonHL	0	RAN	2	DFL	0	TimeOut	0	19461	0	19.461	High School	0	1.28917
14	19	Normal	0	High School	0	African Americans, non-Hispanic	1	English	1	8	30	female	1	4	NonCtr	0	NonCtr	0	FOP	1	HL	1	RAN	2	DFL	0	miss	1	11483	0	11.483	High School	0	1.06006
14	19	Normal	0	High School	0	African Americans, non-Hispanic	1	English	1	8	30	female	1	5	NonCtr	0	NonCtr	0	FOP	1	HL	1	DEX	0	DFL	0	Hit	2	2651	1	2.651	High School	0	0.42341
14	19	Normal	0	High School	0	African Americans, non-Hispanic	1	English	1	8	30	female	1	6	DD1	2	Ctr	1	STD	0	nonHL	0	RAN	2	DFL	0	TimeOut	0	19071	0	19.071	High School	0	1.28037
14	19	Normal	0	High School	0	African Americans, non-Hispanic	1	English	1	8	30	female	1	7	DD1	2	Ctr	1	FOP	1	nonHL	0	IBU	1	DFL	0	miss	1	11438	0	11.438	High School	0	1.05835
14	19	Normal	0	High School	0	African Americans, non-Hispanic	1	English	1	8	30	female	1	8	NonCtr	0	NonCtr	0	FOP	1	HL	1	RAN	2	DFL	0	Hit	2	12999	1	12.999	High School	0	1.11391
14	19	Normal	0	High School	0	African Americans, non-Hispanic	1	English	1	8	30	female	1	9	DD2	3	Ctr	1	FOP	1	HL	1	DEX	0	DFL	0	Hit	2	16635	1	16.635	High School	0	1.22102
14	19	Normal	0	High School	0	African Americans, non-Hispanic	1	English	1	8	30	female	1	10	NonCtr	0	NonCtr	0	STD	0	nonHL	0	DEX	0	PDP	1	Hit	2	3125	1	3.125	High School	0	0.49485
14	19	Normal	0	High School	0	African Americans, non-Hispanic	1	English	1	8	30	female	1	11	NonCtr	0	NonCtr	0	STD	0	HL	1	IBU	1	PDP	1	TimeOut	0	19101	0	19.101	High School	0	1.28106
14	19	Normal	0	High School	0	African Americans, non-Hispanic	1	English	1	8	30	female	1	12	NonCtr	0	NonCtr	0	STD	0	nonHL	0	DEX	0	DFL	0	Hit	2	7056	1	7.056	High School	0	0.848559
14	19	Normal	0	High School	0	African Americans, non-Hispanic	1	English	1	8	30	female	1	13	AI	1	Ctr	1	STD	0	nonHL	0	DEX	0	PDP	1	TimeOut	0	18657	0	18.657	High School	0	1.27084
14	19	Normal	0	High School	0	African Americans, non-Hispanic	1	English	1	8	30	female	1	14	NonCtr	0	NonCtr	0	STD	0	HL	1	DEX	0	PDP	1	Hit	2	7879	1	7.879	High School	0	0.896471
14	19	Normal	0	High School	0	African Americans, non-Hispanic	1	English	1	8	30	female	1	15	AI	1	Ctr	1	STD	0	HL	1	DEX	0	PDP	1	Hit	2	9963	1	9.963	High School	0	0.99839
14	19	Normal	0	High School	0	African Americans, non-Hispanic	1	English	1	8	30	female	1	16	NonCtr	0	NonCtr	0	FOP	1	HL	1	DEX	0	DFL	0	TimeOut	0	18682	0	18.682	High School	0	1.27142
14	19	Normal	0	High School	0	African Americans, non-Hispanic	1	English	1	8	30	female	1	17	NonCtr	0	NonCtr	0	STD	0	nonHL	0	IBU	1	DFL	0	Hit	2	4382	1	4.382	High School	0	0.641672
14	19	Normal	0	High School	0	African Americans, non-Hispanic	1	English	1	8	30	female	1	18	NonCtr	0	NonCtr	0	FOP	1	HL	1	RAN	2	PDP	1	Hit	2	1290	1	1.29	High School	0	0.11059
14	19	Normal	0	High School	0	African Americans, non-Hispanic	1	English	1	8	30	female	1	19	NonCtr	0	NonCtr	0	FOP	1	nonHL	0	IBU	1	DFL	0	Hit	2	6553	1	6.553	High School	0	0.81644
14	19	Normal	0	High School	0	African Americans, non-Hispanic	1	English	1	8	30	female	1	20	DD1	2	Ctr	1	FOP	1	nonHL	0	RAN	2	PDP	1	TimeOut	0	18591	0	18.591	High School	0	1.2693
14	19	Normal	0	High School	0	African Americans, non-Hispanic	1	English	1	8	30	female	1	21	AI	1	Ctr	1	STD	0	HL	1	DEX	0	DFL	0	Hit	2	4034	1	4.034	High School	0	0.605736
14	19	Normal	0	High School	0	African Americans, non-Hispanic	1	English	1	8	30	female	1	22	DD2	3	Ctr	1	STD	0	HL	1	IBU	1	DFL	0	Hit	2	3558	1	3.558	High School	0	0.551206
14	19	Normal	0	High School	0	African Americans, non-Hispanic	1	English	1	8	30	female	1	23	AI	1	Ctr	1	STD	0	HL	1	IBU	1	DFL	0	Hit	2	5777	1	5.777	High School	0	0.761702
14	19	Normal	0	High School	0	African Americans, non-Hispanic	1	English	1	8	30	female	1	24	NonCtr	0	NonCtr	0	STD	0	nonHL	0	RAN	2	DFL	0	TimeOut	0	18527	0	18.527	High School	0	1.26781
14	19	Normal	0	High School	0	African Americans, non-Hispanic	1	English	1	8	30	female	1	25	DD1	2	Ctr	1	FOP	1	HL	1	RAN	2	DFL	0	Hit	2	3724	1	3.724	High School	0	0.57101
14	19	Normal	0	High School	0	African Americans, non-Hispanic	1	English	1	8	30	female	1	26	NonCtr	0	NonCtr	0	FOP	1	HL	1	IBU	1	DFL	0	Hit	2	2324	1	2.324	High School	0	0.366236
14	19	Normal	0	High School	0	African Americans, non-Hispanic	1	English	1	8	30	female	1	27	AI	1	Ctr	1	STD	0	nonHL	0	RAN	2	DFL	0	Hit	2	4398	1	4.398	High School	0	0.643255
14	19	Normal	0	High School	0	African Americans, non-Hispanic	1	English	1	8	30	female	1	28	NonCtr	0	NonCtr	0	FOP	1	nonHL	0	RAN	2	DFL	0	Hit	2	7344	1	7.344	High School	0	0.865933
14	19	Normal	0	High School	0	African Americans, non-Hispanic	1	English	1	8	30	female	1	29	AI	1	Ctr	1	FOP	1	nonHL	0	RAN	2	PDP	1	Hit	2	15285	1	15.285	High School	0	1.18427
14	19	Normal	0	High School	0	African Americans, non-Hispanic	1	English	1	8	30	female	1	30	NonCtr	0	NonCtr	0	STD	0	HL	1	IBU	1	PDP	1	Hit	2	1042	1	1.042	High School	0	0.0178677
14	19	Normal	0	High School	0	African Americans, non-Hispanic	1	English	1	8	30	female	1	31	NonCtr	0	NonCtr	0	FOP	1	nonHL	0	DEX	0	DFL	0	Hit	2	6752	1	6.752	High School	0	0.829432
14	19	Normal	0	High School	0	African Americans, non-Hispanic	1	English	1	8	30	female	1	32	AI	1	Ctr	1	FOP	1	HL	1	IBU	1	PDP	1	Hit	2	966	1	0.966	High School	0	-0.0150229
14	19	Normal	0	High School	0	African Americans, non-Hispanic	1	English	1	8	30	female	1	33	NonCtr	0	NonCtr	0	STD	0	nonHL	0	RAN	2	DFL	0	Hit	2	8121	1	8.121	High School	0	0.90961
14	19	Normal	0	High School	0	African Americans, non-Hispanic	1	English	1	8	30	female	1	34	NonCtr	0	NonCtr	0	FOP	1	nonHL	0	IBU	1	PDP	1	Hit	2	9049	1	9.049	High School	0	0.956601
14	19	Normal	0	High School	0	African Americans, non-Hispanic	1	English	1	8	30	female	1	35	NonCtr	0	NonCtr	0	STD	0	HL	1	RAN	2	DFL	0	Hit	2	8511	1	8.511	High School	0	0.929981
14	19	Normal	0	High School	0	African Americans, non-Hispanic	1	English	1	8	30	female	1	36	NonCtr	0	NonCtr	0	FOP	1	HL	1	RAN	2	PDP	1	TimeOut	0	19014	0	19.014	High School	0	1.27907
14	19	Normal	0	High School	0	African Americans, non-Hispanic	1	English	1	8	30	female	1	37	NonCtr	0	NonCtr	0	STD	0	nonHL	0	RAN	2	PDP	1	TimeOut	0	19036	0	19.036	High School	0	1.27958
14	19	Normal	0	High School	0	African Americans, non-Hispanic	1	English	1	8	30	female	1	38	NonCtr	0	NonCtr	0	FOP	1	nonHL	0	RAN	2	PDP	1	TimeOut	0	18682	0	18.682	High School	0	1.27142
14	19	Normal	0	High School	0	African Americans, non-Hispanic	1	English	1	8	30	female	1	39	NonCtr	0	NonCtr	0	STD	0	HL	1	RAN	2	PDP	1	miss	1	12417	0	12.417	High School	0	1.09402
14	19	Normal	0	High School	0	African Americans, non-Hispanic	1	English	1	8	30	female	1	40	NonCtr	0	NonCtr	0	STD	0	nonHL	0	IBU	1	DFL	0	Hit	2	3244	1	3.244	High School	0	0.511081
14	19	Normal	0	High School	0	African Americans, non-Hispanic	1	English	1	8	30	female	1	41	DD2	3	Ctr	1	STD	0	nonHL	0	RAN	2	DFL	0	Hit	2	3378	1	3.378	High School	0	0.52866
14	19	Normal	0	High School	0	African Americans, non-Hispanic	1	English	1	8	30	female	1	42	NonCtr	0	NonCtr	0	FOP	1	HL	1	DEX	0	PDP	1	Hit	2	14910	1	14.91	High School	0	1.17348
14	19	Normal	0	High School	0	African Americans, non-Hispanic	1	English	1	8	30	female	1	43	NonCtr	0	NonCtr	0	STD	0	HL	1	IBU	1	DFL	0	Hit	2	3669	1	3.669	High School	0	0.564548
14	19	Normal	0	High School	0	African Americans, non-Hispanic	1	English	1	8	30	female	1	44	NonCtr	0	NonCtr	0	STD	0	nonHL	0	DEX	0	DFL	0	Hit	2	2025	1	2.025	High School	0	0.306425
14	19	Normal	0	High School	0	African Americans, non-Hispanic	1	English	1	8	30	female	1	45	NonCtr	0	NonCtr	0	STD	0	nonHL	0	IBU	1	DFL	0	Hit	2	6172	1	6.172	High School	0	0.790426
14	19	Normal	0	High School	0	African Americans, non-Hispanic	1	English	1	8	30	female	1	46	NonCtr	0	NonCtr	0	STD	0	HL	1	RAN	2	DFL	0	Hit	2	7971	1	7.971	High School	0	0.901513
14	19	Normal	0	High School	0	African Americans, non-Hispanic	1	English	1	8	30	female	1	47	DD1	2	Ctr	1	STD	0	nonHL	0	IBU	1	DFL	0	Hit	2	6496	1	6.496	High School	0	0.812646
14	19	Normal	0	High School	0	African Americans, non-Hispanic	1	English	1	8	30	female	1	48	DD2	3	Ctr	1	FOP	1	nonHL	0	RAN	2	PDP	1	Hit	2	13033	1	13.033	High School	0	1.11504
14	19	Normal	0	High School	0	African Americans, non-Hispanic	1	English	1	8	30	female	1	49	NonCtr	0	NonCtr	0	FOP	1	nonHL	0	DEX	0	DFL	0	Hit	2	7648	1	7.648	High School	0	0.883548
14	19	Normal	0	High School	0	African Americans, non-Hispanic	1	English	1	8	30	female	1	50	NonCtr	0	NonCtr	0	STD	0	HL	1	RAN	2	PDP	1	TimeOut	0	18721	0	18.721	High School	0	1.27233
14	19	Normal	0	High School	0	African Americans, non-Hispanic	1	English	1	8	30	female	1	51	AI	1	Ctr	1	STD	0	nonHL	0	DEX	0	DFL	0	Hit	2	4379	1	4.379	High School	0	0.641375
14	19	Normal	0	High School	0	African Americans, non-Hispanic	1	English	1	8	30	female	1	52	NonCtr	0	NonCtr	0	STD	0	nonHL	0	IBU	1	DFL	0	Hit	2	6253	1	6.253	High School	0	0.796088
14	19	Normal	0	High School	0	African Americans, non-Hispanic	1	English	1	8	30	female	1	53	AI	1	Ctr	1	STD	0	nonHL	0	IBU	1	PDP	1	Hit	2	10856	1	10.856	High School	0	1.03567
14	19	Normal	0	High School	0	African Americans, non-Hispanic	1	English	1	8	30	female	1	54	NonCtr	0	NonCtr	0	STD	0	HL	1	DEX	0	PDP	1	Hit	2	2694	1	2.694	High School	0	0.430398
14	19	Normal	0	High School	0	African Americans, non-Hispanic	1	English	1	8	30	female	1	55	AI	1	Ctr	1	STD	0	HL	1	RAN	2	PDP	1	Hit	2	1656	1	1.656	High School	0	0.21906
14	19	Normal	0	High School	0	African Americans, non-Hispanic	1	English	1	8	30	female	1	56	DD1	2	Ctr	1	FOP	1	HL	1	DEX	0	PDP	1	Hit	2	1373	1	1.373	High School	0	0.137671
14	19	Normal	0	High School	0	African Americans, non-Hispanic	1	English	1	8	30	female	1	57	DD1	2	Ctr	1	STD	0	HL	1	RAN	2	DFL	0	Hit	2	5989	1	5.989	High School	0	0.777354
14	19	Normal	0	High School	0	African Americans, non-Hispanic	1	English	1	8	30	female	1	58	AI	1	Ctr	1	FOP	1	HL	1	RAN	2	DFL	0	Hit	2	3944	1	3.944	High School	0	0.595937
14	19	Normal	0	High School	0	African Americans, non-Hispanic	1	English	1	8	30	female	1	59	AI	1	Ctr	1	FOP	1	HL	1	DEX	0	DFL	0	Hit	2	4469	1	4.469	High School	0	0.65021
14	19	Normal	0	High School	0	African Americans, non-Hispanic	1	English	1	8	30	female	1	60	NonCtr	0	NonCtr	0	STD	0	nonHL	0	DEX	0	DFL	0	Hit	2	3661	1	3.661	High School	0	0.5636
14	19	Normal	0	High School	0	African Americans, non-Hispanic	1	English	1	8	30	female	1	61	NonCtr	0	NonCtr	0	FOP	1	HL	1	IBU	1	DFL	0	Hit	2	6433	1	6.433	High School	0	0.808414
14	19	Normal	0	High School	0	African Americans, non-Hispanic	1	English	1	8	30	female	1	62	NonCtr	0	NonCtr	0	FOP	1	HL	1	RAN	2	PDP	1	Hit	2	1238	1	1.238	High School	0	0.0927206
14	19	Normal	0	High School	0	African Americans, non-Hispanic	1	English	1	8	30	female	1	63	NonCtr	0	NonCtr	0	STD	0	HL	1	DEX	0	PDP	1	Hit	2	1043	1	1.043	High School	0	0.0182843
14	19	Normal	0	High School	0	African Americans, non-Hispanic	1	English	1	8	30	female	1	64	NonCtr	0	NonCtr	0	STD	0	nonHL	0	RAN	2	DFL	0	Hit	2	8489	1	8.489	High School	0	0.928857
14	19	Normal	0	High School	0	African Americans, non-Hispanic	1	English	1	8	30	female	1	65	NonCtr	0	NonCtr	0	FOP	1	nonHL	0	IBU	1	PDP	1	TimeOut	0	18533	0	18.533	High School	0	1.26795
14	19	Normal	0	High School	0	African Americans, non-Hispanic	1	English	1	8	30	female	1	66	AI	1	Ctr	1	FOP	1	nonHL	0	RAN	2	DFL	0	Hit	2	3597	1	3.597	High School	0	0.55594
14	19	Normal	0	High School	0	African Americans, non-Hispanic	1	English	1	8	30	female	1	67	NonCtr	0	NonCtr	0	STD	0	HL	1	DEX	0	DFL	0	TimeOut	0	18802	0	18.802	High School	0	1.2742
14	19	Normal	0	High School	0	African Americans, non-Hispanic	1	English	1	8	30	female	1	68	DD1	2	Ctr	1	FOP	1	HL	1	IBU	1	PDP	1	Hit	2	1419	1	1.419	High School	0	0.151982
14	19	Normal	0	High School	0	African Americans, non-Hispanic	1	English	1	8	30	female	1	69	NonCtr	0	NonCtr	0	FOP	1	nonHL	0	RAN	2	PDP	1	Hit	2	1207	1	1.207	High School	0	0.0817073
14	19	Normal	0	High School	0	African Americans, non-Hispanic	1	English	1	8	30	female	1	70	NonCtr	0	NonCtr	0	STD	0	nonHL	0	DEX	0	PDP	1	Hit	2	1241	1	1.241	High School	0	0.0937718
14	19	Normal	0	High School	0	African Americans, non-Hispanic	1	English	1	8	30	female	1	71	NonCtr	0	NonCtr	0	FOP	1	nonHL	0	RAN	2	DFL	0	Hit	2	1795	1	1.795	High School	0	0.254064
14	19	Normal	0	High School	0	African Americans, non-Hispanic	1	English	1	8	30	female	1	72	NonCtr	0	NonCtr	0	STD	0	nonHL	0	DEX	0	PDP	1	Hit	2	8056	1	8.056	High School	0	0.906119
14	19	Normal	0	High School	0	African Americans, non-Hispanic	1	English	1	8	30	female	1	73	NonCtr	0	NonCtr	0	STD	0	nonHL	0	RAN	2	PDP	1	Hit	2	1276	1	1.276	High School	0	0.105851
14	19	Normal	0	High School	0	African Americans, non-Hispanic	1	English	1	8	30	female	1	74	AI	1	Ctr	1	FOP	1	nonHL	0	DEX	0	DFL	0	Hit	2	3975	1	3.975	High School	0	0.599337
14	19	Normal	0	High School	0	African Americans, non-Hispanic	1	English	1	8	30	female	1	75	NonCtr	0	NonCtr	0	FOP	1	HL	1	DEX	0	PDP	1	Hit	2	1179	1	1.179	High School	0	0.0715138
14	19	Normal	0	High School	0	African Americans, non-Hispanic	1	English	1	8	30	female	1	76	NonCtr	0	NonCtr	0	STD	0	HL	1	DEX	0	DFL	0	Hit	2	4127	1	4.127	High School	0	0.615634
14	19	Normal	0	High School	0	African Americans, non-Hispanic	1	English	1	8	30	female	1	77	AI	1	Ctr	1	STD	0	nonHL	0	IBU	1	DFL	0	Hit	2	8162	1	8.162	High School	0	0.911797
14	19	Normal	0	High School	0	African Americans, non-Hispanic	1	English	1	8	30	female	1	78	NonCtr	0	NonCtr	0	FOP	1	nonHL	0	DEX	0	DFL	0	Hit	2	18143	1	18.143	High School	0	1.25871
14	19	Normal	0	High School	0	African Americans, non-Hispanic	1	English	1	8	30	female	1	79	NonCtr	0	NonCtr	0	FOP	1	HL	1	IBU	1	PDP	1	Hit	2	3857	1	3.857	High School	0	0.58625
14	19	Normal	0	High School	0	African Americans, non-Hispanic	1	English	1	8	30	female	1	80	NonCtr	0	NonCtr	0	STD	0	nonHL	0	DEX	0	DFL	0	Hit	2	8228	1	8.228	High School	0	0.915294
14	19	Normal	0	High School	0	African Americans, non-Hispanic	1	English	1	8	30	female	1	81	DD2	3	Ctr	1	STD	0	HL	1	RAN	2	DFL	0	Hit	2	7479	1	7.479	High School	0	0.873844
14	19	Normal	0	High School	0	African Americans, non-Hispanic	1	English	1	8	30	female	1	82	NonCtr	0	NonCtr	0	FOP	1	HL	1	DEX	0	DFL	0	Hit	2	9470	1	9.47	High School	0	0.97635
14	19	Normal	0	High School	0	African Americans, non-Hispanic	1	English	1	8	30	female	1	83	NonCtr	0	NonCtr	0	STD	0	HL	1	IBU	1	DFL	0	Hit	2	6438	1	6.438	High School	0	0.808751
14	19	Normal	0	High School	0	African Americans, non-Hispanic	1	English	1	8	30	female	1	84	DD1	2	Ctr	1	FOP	1	HL	1	DEX	0	DFL	0	Hit	2	5557	1	5.557	High School	0	0.74484
14	19	Normal	0	High School	0	African Americans, non-Hispanic	1	English	1	8	30	female	1	85	NonCtr	0	NonCtr	0	STD	0	HL	1	DEX	0	DFL	0	Hit	2	4128	1	4.128	High School	0	0.61574
14	19	Normal	0	High School	0	African Americans, non-Hispanic	1	English	1	8	30	female	1	86	NonCtr	0	NonCtr	0	STD	0	HL	1	IBU	1	DFL	0	Hit	2	3586	1	3.586	High School	0	0.55461
14	19	Normal	0	High School	0	African Americans, non-Hispanic	1	English	1	8	30	female	1	87	DD1	2	Ctr	1	FOP	1	HL	1	RAN	2	PDP	1	Hit	2	1985	1	1.985	High School	0	0.297761
14	19	Normal	0	High School	0	African Americans, non-Hispanic	1	English	1	8	30	female	1	88	NonCtr	0	NonCtr	0	FOP	1	HL	1	DEX	0	PDP	1	Hit	2	2010	1	2.01	High School	0	0.303196
14	19	Normal	0	High School	0	African Americans, non-Hispanic	1	English	1	8	30	female	1	89	NonCtr	0	NonCtr	0	STD	0	HL	1	IBU	1	PDP	1	Hit	2	12774	1	12.774	High School	0	1.10633
14	19	Normal	0	High School	0	African Americans, non-Hispanic	1	English	1	8	30	female	1	90	DD1	2	Ctr	1	FOP	1	nonHL	0	DEX	0	PDP	1	Hit	2	2233	1	2.233	High School	0	0.348889
14	19	Normal	0	High School	0	African Americans, non-Hispanic	1	English	1	8	30	female	1	91	NonCtr	0	NonCtr	0	FOP	1	nonHL	0	DEX	0	DFL	0	Hit	2	4413	1	4.413	High School	0	0.644734
14	19	Normal	0	High School	0	African Americans, non-Hispanic	1	English	1	8	30	female	1	92	AI	1	Ctr	1	FOP	1	HL	1	DEX	0	PDP	1	Hit	2	1011	1	1.011	High School	0	0.00475116
14	19	Normal	0	High School	0	African Americans, non-Hispanic	1	English	1	8	30	female	1	93	NonCtr	0	NonCtr	0	FOP	1	HL	1	RAN	2	DFL	0	Hit	2	1955	1	1.955	High School	0	0.291147
14	19	Normal	0	High School	0	African Americans, non-Hispanic	1	English	1	8	30	female	1	94	NonCtr	0	NonCtr	0	FOP	1	HL	1	IBU	1	DFL	0	Hit	2	9939	1	9.939	High School	0	0.997343
14	19	Normal	0	High School	0	African Americans, non-Hispanic	1	English	1	8	30	female	1	95	NonCtr	0	NonCtr	0	STD	0	HL	1	RAN	2	PDP	1	Hit	2	3074	1	3.074	High School	0	0.487704
14	19	Normal	0	High School	0	African Americans, non-Hispanic	1	English	1	8	30	female	1	96	NonCtr	0	NonCtr	0	STD	0	nonHL	0	RAN	2	PDP	1	TimeOut	0	18838	0	18.838	High School	0	1.27503
14	19	Normal	0	High School	0	African Americans, non-Hispanic	1	English	1	8	30	female	1	97	AI	1	Ctr	1	STD	0	nonHL	0	RAN	2	PDP	1	Hit	2	13433	1	13.433	High School	0	1.12817
14	19	Normal	0	High School	0	African Americans, non-Hispanic	1	English	1	8	30	female	1	98	AI	1	Ctr	1	FOP	1	nonHL	0	IBU	1	PDP	1	Hit	2	1871	1	1.871	High School	0	0.272074
14	19	Normal	0	High School	0	African Americans, non-Hispanic	1	English	1	8	30	female	1	99	NonCtr	0	NonCtr	0	STD	0	HL	1	RAN	2	DFL	0	Hit	2	3688	1	3.688	High School	0	0.566791
14	19	Normal	0	High School	0	African Americans, non-Hispanic	1	English	1	8	30	female	1	100	NonCtr	0	NonCtr	0	FOP	1	nonHL	0	RAN	2	DFL	0	Hit	2	7558	1	7.558	High School	0	0.878407
14	19	Normal	0	High School	0	African Americans, non-Hispanic	1	English	1	8	30	female	1	101	DD2	3	Ctr	1	FOP	1	HL	1	DEX	0	PDP	1	Hit	2	4108	1	4.108	High School	0	0.61363
14	19	Normal	0	High School	0	African Americans, non-Hispanic	1	English	1	8	30	female	1	102	NonCtr	0	NonCtr	0	FOP	1	HL	1	DEX	0	DFL	0	TimeOut	0	18384	0	18.384	High School	0	1.26444
14	19	Normal	0	High School	0	African Americans, non-Hispanic	1	English	1	8	30	female	1	103	NonCtr	0	NonCtr	0	FOP	1	nonHL	0	RAN	2	DFL	0	Hit	2	3796	1	3.796	High School	0	0.579326
14	19	Normal	0	High School	0	African Americans, non-Hispanic	1	English	1	8	30	female	1	104	DD1	2	Ctr	1	FOP	1	nonHL	0	DEX	0	DFL	0	Hit	2	7252	1	7.252	High School	0	0.860458
14	19	Normal	0	High School	0	African Americans, non-Hispanic	1	English	1	8	30	female	1	105	NonCtr	0	NonCtr	0	FOP	1	HL	1	RAN	2	DFL	0	TimeOut	0	18691	0	18.691	High School	0	1.27163
14	19	Normal	0	High School	0	African Americans, non-Hispanic	1	English	1	8	30	female	1	106	NonCtr	0	NonCtr	0	STD	0	nonHL	0	RAN	2	DFL	0	TimeOut	0	18785	0	18.785	High School	0	1.27381
14	19	Normal	0	High School	0	African Americans, non-Hispanic	1	English	1	8	30	female	1	107	NonCtr	0	NonCtr	0	FOP	1	nonHL	0	IBU	1	DFL	0	Hit	2	6359	1	6.359	High School	0	0.803389
14	19	Normal	0	High School	0	African Americans, non-Hispanic	1	English	1	8	30	female	1	108	DD2	3	Ctr	1	FOP	1	nonHL	0	IBU	1	DFL	0	Hit	2	9021	1	9.021	High School	0	0.955255
14	19	Normal	0	High School	0	African Americans, non-Hispanic	1	English	1	8	30	female	1	109	NonCtr	0	NonCtr	0	STD	0	nonHL	0	IBU	1	PDP	1	TimeOut	0	19198	0	19.198	High School	0	1.28326
14	19	Normal	0	High School	0	African Americans, non-Hispanic	1	English	1	8	30	female	1	110	NonCtr	0	NonCtr	0	FOP	1	HL	1	IBU	1	PDP	1	TimeOut	0	18707	0	18.707	High School	0	1.272
14	19	Normal	0	High School	0	African Americans, non-Hispanic	1	English	1	8	30	female	1	111	DD1	2	Ctr	1	FOP	1	nonHL	0	IBU	1	PDP	1	Hit	2	1223	1	1.223	High School	0	0.0874265
14	19	Normal	0	High School	0	African Americans, non-Hispanic	1	English	1	8	30	female	1	112	NonCtr	0	NonCtr	0	STD	0	nonHL	0	RAN	2	DFL	0	Hit	2	4490	1	4.49	High School	0	0.652246
14	19	Normal	0	High School	0	African Americans, non-Hispanic	1	English	1	8	30	female	1	113	DD2	3	Ctr	1	FOP	1	HL	1	RAN	2	PDP	1	Hit	2	1713	1	1.713	High School	0	0.233757
14	19	Normal	0	High School	0	African Americans, non-Hispanic	1	English	1	8	30	female	1	114	NonCtr	0	NonCtr	0	FOP	1	HL	1	RAN	2	DFL	0	Hit	2	2797	1	2.797	High School	0	0.446692
14	19	Normal	0	High School	0	African Americans, non-Hispanic	1	English	1	8	30	female	1	115	NonCtr	0	NonCtr	0	STD	0	nonHL	0	IBU	1	DFL	0	Hit	2	2835	1	2.835	High School	0	0.452553
14	19	Normal	0	High School	0	African Americans, non-Hispanic	1	English	1	8	30	female	1	116	NonCtr	0	NonCtr	0	FOP	1	nonHL	0	IBU	1	PDP	1	Hit	2	2636	1	2.636	High School	0	0.420945
14	19	Normal	0	High School	0	African Americans, non-Hispanic	1	English	1	8	30	female	1	117	NonCtr	0	NonCtr	0	FOP	1	nonHL	0	IBU	1	DFL	0	Hit	2	7145	1	7.145	High School	0	0.854002
14	19	Normal	0	High School	0	African Americans, non-Hispanic	1	English	1	8	30	female	1	118	DD1	2	Ctr	1	STD	0	HL	1	DEX	0	DFL	0	Hit	2	7557	1	7.557	High School	0	0.878349
14	19	Normal	0	High School	0	African Americans, non-Hispanic	1	English	1	8	30	female	1	119	DD1	2	Ctr	1	STD	0	nonHL	0	DEX	0	DFL	0	Hit	2	5525	1	5.525	High School	0	0.742332
14	19	Normal	0	High School	0	African Americans, non-Hispanic	1	English	1	8	30	female	1	120	AI	1	Ctr	1	STD	0	HL	1	RAN	2	DFL	0	Hit	2	6353	1	6.353	High School	0	0.802979
14	19	Normal	0	High School	0	African Americans, non-Hispanic	1	English	1	8	30	female	1	121	NonCtr	0	NonCtr	0	STD	0	HL	1	DEX	0	DFL	0	Hit	2	5668	1	5.668	High School	0	0.75343
14	19	Normal	0	High School	0	African Americans, non-Hispanic	1	English	1	8	30	female	1	122	NonCtr	0	NonCtr	0	STD	0	HL	1	IBU	1	DFL	0	Hit	2	9357	1	9.357	High School	0	0.971137
14	19	Normal	0	High School	0	African Americans, non-Hispanic	1	English	1	8	30	female	1	123	NonCtr	0	NonCtr	0	STD	0	nonHL	0	IBU	1	PDP	1	Hit	2	1187	1	1.187	High School	0	0.0744507
14	19	Normal	0	High School	0	African Americans, non-Hispanic	1	English	1	8	30	female	1	124	NonCtr	0	NonCtr	0	FOP	1	HL	1	IBU	1	DFL	0	Hit	2	3296	1	3.296	High School	0	0.517987
14	19	Normal	0	High School	0	African Americans, non-Hispanic	1	English	1	8	30	female	1	125	NonCtr	0	NonCtr	0	FOP	1	HL	1	IBU	1	DFL	0	Hit	2	8030	1	8.03	High School	0	0.904716
14	19	Normal	0	High School	0	African Americans, non-Hispanic	1	English	1	8	30	female	1	126	AI	1	Ctr	1	FOP	1	nonHL	0	IBU	1	DFL	0	Hit	2	4699	1	4.699	High School	0	0.672005
14	19	Normal	0	High School	0	African Americans, non-Hispanic	1	English	1	8	30	female	1	127	NonCtr	0	NonCtr	0	STD	0	HL	1	RAN	2	PDP	1	Hit	2	1033	1	1.033	High School	0	0.0141003
14	19	Normal	0	High School	0	African Americans, non-Hispanic	1	English	1	8	30	female	1	128	NonCtr	0	NonCtr	0	FOP	1	nonHL	0	DEX	0	DFL	0	Hit	2	6290	1	6.29	High School	0	0.798651
14	19	Normal	0	High School	0	African Americans, non-Hispanic	1	English	1	8	30	female	1	129	DD2	3	Ctr	1	FOP	1	HL	1	IBU	1	PDP	1	Hit	2	12201	1	12.201	High School	0	1.0864
14	19	Normal	0	High School	0	African Americans, non-Hispanic	1	English	1	8	30	female	1	130	NonCtr	0	NonCtr	0	STD	0	HL	1	IBU	1	DFL	0	Hit	2	6023	1	6.023	High School	0	0.779813
14	19	Normal	0	High School	0	African Americans, non-Hispanic	1	English	1	8	30	female	1	131	NonCtr	0	NonCtr	0	FOP	1	nonHL	0	IBU	1	DFL	0	Hit	2	3877	1	3.877	High School	0	0.588496
14	19	Normal	0	High School	0	African Americans, non-Hispanic	1	English	1	8	30	female	1	132	DD2	3	Ctr	1	STD	0	nonHL	0	IBU	1	DFL	0	Hit	2	6673	1	6.673	High School	0	0.824321
14	19	Normal	0	High School	0	African Americans, non-Hispanic	1	English	1	8	30	female	1	133	NonCtr	0	NonCtr	0	STD	0	HL	1	DEX	0	PDP	1	miss	1	13127	0	13.127	High School	0	1.11817
14	19	Normal	0	High School	0	African Americans, non-Hispanic	1	English	1	8	30	female	1	134	DD2	3	Ctr	1	FOP	1	HL	1	IBU	1	DFL	0	Hit	2	3798	1	3.798	High School	0	0.579555
14	19	Normal	0	High School	0	African Americans, non-Hispanic	1	English	1	8	30	female	1	135	DD2	3	Ctr	1	FOP	1	nonHL	0	DEX	0	PDP	1	Hit	2	1817	1	1.817	High School	0	0.259355
14	19	Normal	0	High School	0	African Americans, non-Hispanic	1	English	1	8	30	female	1	136	DD2	3	Ctr	1	FOP	1	nonHL	0	DEX	0	DFL	0	Hit	2	6590	1	6.59	High School	0	0.818885
14	19	Normal	0	High School	0	African Americans, non-Hispanic	1	English	1	8	30	female	1	137	NonCtr	0	NonCtr	0	STD	0	nonHL	0	IBU	1	PDP	1	Hit	2	1351	1	1.351	High School	0	0.130655
14	19	Normal	0	High School	0	African Americans, non-Hispanic	1	English	1	8	30	female	1	138	AI	1	Ctr	1	STD	0	HL	1	IBU	1	PDP	1	Hit	2	1106	1	1.106	High School	0	0.0437551
14	19	Normal	0	High School	0	African Americans, non-Hispanic	1	English	1	8	30	female	1	139	NonCtr	0	NonCtr	0	FOP	1	HL	1	IBU	1	PDP	1	Hit	2	1278	1	1.278	High School	0	0.106531
14	19	Normal	0	High School	0	African Americans, non-Hispanic	1	English	1	8	30	female	1	140	NonCtr	0	NonCtr	0	FOP	1	nonHL	0	DEX	0	PDP	1	Hit	2	2692	1	2.692	High School	0	0.430075
14	19	Normal	0	High School	0	African Americans, non-Hispanic	1	English	1	8	30	female	1	141	NonCtr	0	NonCtr	0	FOP	1	HL	1	RAN	2	PDP	1	Hit	2	17893	1	17.893	High School	0	1.25268
14	19	Normal	0	High School	0	African Americans, non-Hispanic	1	English	1	8	30	female	1	142	NonCtr	0	NonCtr	0	FOP	1	nonHL	0	RAN	2	DFL	0	Hit	2	9110	1	9.11	High School	0	0.959518
14	19	Normal	0	High School	0	African Americans, non-Hispanic	1	English	1	8	30	female	1	143	NonCtr	0	NonCtr	0	FOP	1	HL	1	IBU	1	PDP	1	Hit	2	1743	1	1.743	High School	0	0.241297
14	19	Normal	0	High School	0	African Americans, non-Hispanic	1	English	1	8	30	female	1	144	AI	1	Ctr	1	FOP	1	HL	1	RAN	2	PDP	1	Hit	2	989	1	0.989	High School	0	-0.00480371
14	19	Normal	0	High School	0	African Americans, non-Hispanic	1	English	1	8	30	female	1	145	DD1	2	Ctr	1	FOP	1	HL	1	IBU	1	DFL	0	Hit	2	6573	1	6.573	High School	0	0.817764
14	19	Normal	0	High School	0	African Americans, non-Hispanic	1	English	1	8	30	female	1	146	NonCtr	0	NonCtr	0	FOP	1	nonHL	0	RAN	2	PDP	1	Hit	2	1478	1	1.478	High School	0	0.169674
14	19	Normal	0	High School	0	African Americans, non-Hispanic	1	English	1	8	30	female	1	147	DD2	3	Ctr	1	FOP	1	nonHL	0	RAN	2	DFL	0	Hit	2	6385	1	6.385	High School	0	0.805161
14	19	Normal	0	High School	0	African Americans, non-Hispanic	1	English	1	8	30	female	1	148	AI	1	Ctr	1	FOP	1	nonHL	0	DEX	0	PDP	1	Hit	2	1293	1	1.293	High School	0	0.111599
14	19	Normal	0	High School	0	African Americans, non-Hispanic	1	English	1	8	30	female	1	149	DD2	3	Ctr	1	FOP	1	nonHL	0	IBU	1	PDP	1	Hit	2	3309	1	3.309	High School	0	0.519697
14	19	Normal	0	High School	0	African Americans, non-Hispanic	1	English	1	8	30	female	1	150	NonCtr	0	NonCtr	0	STD	0	HL	1	DEX	0	DFL	0	Hit	2	6674	1	6.674	High School	0	0.824386
14	19	Normal	0	High School	0	African Americans, non-Hispanic	1	English	1	8	30	female	1	151	NonCtr	0	NonCtr	0	FOP	1	nonHL	0	IBU	1	DFL	0	Hit	2	7529	1	7.529	High School	0	0.876737
14	19	Normal	0	High School	0	African Americans, non-Hispanic	1	English	1	8	30	female	1	152	AI	1	Ctr	1	FOP	1	HL	1	IBU	1	DFL	0	Hit	2	3307	1	3.307	High School	0	0.519434
14	19	Normal	0	High School	0	African Americans, non-Hispanic	1	English	1	8	30	female	1	153	NonCtr	0	NonCtr	0	FOP	1	nonHL	0	RAN	2	PDP	1	Hit	2	1213	1	1.213	High School	0	0.0838608
14	19	Normal	0	High School	0	African Americans, non-Hispanic	1	English	1	8	30	female	1	154	NonCtr	0	NonCtr	0	STD	0	HL	1	RAN	2	DFL	0	Hit	2	7608	1	7.608	High School	0	0.881271
14	19	Normal	0	High School	0	African Americans, non-Hispanic	1	English	1	8	30	female	1	155	DD1	2	Ctr	1	STD	0	HL	1	IBU	1	DFL	0	Hit	2	6120	1	6.12	High School	0	0.786751
14	19	Normal	0	High School	0	African Americans, non-Hispanic	1	English	1	8	30	female	1	156	DD2	3	Ctr	1	STD	0	nonHL	0	DEX	0	DFL	0	Hit	2	6563	1	6.563	High School	0	0.817102
14	19	Normal	0	High School	0	African Americans, non-Hispanic	1	English	1	8	30	female	1	157	DD2	3	Ctr	1	STD	0	HL	1	DEX	0	DFL	0	Hit	2	4737	1	4.737	High School	0	0.675503
14	19	Normal	0	High School	0	African Americans, non-Hispanic	1	English	1	8	30	female	1	158	NonCtr	0	NonCtr	0	FOP	1	nonHL	0	DEX	0	PDP	1	TimeOut	0	19299	0	19.299	High School	0	1.28553
14	19	Normal	0	High School	0	African Americans, non-Hispanic	1	English	1	8	30	female	1	159	NonCtr	0	NonCtr	0	FOP	1	nonHL	0	IBU	1	PDP	1	Hit	2	972	1	0.972	High School	0	-0.0123337
14	19	Normal	0	High School	0	African Americans, non-Hispanic	1	English	1	8	30	female	1	160	DD2	3	Ctr	1	FOP	1	HL	1	RAN	2	DFL	0	Hit	2	6434	1	6.434	High School	0	0.808481
14	19	Normal	0	High School	0	African Americans, non-Hispanic	1	English	1	8	30	female	1	161	NonCtr	0	NonCtr	0	FOP	1	nonHL	0	DEX	0	PDP	1	miss	1	1048	0	1.048	High School	0	0.0203613
14	19	Normal	0	High School	0	African Americans, non-Hispanic	1	English	1	8	30	female	1	162	NonCtr	0	NonCtr	0	FOP	1	HL	1	DEX	0	DFL	0	Hit	2	16647	1	16.647	High School	0	1.22134
14	19	Normal	0	High School	0	African Americans, non-Hispanic	1	English	1	8	30	female	1	163	NonCtr	0	NonCtr	0	FOP	1	nonHL	0	DEX	0	PDP	1	Hit	2	1031	1	1.031	High School	0	0.0132587
14	19	Normal	0	High School	0	African Americans, non-Hispanic	1	English	1	8	30	female	1	164	NonCtr	0	NonCtr	0	STD	0	HL	1	RAN	2	DFL	0	Hit	2	5011	1	5.011	High School	0	0.699924
14	19	Normal	0	High School	0	African Americans, non-Hispanic	1	English	1	8	30	female	1	165	NonCtr	0	NonCtr	0	FOP	1	HL	1	DEX	0	PDP	1	Hit	2	10634	1	10.634	High School	0	1.0267
14	19	Normal	0	High School	0	African Americans, non-Hispanic	1	English	1	8	30	female	1	166	NonCtr	0	NonCtr	0	STD	0	HL	1	IBU	1	PDP	1	Hit	2	890	1	0.89	High School	0	-0.05061
14	19	Normal	0	High School	0	African Americans, non-Hispanic	1	English	1	8	30	female	1	167	NonCtr	0	NonCtr	0	STD	0	nonHL	0	DEX	0	DFL	0	Hit	2	11425	1	11.425	High School	0	1.05786
14	19	Normal	0	High School	0	African Americans, non-Hispanic	1	English	1	8	30	female	1	168	NonCtr	0	NonCtr	0	STD	0	nonHL	0	RAN	2	PDP	1	Hit	2	1203	1	1.203	High School	0	0.0802656
7	25	Normal	0	Bachelor Degree	2	White, non-Hispanic	2	English	1	8	30	male	0	1	AI	1	Ctr	1	FOP	1	nonHL	0	IBU	1	DFL	0	Hit	2	2676	1	2.676	Bachelor Degree	1	0.427486
15	25	Normal	0	Bachelor Degree	2	African Americans, non-Hispanic	1	English	1	8	40	female	1	2	AI	1	Ctr	1	STD	0	HL	1	IBU	1	DFL	0	miss	1	134	0	0.134	Bachelor Degree	1	-0.872895
15	25	Normal	0	Bachelor Degree	2	African Americans, non-Hispanic	1	English	1	8	40	female	1	3	NonCtr	0	NonCtr	0	STD	0	nonHL	0	RAN	2	PDP	1	Hit	2	3384	1	3.384	Bachelor Degree	1	0.52943
15	25	Normal	0	Bachelor Degree	2	African Americans, non-Hispanic	1	English	1	8	40	female	1	4	NonCtr	0	NonCtr	0	FOP	1	HL	1	DEX	0	PDP	1	Hit	2	6649	1	6.649	Bachelor Degree	1	0.822756
15	25	Normal	0	Bachelor Degree	2	African Americans, non-Hispanic	1	English	1	8	40	female	1	5	AI	1	Ctr	1	STD	0	nonHL	0	DEX	0	PDP	1	Hit	2	8146	1	8.146	Bachelor Degree	1	0.910944
15	25	Normal	0	Bachelor Degree	2	African Americans, non-Hispanic	1	English	1	8	40	female	1	6	NonCtr	0	NonCtr	0	FOP	1	nonHL	0	DEX	0	DFL	0	TimeOut	0	19403	0	19.403	Bachelor Degree	1	1.28787
15	25	Normal	0	Bachelor Degree	2	African Americans, non-Hispanic	1	English	1	8	40	female	1	7	DD1	2	Ctr	1	STD	0	nonHL	0	DEX	0	DFL	0	miss	1	14120	0	14.12	Bachelor Degree	1	1.14983
15	25	Normal	0	Bachelor Degree	2	African Americans, non-Hispanic	1	English	1	8	40	female	1	8	DD2	3	Ctr	1	STD	0	nonHL	0	RAN	2	DFL	0	miss	1	17109	0	17.109	Bachelor Degree	1	1.23322
15	25	Normal	0	Bachelor Degree	2	African Americans, non-Hispanic	1	English	1	8	40	female	1	9	NonCtr	0	NonCtr	0	FOP	1	nonHL	0	DEX	0	PDP	1	Hit	2	10810	1	10.81	Bachelor Degree	1	1.03383
15	25	Normal	0	Bachelor Degree	2	African Americans, non-Hispanic	1	English	1	8	40	female	1	10	DD2	3	Ctr	1	FOP	1	nonHL	0	IBU	1	DFL	0	miss	1	17995	0	17.995	Bachelor Degree	1	1.25515
15	25	Normal	0	Bachelor Degree	2	African Americans, non-Hispanic	1	English	1	8	40	female	1	11	NonCtr	0	NonCtr	0	STD	0	HL	1	IBU	1	DFL	0	Hit	2	4656	1	4.656	Bachelor Degree	1	0.668013
15	25	Normal	0	Bachelor Degree	2	African Americans, non-Hispanic	1	English	1	8	40	female	1	12	AI	1	Ctr	1	FOP	1	HL	1	DEX	0	DFL	0	Hit	2	2792	1	2.792	Bachelor Degree	1	0.445915
15	25	Normal	0	Bachelor Degree	2	African Americans, non-Hispanic	1	English	1	8	40	female	1	13	DD2	3	Ctr	1	STD	0	HL	1	RAN	2	DFL	0	Hit	2	11045	1	11.045	Bachelor Degree	1	1.04317
15	25	Normal	0	Bachelor Degree	2	African Americans, non-Hispanic	1	English	1	8	40	female	1	14	NonCtr	0	NonCtr	0	STD	0	nonHL	0	IBU	1	PDP	1	miss	1	17847	0	17.847	Bachelor Degree	1	1.25157
15	25	Normal	0	Bachelor Degree	2	African Americans, non-Hispanic	1	English	1	8	40	female	1	15	NonCtr	0	NonCtr	0	FOP	1	HL	1	RAN	2	DFL	0	TimeOut	0	19135	0	19.135	Bachelor Degree	1	1.28183
15	25	Normal	0	Bachelor Degree	2	African Americans, non-Hispanic	1	English	1	8	40	female	1	16	NonCtr	0	NonCtr	0	STD	0	HL	1	RAN	2	PDP	1	miss	1	15492	0	15.492	Bachelor Degree	1	1.19011
15	25	Normal	0	Bachelor Degree	2	African Americans, non-Hispanic	1	English	1	8	40	female	1	17	DD2	3	Ctr	1	FOP	1	nonHL	0	RAN	2	DFL	0	miss	1	15906	0	15.906	Bachelor Degree	1	1.20156
15	25	Normal	0	Bachelor Degree	2	African Americans, non-Hispanic	1	English	1	8	40	female	1	18	AI	1	Ctr	1	FOP	1	HL	1	DEX	0	PDP	1	Hit	2	1239	1	1.239	Bachelor Degree	1	0.0930713
15	25	Normal	0	Bachelor Degree	2	African Americans, non-Hispanic	1	English	1	8	40	female	1	19	NonCtr	0	NonCtr	0	FOP	1	HL	1	RAN	2	DFL	0	Hit	2	15045	1	15.045	Bachelor Degree	1	1.17739
15	25	Normal	0	Bachelor Degree	2	African Americans, non-Hispanic	1	English	1	8	40	female	1	20	NonCtr	0	NonCtr	0	FOP	1	HL	1	IBU	1	DFL	0	Hit	2	3710	1	3.71	Bachelor Degree	1	0.569374
15	25	Normal	0	Bachelor Degree	2	African Americans, non-Hispanic	1	English	1	8	40	female	1	21	DD1	2	Ctr	1	STD	0	nonHL	0	IBU	1	DFL	0	Hit	2	11488	1	11.488	Bachelor Degree	1	1.06024
15	25	Normal	0	Bachelor Degree	2	African Americans, non-Hispanic	1	English	1	8	40	female	1	22	NonCtr	0	NonCtr	0	STD	0	HL	1	DEX	0	PDP	1	miss	1	15025	0	15.025	Bachelor Degree	1	1.17681
15	25	Normal	0	Bachelor Degree	2	African Americans, non-Hispanic	1	English	1	8	40	female	1	23	NonCtr	0	NonCtr	0	FOP	1	HL	1	RAN	2	PDP	1	Hit	2	17179	1	17.179	Bachelor Degree	1	1.235
15	25	Normal	0	Bachelor Degree	2	African Americans, non-Hispanic	1	English	1	8	40	female	1	24	NonCtr	0	NonCtr	0	STD	0	HL	1	RAN	2	DFL	0	Hit	2	11107	1	11.107	Bachelor Degree	1	1.0456
15	25	Normal	0	Bachelor Degree	2	African Americans, non-Hispanic	1	English	1	8	40	female	1	25	NonCtr	0	NonCtr	0	FOP	1	HL	1	IBU	1	DFL	0	Hit	2	1576	1	1.576	Bachelor Degree	1	0.197556
15	25	Normal	0	Bachelor Degree	2	African Americans, non-Hispanic	1	English	1	8	40	female	1	26	NonCtr	0	NonCtr	0	FOP	1	nonHL	0	DEX	0	PDP	1	Hit	2	5723	1	5.723	Bachelor Degree	1	0.757624
15	25	Normal	0	Bachelor Degree	2	African Americans, non-Hispanic	1	English	1	8	40	female	1	27	AI	1	Ctr	1	STD	0	nonHL	0	IBU	1	PDP	1	Hit	2	1848	1	1.848	Bachelor Degree	1	0.266702
15	25	Normal	0	Bachelor Degree	2	African Americans, non-Hispanic	1	English	1	8	40	female	1	28	NonCtr	0	NonCtr	0	FOP	1	nonHL	0	RAN	2	PDP	1	Hit	2	7970	1	7.97	Bachelor Degree	1	0.901458
15	25	Normal	0	Bachelor Degree	2	African Americans, non-Hispanic	1	English	1	8	40	female	1	29	DD1	2	Ctr	1	FOP	1	nonHL	0	DEX	0	PDP	1	Hit	2	8148	1	8.148	Bachelor Degree	1	0.911051
15	25	Normal	0	Bachelor Degree	2	African Americans, non-Hispanic	1	English	1	8	40	female	1	30	NonCtr	0	NonCtr	0	FOP	1	nonHL	0	RAN	2	DFL	0	Hit	2	13895	1	13.895	Bachelor Degree	1	1.14286
15	25	Normal	0	Bachelor Degree	2	African Americans, non-Hispanic	1	English	1	8	40	female	1	31	NonCtr	0	NonCtr	0	FOP	1	nonHL	0	IBU	1	PDP	1	miss	1	15150	0	15.15	Bachelor Degree	1	1.18041
15	25	Normal	0	Bachelor Degree	2	African Americans, non-Hispanic	1	English	1	8	40	female	1	32	DD1	2	Ctr	1	FOP	1	HL	1	RAN	2	PDP	1	TimeOut	0	18942	0	18.942	Bachelor Degree	1	1.27743
15	25	Normal	0	Bachelor Degree	2	African Americans, non-Hispanic	1	English	1	8	40	female	1	33	NonCtr	0	NonCtr	0	FOP	1	HL	1	DEX	0	DFL	0	Hit	2	3445	1	3.445	Bachelor Degree	1	0.537189
15	25	Normal	0	Bachelor Degree	2	African Americans, non-Hispanic	1	English	1	8	40	female	1	34	DD1	2	Ctr	1	FOP	1	HL	1	DEX	0	PDP	1	Hit	2	3115	1	3.115	Bachelor Degree	1	0.493458
15	25	Normal	0	Bachelor Degree	2	African Americans, non-Hispanic	1	English	1	8	40	female	1	35	NonCtr	0	NonCtr	0	STD	0	HL	1	IBU	1	DFL	0	Hit	2	15351	1	15.351	Bachelor Degree	1	1.18614
15	25	Normal	0	Bachelor Degree	2	African Americans, non-Hispanic	1	English	1	8	40	female	1	36	AI	1	Ctr	1	FOP	1	HL	1	RAN	2	PDP	1	Hit	2	1229	1	1.229	Bachelor Degree	1	0.0895519
15	25	Normal	0	Bachelor Degree	2	African Americans, non-Hispanic	1	English	1	8	40	female	1	37	NonCtr	0	NonCtr	0	STD	0	nonHL	0	DEX	0	PDP	1	Hit	2	11559	1	11.559	Bachelor Degree	1	1.06292
15	25	Normal	0	Bachelor Degree	2	African Americans, non-Hispanic	1	English	1	8	40	female	1	38	NonCtr	0	NonCtr	0	STD	0	nonHL	0	IBU	1	DFL	0	Hit	2	3526	1	3.526	Bachelor Degree	1	0.547282
15	25	Normal	0	Bachelor Degree	2	African Americans, non-Hispanic	1	English	1	8	40	female	1	39	NonCtr	0	NonCtr	0	STD	0	HL	1	DEX	0	DFL	0	Hit	2	1808	1	1.808	Bachelor Degree	1	0.257198
15	25	Normal	0	Bachelor Degree	2	African Americans, non-Hispanic	1	English	1	8	40	female	1	40	NonCtr	0	NonCtr	0	STD	0	nonHL	0	RAN	2	PDP	1	Hit	2	1501	1	1.501	Bachelor Degree	1	0.176381
15	25	Normal	0	Bachelor Degree	2	African Americans, non-Hispanic	1	English	1	8	40	female	1	41	NonCtr	0	NonCtr	0	STD	0	HL	1	IBU	1	PDP	1	Hit	2	16349	1	16.349	Bachelor Degree	1	1.21349
15	25	Normal	0	Bachelor Degree	2	African Americans, non-Hispanic	1	English	1	8	40	female	1	42	NonCtr	0	NonCtr	0	STD	0	nonHL	0	DEX	0	DFL	0	Hit	2	14992	1	14.992	Bachelor Degree	1	1.17586
15	25	Normal	0	Bachelor Degree	2	African Americans, non-Hispanic	1	English	1	8	40	female	1	43	NonCtr	0	NonCtr	0	STD	0	HL	1	RAN	2	PDP	1	Hit	2	2020	1	2.02	Bachelor Degree	1	0.305351
15	25	Normal	0	Bachelor Degree	2	African Americans, non-Hispanic	1	English	1	8	40	female	1	44	NonCtr	0	NonCtr	0	FOP	1	nonHL	0	IBU	1	PDP	1	Hit	2	1671	1	1.671	Bachelor Degree	1	0.222976
15	25	Normal	0	Bachelor Degree	2	African Americans, non-Hispanic	1	English	1	8	40	female	1	45	DD1	2	Ctr	1	FOP	1	nonHL	0	DEX	0	DFL	0	miss	1	17694	0	17.694	Bachelor Degree	1	1.24783
15	25	Normal	0	Bachelor Degree	2	African Americans, non-Hispanic	1	English	1	8	40	female	1	46	NonCtr	0	NonCtr	0	STD	0	HL	1	RAN	2	PDP	1	Hit	2	2354	1	2.354	Bachelor Degree	1	0.371806
15	25	Normal	0	Bachelor Degree	2	African Americans, non-Hispanic	1	English	1	8	40	female	1	47	NonCtr	0	NonCtr	0	FOP	1	HL	1	IBU	1	DFL	0	Hit	2	6216	1	6.216	Bachelor Degree	1	0.793511
15	25	Normal	0	Bachelor Degree	2	African Americans, non-Hispanic	1	English	1	8	40	female	1	48	DD1	2	Ctr	1	FOP	1	HL	1	RAN	2	DFL	0	Hit	2	8296	1	8.296	Bachelor Degree	1	0.918869
15	25	Normal	0	Bachelor Degree	2	African Americans, non-Hispanic	1	English	1	8	40	female	1	49	AI	1	Ctr	1	STD	0	HL	1	DEX	0	DFL	0	Hit	2	6001	1	6.001	Bachelor Degree	1	0.778224
15	25	Normal	0	Bachelor Degree	2	African Americans, non-Hispanic	1	English	1	8	40	female	1	50	DD1	2	Ctr	1	FOP	1	HL	1	IBU	1	PDP	1	Hit	2	8074	1	8.074	Bachelor Degree	1	0.907089
15	25	Normal	0	Bachelor Degree	2	African Americans, non-Hispanic	1	English	1	8	40	female	1	51	NonCtr	0	NonCtr	0	FOP	1	nonHL	0	IBU	1	PDP	1	Hit	2	1931	1	1.931	Bachelor Degree	1	0.285782
15	25	Normal	0	Bachelor Degree	2	African Americans, non-Hispanic	1	English	1	8	40	female	1	52	NonCtr	0	NonCtr	0	FOP	1	nonHL	0	IBU	1	DFL	0	Hit	2	6508	1	6.508	Bachelor Degree	1	0.813448
15	25	Normal	0	Bachelor Degree	2	African Americans, non-Hispanic	1	English	1	8	40	female	1	53	AI	1	Ctr	1	STD	0	HL	1	RAN	2	PDP	1	Hit	2	1875	1	1.875	Bachelor Degree	1	0.273001
15	25	Normal	0	Bachelor Degree	2	African Americans, non-Hispanic	1	English	1	8	40	female	1	54	NonCtr	0	NonCtr	0	FOP	1	HL	1	DEX	0	PDP	1	miss	1	17781	0	17.781	Bachelor Degree	1	1.24996
15	25	Normal	0	Bachelor Degree	2	African Americans, non-Hispanic	1	English	1	8	40	female	1	55	NonCtr	0	NonCtr	0	STD	0	HL	1	DEX	0	DFL	0	miss	1	3853	0	3.853	Bachelor Degree	1	0.585799
15	25	Normal	0	Bachelor Degree	2	African Americans, non-Hispanic	1	English	1	8	40	female	1	56	NonCtr	0	NonCtr	0	FOP	1	HL	1	DEX	0	PDP	1	Hit	2	11937	1	11.937	Bachelor Degree	1	1.0769
15	25	Normal	0	Bachelor Degree	2	African Americans, non-Hispanic	1	English	1	8	40	female	1	57	AI	1	Ctr	1	FOP	1	HL	1	IBU	1	DFL	0	Hit	2	5064	1	5.064	Bachelor Degree	1	0.704494
15	25	Normal	0	Bachelor Degree	2	African Americans, non-Hispanic	1	English	1	8	40	female	1	58	NonCtr	0	NonCtr	0	FOP	1	nonHL	0	RAN	2	PDP	1	Hit	2	2261	1	2.261	Bachelor Degree	1	0.354301
15	25	Normal	0	Bachelor Degree	2	African Americans, non-Hispanic	1	English	1	8	40	female	1	59	NonCtr	0	NonCtr	0	FOP	1	nonHL	0	RAN	2	DFL	0	Hit	2	2374	1	2.374	Bachelor Degree	1	0.375481
15	25	Normal	0	Bachelor Degree	2	African Americans, non-Hispanic	1	English	1	8	40	female	1	60	AI	1	Ctr	1	FOP	1	nonHL	0	RAN	2	PDP	1	Hit	2	2008	1	2.008	Bachelor Degree	1	0.302764
15	25	Normal	0	Bachelor Degree	2	African Americans, non-Hispanic	1	English	1	8	40	female	1	61	NonCtr	0	NonCtr	0	FOP	1	HL	1	IBU	1	DFL	0	Hit	2	4586	1	4.586	Bachelor Degree	1	0.661434
15	25	Normal	0	Bachelor Degree	2	African Americans, non-Hispanic	1	English	1	8	40	female	1	62	DD2	3	Ctr	1	FOP	1	HL	1	DEX	0	DFL	0	Hit	2	8884	1	8.884	Bachelor Degree	1	0.948609
15	25	Normal	0	Bachelor Degree	2	African Americans, non-Hispanic	1	English	1	8	40	female	1	63	NonCtr	0	NonCtr	0	FOP	1	HL	1	RAN	2	DFL	0	Hit	2	3936	1	3.936	Bachelor Degree	1	0.595055
15	25	Normal	0	Bachelor Degree	2	African Americans, non-Hispanic	1	English	1	8	40	female	1	64	NonCtr	0	NonCtr	0	FOP	1	nonHL	0	DEX	0	DFL	0	miss	1	13650	0	13.65	Bachelor Degree	1	1.13513
15	25	Normal	0	Bachelor Degree	2	African Americans, non-Hispanic	1	English	1	8	40	female	1	65	NonCtr	0	NonCtr	0	STD	0	nonHL	0	IBU	1	DFL	0	Hit	2	5074	1	5.074	Bachelor Degree	1	0.70535
15	25	Normal	0	Bachelor Degree	2	African Americans, non-Hispanic	1	English	1	8	40	female	1	66	NonCtr	0	NonCtr	0	STD	0	HL	1	RAN	2	DFL	0	Hit	2	10894	1	10.894	Bachelor Degree	1	1.03719
15	25	Normal	0	Bachelor Degree	2	African Americans, non-Hispanic	1	English	1	8	40	female	1	67	NonCtr	0	NonCtr	0	STD	0	nonHL	0	DEX	0	DFL	0	Hit	2	6981	1	6.981	Bachelor Degree	1	0.843918
15	25	Normal	0	Bachelor Degree	2	African Americans, non-Hispanic	1	English	1	8	40	female	1	68	DD1	2	Ctr	1	FOP	1	nonHL	0	RAN	2	PDP	1	Hit	2	8332	1	8.332	Bachelor Degree	1	0.920749
15	25	Normal	0	Bachelor Degree	2	African Americans, non-Hispanic	1	English	1	8	40	female	1	69	NonCtr	0	NonCtr	0	FOP	1	nonHL	0	IBU	1	DFL	0	Hit	2	6482	1	6.482	Bachelor Degree	1	0.811709
15	25	Normal	0	Bachelor Degree	2	African Americans, non-Hispanic	1	English	1	8	40	female	1	70	NonCtr	0	NonCtr	0	STD	0	nonHL	0	RAN	2	PDP	1	miss	1	15263	0	15.263	Bachelor Degree	1	1.18364
15	25	Normal	0	Bachelor Degree	2	African Americans, non-Hispanic	1	English	1	8	40	female	1	71	DD2	3	Ctr	1	STD	0	nonHL	0	IBU	1	DFL	0	miss	1	16035	0	16.035	Bachelor Degree	1	1.20507
15	25	Normal	0	Bachelor Degree	2	African Americans, non-Hispanic	1	English	1	8	40	female	1	72	DD1	2	Ctr	1	STD	0	HL	1	IBU	1	DFL	0	Hit	2	4608	1	4.608	Bachelor Degree	1	0.663512
15	25	Normal	0	Bachelor Degree	2	African Americans, non-Hispanic	1	English	1	8	40	female	1	73	NonCtr	0	NonCtr	0	STD	0	HL	1	DEX	0	DFL	0	Hit	2	10955	1	10.955	Bachelor Degree	1	1.03961
15	25	Normal	0	Bachelor Degree	2	African Americans, non-Hispanic	1	English	1	8	40	female	1	74	DD2	3	Ctr	1	STD	0	HL	1	DEX	0	DFL	0	Hit	2	6259	1	6.259	Bachelor Degree	1	0.796505
15	25	Normal	0	Bachelor Degree	2	African Americans, non-Hispanic	1	English	1	8	40	female	1	75	NonCtr	0	NonCtr	0	FOP	1	HL	1	RAN	2	DFL	0	miss	1	14580	0	14.58	Bachelor Degree	1	1.16376
15	25	Normal	0	Bachelor Degree	2	African Americans, non-Hispanic	1	English	1	8	40	female	1	76	NonCtr	0	NonCtr	0	FOP	1	nonHL	0	RAN	2	DFL	0	Hit	2	6199	1	6.199	Bachelor Degree	1	0.792322
15	25	Normal	0	Bachelor Degree	2	African Americans, non-Hispanic	1	English	1	8	40	female	1	77	DD1	2	Ctr	1	FOP	1	nonHL	0	IBU	1	DFL	0	Hit	2	16643	1	16.643	Bachelor Degree	1	1.22123
15	25	Normal	0	Bachelor Degree	2	African Americans, non-Hispanic	1	English	1	8	40	female	1	78	NonCtr	0	NonCtr	0	STD	0	nonHL	0	IBU	1	DFL	0	TimeOut	0	18872	0	18.872	Bachelor Degree	1	1.27582
15	25	Normal	0	Bachelor Degree	2	African Americans, non-Hispanic	1	English	1	8	40	female	1	79	NonCtr	0	NonCtr	0	FOP	1	nonHL	0	RAN	2	PDP	1	miss	1	12585	0	12.585	Bachelor Degree	1	1.09985
15	25	Normal	0	Bachelor Degree	2	African Americans, non-Hispanic	1	English	1	8	40	female	1	80	NonCtr	0	NonCtr	0	FOP	1	HL	1	DEX	0	DFL	0	Hit	2	8431	1	8.431	Bachelor Degree	1	0.925879
15	25	Normal	0	Bachelor Degree	2	African Americans, non-Hispanic	1	English	1	8	40	female	1	81	NonCtr	0	NonCtr	0	STD	0	nonHL	0	DEX	0	PDP	1	miss	1	16035	0	16.035	Bachelor Degree	1	1.20507
15	25	Normal	0	Bachelor Degree	2	African Americans, non-Hispanic	1	English	1	8	40	female	1	82	DD2	3	Ctr	1	STD	0	HL	1	IBU	1	DFL	0	miss	1	14413	0	14.413	Bachelor Degree	1	1.15875
15	25	Normal	0	Bachelor Degree	2	African Americans, non-Hispanic	1	English	1	8	40	female	1	83	NonCtr	0	NonCtr	0	STD	0	HL	1	DEX	0	PDP	1	miss	1	15033	0	15.033	Bachelor Degree	1	1.17705
15	25	Normal	0	Bachelor Degree	2	African Americans, non-Hispanic	1	English	1	8	40	female	1	84	NonCtr	0	NonCtr	0	STD	0	HL	1	DEX	0	PDP	1	Hit	2	2383	1	2.383	Bachelor Degree	1	0.377124
15	25	Normal	0	Bachelor Degree	2	African Americans, non-Hispanic	1	English	1	8	40	female	1	85	NonCtr	0	NonCtr	0	STD	0	nonHL	0	IBU	1	DFL	0	miss	1	13256	0	13.256	Bachelor Degree	1	1.12241
15	25	Normal	0	Bachelor Degree	2	African Americans, non-Hispanic	1	English	1	8	40	female	1	86	NonCtr	0	NonCtr	0	FOP	1	HL	1	DEX	0	DFL	0	Hit	2	2761	1	2.761	Bachelor Degree	1	0.441066
15	25	Normal	0	Bachelor Degree	2	African Americans, non-Hispanic	1	English	1	8	40	female	1	87	NonCtr	0	NonCtr	0	FOP	1	nonHL	0	DEX	0	DFL	0	Hit	2	8692	1	8.692	Bachelor Degree	1	0.93912
15	25	Normal	0	Bachelor Degree	2	African Americans, non-Hispanic	1	English	1	8	40	female	1	88	AI	1	Ctr	1	FOP	1	nonHL	0	IBU	1	PDP	1	Hit	2	2042	1	2.042	Bachelor Degree	1	0.310056
15	25	Normal	0	Bachelor Degree	2	African Americans, non-Hispanic	1	English	1	8	40	female	1	89	DD1	2	Ctr	1	STD	0	nonHL	0	RAN	2	DFL	0	miss	1	14728	0	14.728	Bachelor Degree	1	1.16814
15	25	Normal	0	Bachelor Degree	2	African Americans, non-Hispanic	1	English	1	8	40	female	1	90	AI	1	Ctr	1	STD	0	nonHL	0	DEX	0	DFL	0	Hit	2	9860	1	9.86	Bachelor Degree	1	0.993877
15	25	Normal	0	Bachelor Degree	2	African Americans, non-Hispanic	1	English	1	8	40	female	1	91	AI	1	Ctr	1	STD	0	HL	1	DEX	0	PDP	1	Hit	2	1268	1	1.268	Bachelor Degree	1	0.103119
15	25	Normal	0	Bachelor Degree	2	African Americans, non-Hispanic	1	English	1	8	40	female	1	92	DD1	2	Ctr	1	FOP	1	HL	1	IBU	1	DFL	0	Hit	2	3842	1	3.842	Bachelor Degree	1	0.584557
15	25	Normal	0	Bachelor Degree	2	African Americans, non-Hispanic	1	English	1	8	40	female	1	93	DD1	2	Ctr	1	FOP	1	HL	1	DEX	0	DFL	0	Hit	2	11465	1	11.465	Bachelor Degree	1	1.05937
15	25	Normal	0	Bachelor Degree	2	African Americans, non-Hispanic	1	English	1	8	40	female	1	94	NonCtr	0	NonCtr	0	STD	0	HL	1	IBU	1	DFL	0	Hit	2	15693	1	15.693	Bachelor Degree	1	1.19571
15	25	Normal	0	Bachelor Degree	2	African Americans, non-Hispanic	1	English	1	8	40	female	1	95	DD2	3	Ctr	1	FOP	1	HL	1	DEX	0	PDP	1	Hit	2	4175	1	4.175	Bachelor Degree	1	0.620656
15	25	Normal	0	Bachelor Degree	2	African Americans, non-Hispanic	1	English	1	8	40	female	1	96	NonCtr	0	NonCtr	0	FOP	1	HL	1	IBU	1	PDP	1	Hit	2	10510	1	10.51	Bachelor Degree	1	1.0216
15	25	Normal	0	Bachelor Degree	2	African Americans, non-Hispanic	1	English	1	8	40	female	1	97	NonCtr	0	NonCtr	0	STD	0	HL	1	IBU	1	PDP	1	Hit	2	2457	1	2.457	Bachelor Degree	1	0.390405
15	25	Normal	0	Bachelor Degree	2	African Americans, non-Hispanic	1	English	1	8	40	female	1	98	NonCtr	0	NonCtr	0	STD	0	nonHL	0	RAN	2	DFL	0	miss	1	17232	0	17.232	Bachelor Degree	1	1.23634
15	25	Normal	0	Bachelor Degree	2	African Americans, non-Hispanic	1	English	1	8	40	female	1	99	DD2	3	Ctr	1	FOP	1	nonHL	0	DEX	0	DFL	0	Hit	2	7145	1	7.145	Bachelor Degree	1	0.854002
15	25	Normal	0	Bachelor Degree	2	African Americans, non-Hispanic	1	English	1	8	40	female	1	100	NonCtr	0	NonCtr	0	STD	0	HL	1	RAN	2	DFL	0	Hit	2	7823	1	7.823	Bachelor Degree	1	0.893373
15	25	Normal	0	Bachelor Degree	2	African Americans, non-Hispanic	1	English	1	8	40	female	1	101	NonCtr	0	NonCtr	0	STD	0	nonHL	0	DEX	0	PDP	1	Hit	2	2204	1	2.204	Bachelor Degree	1	0.343212
15	25	Normal	0	Bachelor Degree	2	African Americans, non-Hispanic	1	English	1	8	40	female	1	102	NonCtr	0	NonCtr	0	FOP	1	HL	1	IBU	1	PDP	1	miss	1	15155	0	15.155	Bachelor Degree	1	1.18056
15	25	Normal	0	Bachelor Degree	2	African Americans, non-Hispanic	1	English	1	8	40	female	1	103	NonCtr	0	NonCtr	0	FOP	1	nonHL	0	RAN	2	DFL	0	Hit	2	3693	1	3.693	Bachelor Degree	1	0.567379
15	25	Normal	0	Bachelor Degree	2	African Americans, non-Hispanic	1	English	1	8	40	female	1	104	AI	1	Ctr	1	FOP	1	HL	1	IBU	1	PDP	1	Hit	2	1188	1	1.188	Bachelor Degree	1	0.0748164
15	25	Normal	0	Bachelor Degree	2	African Americans, non-Hispanic	1	English	1	8	40	female	1	105	DD2	3	Ctr	1	FOP	1	nonHL	0	RAN	2	PDP	1	miss	1	15288	0	15.288	Bachelor Degree	1	1.18435
15	25	Normal	0	Bachelor Degree	2	African Americans, non-Hispanic	1	English	1	8	40	female	1	106	NonCtr	0	NonCtr	0	STD	0	nonHL	0	DEX	0	DFL	0	Hit	2	5736	1	5.736	Bachelor Degree	1	0.758609
15	25	Normal	0	Bachelor Degree	2	African Americans, non-Hispanic	1	English	1	8	40	female	1	107	NonCtr	0	NonCtr	0	STD	0	nonHL	0	DEX	0	PDP	1	Hit	2	1197	1	1.197	Bachelor Degree	1	0.0780942
15	25	Normal	0	Bachelor Degree	2	African Americans, non-Hispanic	1	English	1	8	40	female	1	108	NonCtr	0	NonCtr	0	FOP	1	HL	1	RAN	2	DFL	0	Hit	2	11199	1	11.199	Bachelor Degree	1	1.04918
15	25	Normal	0	Bachelor Degree	2	African Americans, non-Hispanic	1	English	1	8	40	female	1	109	NonCtr	0	NonCtr	0	STD	0	HL	1	RAN	2	DFL	0	Hit	2	9645	1	9.645	Bachelor Degree	1	0.984302
15	25	Normal	0	Bachelor Degree	2	African Americans, non-Hispanic	1	English	1	8	40	female	1	110	NonCtr	0	NonCtr	0	STD	0	nonHL	0	RAN	2	DFL	0	Hit	2	7156	1	7.156	Bachelor Degree	1	0.85467
15	25	Normal	0	Bachelor Degree	2	African Americans, non-Hispanic	1	English	1	8	40	female	1	111	NonCtr	0	NonCtr	0	FOP	1	nonHL	0	IBU	1	DFL	0	Hit	2	4898	1	4.898	Bachelor Degree	1	0.690019
15	25	Normal	0	Bachelor Degree	2	African Americans, non-Hispanic	1	English	1	8	40	female	1	112	DD1	2	Ctr	1	STD	0	HL	1	RAN	2	DFL	0	miss	1	15036	0	15.036	Bachelor Degree	1	1.17713
15	25	Normal	0	Bachelor Degree	2	African Americans, non-Hispanic	1	English	1	8	40	female	1	113	DD1	2	Ctr	1	STD	0	HL	1	DEX	0	DFL	0	Hit	2	10036	1	10.036	Bachelor Degree	1	1.00156
15	25	Normal	0	Bachelor Degree	2	African Americans, non-Hispanic	1	English	1	8	40	female	1	114	DD2	3	Ctr	1	FOP	1	HL	1	IBU	1	DFL	0	miss	1	11631	0	11.631	Bachelor Degree	1	1.06562
15	25	Normal	0	Bachelor Degree	2	African Americans, non-Hispanic	1	English	1	8	40	female	1	115	NonCtr	0	NonCtr	0	FOP	1	HL	1	IBU	1	PDP	1	miss	1	12324	0	12.324	Bachelor Degree	1	1.09075
15	25	Normal	0	Bachelor Degree	2	African Americans, non-Hispanic	1	English	1	8	40	female	1	116	AI	1	Ctr	1	FOP	1	nonHL	0	IBU	1	DFL	0	Hit	2	8827	1	8.827	Bachelor Degree	1	0.945813
15	25	Normal	0	Bachelor Degree	2	African Americans, non-Hispanic	1	English	1	8	40	female	1	117	DD2	3	Ctr	1	STD	0	nonHL	0	DEX	0	DFL	0	miss	1	16428	0	16.428	Bachelor Degree	1	1.21558
15	25	Normal	0	Bachelor Degree	2	African Americans, non-Hispanic	1	English	1	8	40	female	1	118	NonCtr	0	NonCtr	0	STD	0	nonHL	0	RAN	2	PDP	1	miss	1	11526	0	11.526	Bachelor Degree	1	1.06168
15	25	Normal	0	Bachelor Degree	2	African Americans, non-Hispanic	1	English	1	8	40	female	1	119	NonCtr	0	NonCtr	0	FOP	1	nonHL	0	DEX	0	PDP	1	Hit	2	11510	1	11.51	Bachelor Degree	1	1.06108
15	25	Normal	0	Bachelor Degree	2	African Americans, non-Hispanic	1	English	1	8	40	female	1	120	NonCtr	0	NonCtr	0	FOP	1	HL	1	IBU	1	PDP	1	miss	1	15291	0	15.291	Bachelor Degree	1	1.18444
15	25	Normal	0	Bachelor Degree	2	African Americans, non-Hispanic	1	English	1	8	40	female	1	121	NonCtr	0	NonCtr	0	STD	0	HL	1	RAN	2	PDP	1	miss	1	15328	0	15.328	Bachelor Degree	1	1.18549
15	25	Normal	0	Bachelor Degree	2	African Americans, non-Hispanic	1	English	1	8	40	female	1	122	NonCtr	0	NonCtr	0	FOP	1	nonHL	0	DEX	0	DFL	0	Hit	2	4043	1	4.043	Bachelor Degree	1	0.606704
15	25	Normal	0	Bachelor Degree	2	African Americans, non-Hispanic	1	English	1	8	40	female	1	123	NonCtr	0	NonCtr	0	FOP	1	HL	1	RAN	2	PDP	1	Hit	2	4479	1	4.479	Bachelor Degree	1	0.651181
15	25	Normal	0	Bachelor Degree	2	African Americans, non-Hispanic	1	English	1	8	40	female	1	124	DD2	3	Ctr	1	FOP	1	nonHL	0	IBU	1	PDP	1	Hit	2	16052	1	16.052	Bachelor Degree	1	1.20553
15	25	Normal	0	Bachelor Degree	2	African Americans, non-Hispanic	1	English	1	8	40	female	1	125	NonCtr	0	NonCtr	0	STD	0	HL	1	DEX	0	DFL	0	miss	1	16818	0	16.818	Bachelor Degree	1	1.22577
15	25	Normal	0	Bachelor Degree	2	African Americans, non-Hispanic	1	English	1	8	40	female	1	126	NonCtr	0	NonCtr	0	STD	0	HL	1	IBU	1	PDP	1	Hit	2	1863	1	1.863	Bachelor Degree	1	0.270213
15	25	Normal	0	Bachelor Degree	2	African Americans, non-Hispanic	1	English	1	8	40	female	1	127	DD2	3	Ctr	1	FOP	1	HL	1	RAN	2	DFL	0	Hit	2	6432	1	6.432	Bachelor Degree	1	0.808346
15	25	Normal	0	Bachelor Degree	2	African Americans, non-Hispanic	1	English	1	8	40	female	1	128	DD2	3	Ctr	1	FOP	1	HL	1	IBU	1	PDP	1	Hit	2	11134	1	11.134	Bachelor Degree	1	1.04665
15	25	Normal	0	Bachelor Degree	2	African Americans, non-Hispanic	1	English	1	8	40	female	1	129	NonCtr	0	NonCtr	0	FOP	1	HL	1	IBU	1	DFL	0	Hit	2	7003	1	7.003	Bachelor Degree	1	0.845284
15	25	Normal	0	Bachelor Degree	2	African Americans, non-Hispanic	1	English	1	8	40	female	1	130	NonCtr	0	NonCtr	0	FOP	1	nonHL	0	DEX	0	DFL	0	miss	1	8581	0	8.581	Bachelor Degree	1	0.933538
15	25	Normal	0	Bachelor Degree	2	African Americans, non-Hispanic	1	English	1	8	40	female	1	131	NonCtr	0	NonCtr	0	FOP	1	HL	1	RAN	2	PDP	1	miss	1	8081	0	8.081	Bachelor Degree	1	0.907465
15	25	Normal	0	Bachelor Degree	2	African Americans, non-Hispanic	1	English	1	8	40	female	1	132	NonCtr	0	NonCtr	0	FOP	1	nonHL	0	IBU	1	DFL	0	miss	1	13469	0	13.469	Bachelor Degree	1	1.12934
15	25	Normal	0	Bachelor Degree	2	African Americans, non-Hispanic	1	English	1	8	40	female	1	133	DD2	3	Ctr	1	FOP	1	HL	1	RAN	2	PDP	1	Hit	2	1245	1	1.245	Bachelor Degree	1	0.0951694
15	25	Normal	0	Bachelor Degree	2	African Americans, non-Hispanic	1	English	1	8	40	female	1	134	AI	1	Ctr	1	STD	0	HL	1	IBU	1	PDP	1	Hit	2	1113	1	1.113	Bachelor Degree	1	0.0464952
15	25	Normal	0	Bachelor Degree	2	African Americans, non-Hispanic	1	English	1	8	40	female	1	135	NonCtr	0	NonCtr	0	STD	0	HL	1	RAN	2	DFL	0	Hit	2	1821	1	1.821	Bachelor Degree	1	0.26031
15	25	Normal	0	Bachelor Degree	2	African Americans, non-Hispanic	1	English	1	8	40	female	1	136	DD1	2	Ctr	1	FOP	1	nonHL	0	IBU	1	PDP	1	Hit	2	3048	1	3.048	Bachelor Degree	1	0.484015
15	25	Normal	0	Bachelor Degree	2	African Americans, non-Hispanic	1	English	1	8	40	female	1	137	AI	1	Ctr	1	STD	0	nonHL	0	RAN	2	PDP	1	Hit	2	8880	1	8.88	Bachelor Degree	1	0.948413
15	25	Normal	0	Bachelor Degree	2	African Americans, non-Hispanic	1	English	1	8	40	female	1	138	NonCtr	0	NonCtr	0	FOP	1	HL	1	RAN	2	PDP	1	Hit	2	6355	1	6.355	Bachelor Degree	1	0.803116
15	25	Normal	0	Bachelor Degree	2	African Americans, non-Hispanic	1	English	1	8	40	female	1	139	NonCtr	0	NonCtr	0	STD	0	nonHL	0	DEX	0	DFL	0	miss	1	15172	0	15.172	Bachelor Degree	1	1.18104
15	25	Normal	0	Bachelor Degree	2	African Americans, non-Hispanic	1	English	1	8	40	female	1	140	AI	1	Ctr	1	STD	0	HL	1	RAN	2	DFL	0	Hit	2	5485	1	5.485	Bachelor Degree	1	0.739177
15	25	Normal	0	Bachelor Degree	2	African Americans, non-Hispanic	1	English	1	8	40	female	1	141	AI	1	Ctr	1	FOP	1	nonHL	0	DEX	0	PDP	1	Hit	2	6133	1	6.133	Bachelor Degree	1	0.787673
15	25	Normal	0	Bachelor Degree	2	African Americans, non-Hispanic	1	English	1	8	40	female	1	142	NonCtr	0	NonCtr	0	FOP	1	HL	1	DEX	0	DFL	0	miss	1	15259	0	15.259	Bachelor Degree	1	1.18353
15	25	Normal	0	Bachelor Degree	2	African Americans, non-Hispanic	1	English	1	8	40	female	1	143	NonCtr	0	NonCtr	0	STD	0	nonHL	0	RAN	2	DFL	0	miss	1	15253	0	15.253	Bachelor Degree	1	1.18336
15	25	Normal	0	Bachelor Degree	2	African Americans, non-Hispanic	1	English	1	8	40	female	1	144	NonCtr	0	NonCtr	0	STD	0	HL	1	DEX	0	PDP	1	Hit	2	1495	1	1.495	Bachelor Degree	1	0.174641
15	25	Normal	0	Bachelor Degree	2	African Americans, non-Hispanic	1	English	1	8	40	female	1	145	NonCtr	0	NonCtr	0	STD	0	nonHL	0	DEX	0	DFL	0	miss	1	14180	0	14.18	Bachelor Degree	1	1.15168
15	25	Normal	0	Bachelor Degree	2	African Americans, non-Hispanic	1	English	1	8	40	female	1	146	NonCtr	0	NonCtr	0	FOP	1	nonHL	0	DEX	0	PDP	1	miss	1	12400	0	12.4	Bachelor Degree	1	1.09342
15	25	Normal	0	Bachelor Degree	2	African Americans, non-Hispanic	1	English	1	8	40	female	1	147	AI	1	Ctr	1	STD	0	nonHL	0	RAN	2	DFL	0	Hit	2	6612	1	6.612	Bachelor Degree	1	0.820333
15	25	Normal	0	Bachelor Degree	2	African Americans, non-Hispanic	1	English	1	8	40	female	1	148	NonCtr	0	NonCtr	0	STD	0	nonHL	0	IBU	1	DFL	0	miss	1	13661	0	13.661	Bachelor Degree	1	1.13548
15	25	Normal	0	Bachelor Degree	2	African Americans, non-Hispanic	1	English	1	8	40	female	1	149	NonCtr	0	NonCtr	0	STD	0	HL	1	DEX	0	DFL	0	Hit	2	4805	1	4.805	Bachelor Degree	1	0.681693
15	25	Normal	0	Bachelor Degree	2	African Americans, non-Hispanic	1	English	1	8	40	female	1	150	AI	1	Ctr	1	FOP	1	nonHL	0	DEX	0	DFL	0	miss	1	7775	0	7.775	Bachelor Degree	1	0.8907
15	25	Normal	0	Bachelor Degree	2	African Americans, non-Hispanic	1	English	1	8	40	female	1	151	NonCtr	0	NonCtr	0	STD	0	nonHL	0	IBU	1	PDP	1	miss	1	10719	0	10.719	Bachelor Degree	1	1.03015
15	25	Normal	0	Bachelor Degree	2	African Americans, non-Hispanic	1	English	1	8	40	female	1	152	DD2	3	Ctr	1	FOP	1	nonHL	0	DEX	0	PDP	1	Hit	2	6240	1	6.24	Bachelor Degree	1	0.795185
15	25	Normal	0	Bachelor Degree	2	African Americans, non-Hispanic	1	English	1	8	40	female	1	153	NonCtr	0	NonCtr	0	FOP	1	HL	1	DEX	0	DFL	0	Hit	2	10356	1	10.356	Bachelor Degree	1	1.01519
15	25	Normal	0	Bachelor Degree	2	African Americans, non-Hispanic	1	English	1	8	40	female	1	154	NonCtr	0	NonCtr	0	FOP	1	HL	1	DEX	0	PDP	1	Hit	2	6660	1	6.66	Bachelor Degree	1	0.823474
15	25	Normal	0	Bachelor Degree	2	African Americans, non-Hispanic	1	English	1	8	40	female	1	155	NonCtr	0	NonCtr	0	STD	0	HL	1	IBU	1	DFL	0	Hit	2	7666	1	7.666	Bachelor Degree	1	0.884569
15	25	Normal	0	Bachelor Degree	2	African Americans, non-Hispanic	1	English	1	8	40	female	1	156	NonCtr	0	NonCtr	0	STD	0	HL	1	IBU	1	PDP	1	miss	1	10535	0	10.535	Bachelor Degree	1	1.02263
15	25	Normal	0	Bachelor Degree	2	African Americans, non-Hispanic	1	English	1	8	40	female	1	157	AI	1	Ctr	1	STD	0	nonHL	0	IBU	1	DFL	0	miss	1	8091	0	8.091	Bachelor Degree	1	0.908002
15	25	Normal	0	Bachelor Degree	2	African Americans, non-Hispanic	1	English	1	8	40	female	1	158	NonCtr	0	NonCtr	0	STD	0	nonHL	0	IBU	1	PDP	1	Hit	2	1562	1	1.562	Bachelor Degree	1	0.193681
15	25	Normal	0	Bachelor Degree	2	African Americans, non-Hispanic	1	English	1	8	40	female	1	159	DD1	2	Ctr	1	FOP	1	nonHL	0	RAN	2	DFL	0	miss	1	13133	0	13.133	Bachelor Degree	1	1.11836
15	25	Normal	0	Bachelor Degree	2	African Americans, non-Hispanic	1	English	1	8	40	female	1	160	AI	1	Ctr	1	FOP	1	nonHL	0	RAN	2	DFL	0	Hit	2	6578	1	6.578	Bachelor Degree	1	0.818094
15	25	Normal	0	Bachelor Degree	2	African Americans, non-Hispanic	1	English	1	8	40	female	1	161	NonCtr	0	NonCtr	0	STD	0	nonHL	0	IBU	1	PDP	1	Hit	2	1578	1	1.578	Bachelor Degree	1	0.198107
15	25	Normal	0	Bachelor Degree	2	African Americans, non-Hispanic	1	English	1	8	40	female	1	162	NonCtr	0	NonCtr	0	FOP	1	nonHL	0	IBU	1	PDP	1	Hit	2	1374	1	1.374	Bachelor Degree	1	0.137987
15	25	Normal	0	Bachelor Degree	2	African Americans, non-Hispanic	1	English	1	8	40	female	1	163	NonCtr	0	NonCtr	0	FOP	1	nonHL	0	RAN	2	PDP	1	Hit	2	3200	1	3.2	Bachelor Degree	1	0.50515
15	25	Normal	0	Bachelor Degree	2	African Americans, non-Hispanic	1	English	1	8	40	female	1	164	AI	1	Ctr	1	FOP	1	HL	1	RAN	2	DFL	0	Hit	2	5208	1	5.208	Bachelor Degree	1	0.716671
15	25	Normal	0	Bachelor Degree	2	African Americans, non-Hispanic	1	English	1	8	40	female	1	165	NonCtr	0	NonCtr	0	FOP	1	nonHL	0	RAN	2	DFL	0	Hit	2	1834	1	1.834	Bachelor Degree	1	0.263399
15	25	Normal	0	Bachelor Degree	2	African Americans, non-Hispanic	1	English	1	8	40	female	1	166	NonCtr	0	NonCtr	0	STD	0	nonHL	0	RAN	2	DFL	0	Hit	2	8198	1	8.198	Bachelor Degree	1	0.913708
15	25	Normal	0	Bachelor Degree	2	African Americans, non-Hispanic	1	English	1	8	40	female	1	167	NonCtr	0	NonCtr	0	FOP	1	nonHL	0	IBU	1	DFL	0	miss	1	14973	0	14.973	Bachelor Degree	1	1.17531
15	25	Normal	0	Bachelor Degree	2	African Americans, non-Hispanic	1	English	1	8	40	female	1	168	NonCtr	0	NonCtr	0	STD	0	HL	1	IBU	1	DFL	0	Hit	2	12619	1	12.619	Bachelor Degree	1	1.10102
8	28	Normal	0	Bachelor Degree	2	White, non-Hispanic	2	English	1	8	30	female	1	1	AI	1	Ctr	1	STD	0	HL	1	RAN	2	PDP	1	Hit	2	1710	1	1.71	Bachelor Degree	1	0.232996
16	56	Normal	0	High School	0	White, non-Hispanic	2	English	1	8	20	female	1	2	NonCtr	0	NonCtr	0	FOP	1	nonHL	0	DEX	0	DFL	0	TimeOut	0	20507	0	20.507	High School	0	1.3119
16	56	Normal	0	High School	0	White, non-Hispanic	2	English	1	8	20	female	1	3	AI	1	Ctr	1	STD	0	HL	1	RAN	2	DFL	0	Hit	2	4841	1	4.841	High School	0	0.684935
16	56	Normal	0	High School	0	White, non-Hispanic	2	English	1	8	20	female	1	4	AI	1	Ctr	1	STD	0	nonHL	0	RAN	2	DFL	0	Hit	2	2431	1	2.431	High School	0	0.385785
16	56	Normal	0	High School	0	White, non-Hispanic	2	English	1	8	20	female	1	5	NonCtr	0	NonCtr	0	STD	0	HL	1	RAN	2	PDP	1	TimeOut	0	19645	0	19.645	High School	0	1.29325
16	56	Normal	0	High School	0	White, non-Hispanic	2	English	1	8	20	female	1	6	NonCtr	0	NonCtr	0	FOP	1	nonHL	0	DEX	0	PDP	1	Hit	2	3394	1	3.394	High School	0	0.530712
16	56	Normal	0	High School	0	White, non-Hispanic	2	English	1	8	20	female	1	7	NonCtr	0	NonCtr	0	STD	0	nonHL	0	RAN	2	DFL	0	Hit	2	6529	1	6.529	High School	0	0.814847
16	56	Normal	0	High School	0	White, non-Hispanic	2	English	1	8	20	female	1	8	NonCtr	0	NonCtr	0	FOP	1	HL	1	RAN	2	DFL	0	TimeOut	0	19203	0	19.203	High School	0	1.28337
16	56	Normal	0	High School	0	White, non-Hispanic	2	English	1	8	20	female	1	9	DD1	2	Ctr	1	STD	0	nonHL	0	IBU	1	DFL	0	TimeOut	0	19293	0	19.293	High School	0	1.2854
16	56	Normal	0	High School	0	White, non-Hispanic	2	English	1	8	20	female	1	10	NonCtr	0	NonCtr	0	FOP	1	nonHL	0	IBU	1	DFL	0	Hit	2	17670	1	17.67	High School	0	1.24724
16	56	Normal	0	High School	0	White, non-Hispanic	2	English	1	8	20	female	1	11	NonCtr	0	NonCtr	0	STD	0	nonHL	0	DEX	0	DFL	0	Hit	2	2147	1	2.147	High School	0	0.331832
16	56	Normal	0	High School	0	White, non-Hispanic	2	English	1	8	20	female	1	12	NonCtr	0	NonCtr	0	FOP	1	nonHL	0	RAN	2	PDP	1	TimeOut	0	18939	0	18.939	High School	0	1.27736
16	56	Normal	0	High School	0	White, non-Hispanic	2	English	1	8	20	female	1	13	NonCtr	0	NonCtr	0	STD	0	HL	1	RAN	2	DFL	0	Hit	2	17079	1	17.079	High School	0	1.23246
16	56	Normal	0	High School	0	White, non-Hispanic	2	English	1	8	20	female	1	14	NonCtr	0	NonCtr	0	FOP	1	HL	1	IBU	1	DFL	0	Hit	2	6764	1	6.764	High School	0	0.830204
16	56	Normal	0	High School	0	White, non-Hispanic	2	English	1	8	20	female	1	15	NonCtr	0	NonCtr	0	STD	0	HL	1	RAN	2	PDP	1	TimeOut	0	18964	0	18.964	High School	0	1.27793
16	56	Normal	0	High School	0	White, non-Hispanic	2	English	1	8	20	female	1	16	NonCtr	0	NonCtr	0	FOP	1	nonHL	0	DEX	0	DFL	0	Hit	2	11231	1	11.231	High School	0	1.05042
16	56	Normal	0	High School	0	White, non-Hispanic	2	English	1	8	20	female	1	17	DD1	2	Ctr	1	STD	0	nonHL	0	DEX	0	DFL	0	Hit	2	8684	1	8.684	High School	0	0.93872
16	56	Normal	0	High School	0	White, non-Hispanic	2	English	1	8	20	female	1	18	AI	1	Ctr	1	STD	0	nonHL	0	IBU	1	PDP	1	TimeOut	0	20651	0	20.651	High School	0	1.31494
16	56	Normal	0	High School	0	White, non-Hispanic	2	English	1	8	20	female	1	19	NonCtr	0	NonCtr	0	FOP	1	nonHL	0	IBU	1	DFL	0	Hit	2	13703	1	13.703	High School	0	1.13682
16	56	Normal	0	High School	0	White, non-Hispanic	2	English	1	8	20	female	1	20	DD2	3	Ctr	1	FOP	1	HL	1	IBU	1	PDP	1	TimeOut	0	19417	0	19.417	High School	0	1.28818
16	56	Normal	0	High School	0	White, non-Hispanic	2	English	1	8	20	female	1	21	AI	1	Ctr	1	FOP	1	HL	1	IBU	1	DFL	0	Hit	2	3533	1	3.533	High School	0	0.548144
16	56	Normal	0	High School	0	White, non-Hispanic	2	English	1	8	20	female	1	22	NonCtr	0	NonCtr	0	FOP	1	HL	1	RAN	2	DFL	0	TimeOut	0	18759	0	18.759	High School	0	1.27321
16	56	Normal	0	High School	0	White, non-Hispanic	2	English	1	8	20	female	1	23	DD2	3	Ctr	1	STD	0	nonHL	0	DEX	0	DFL	0	Hit	2	10072	1	10.072	High School	0	1.00312
16	56	Normal	0	High School	0	White, non-Hispanic	2	English	1	8	20	female	1	24	NonCtr	0	NonCtr	0	STD	0	HL	1	IBU	1	DFL	0	Hit	2	17997	1	17.997	High School	0	1.2552
16	56	Normal	0	High School	0	White, non-Hispanic	2	English	1	8	20	female	1	25	NonCtr	0	NonCtr	0	STD	0	nonHL	0	RAN	2	PDP	1	TimeOut	0	19072	0	19.072	High School	0	1.2804
16	56	Normal	0	High School	0	White, non-Hispanic	2	English	1	8	20	female	1	26	NonCtr	0	NonCtr	0	STD	0	HL	1	DEX	0	PDP	1	TimeOut	0	18678	0	18.678	High School	0	1.27133
16	56	Normal	0	High School	0	White, non-Hispanic	2	English	1	8	20	female	1	27	NonCtr	0	NonCtr	0	FOP	1	nonHL	0	DEX	0	PDP	1	TimeOut	0	18703	0	18.703	High School	0	1.27191
16	56	Normal	0	High School	0	White, non-Hispanic	2	English	1	8	20	female	1	28	DD2	3	Ctr	1	FOP	1	nonHL	0	DEX	0	PDP	1	TimeOut	0	18784	0	18.784	High School	0	1.27379
16	56	Normal	0	High School	0	White, non-Hispanic	2	English	1	8	20	female	1	29	NonCtr	0	NonCtr	0	FOP	1	HL	1	IBU	1	PDP	1	TimeOut	0	18518	0	18.518	High School	0	1.26759
16	56	Normal	0	High School	0	White, non-Hispanic	2	English	1	8	20	female	1	30	NonCtr	0	NonCtr	0	FOP	1	HL	1	RAN	2	PDP	1	TimeOut	0	19043	0	19.043	High School	0	1.27974
16	56	Normal	0	High School	0	White, non-Hispanic	2	English	1	8	20	female	1	31	DD2	3	Ctr	1	FOP	1	HL	1	RAN	2	DFL	0	Hit	2	7676	1	7.676	High School	0	0.885135
16	56	Normal	0	High School	0	White, non-Hispanic	2	English	1	8	20	female	1	32	NonCtr	0	NonCtr	0	FOP	1	nonHL	0	RAN	2	DFL	0	Hit	2	7022	1	7.022	High School	0	0.846461
16	56	Normal	0	High School	0	White, non-Hispanic	2	English	1	8	20	female	1	33	DD1	2	Ctr	1	FOP	1	HL	1	RAN	2	DFL	0	Hit	2	8588	1	8.588	High School	0	0.933892
16	56	Normal	0	High School	0	White, non-Hispanic	2	English	1	8	20	female	1	34	NonCtr	0	NonCtr	0	STD	0	nonHL	0	DEX	0	PDP	1	TimeOut	0	18661	0	18.661	High School	0	1.27093
16	56	Normal	0	High School	0	White, non-Hispanic	2	English	1	8	20	female	1	35	NonCtr	0	NonCtr	0	STD	0	nonHL	0	DEX	0	PDP	1	TimeOut	0	18704	0	18.704	High School	0	1.27193
16	56	Normal	0	High School	0	White, non-Hispanic	2	English	1	8	20	female	1	36	AI	1	Ctr	1	FOP	1	HL	1	RAN	2	DFL	0	Hit	2	1114	1	1.114	High School	0	0.0468852
16	56	Normal	0	High School	0	White, non-Hispanic	2	English	1	8	20	female	1	37	NonCtr	0	NonCtr	0	STD	0	HL	1	DEX	0	DFL	0	Hit	2	16538	1	16.538	High School	0	1.21848
16	56	Normal	0	High School	0	White, non-Hispanic	2	English	1	8	20	female	1	38	NonCtr	0	NonCtr	0	FOP	1	HL	1	RAN	2	PDP	1	TimeOut	0	18810	0	18.81	High School	0	1.27439
16	56	Normal	0	High School	0	White, non-Hispanic	2	English	1	8	20	female	1	39	NonCtr	0	NonCtr	0	STD	0	HL	1	IBU	1	DFL	0	Hit	2	18283	1	18.283	High School	0	1.26205
16	56	Normal	0	High School	0	White, non-Hispanic	2	English	1	8	20	female	1	40	AI	1	Ctr	1	FOP	1	nonHL	0	RAN	2	PDP	1	TimeOut	0	18986	0	18.986	High School	0	1.27843
16	56	Normal	0	High School	0	White, non-Hispanic	2	English	1	8	20	female	1	41	DD1	2	Ctr	1	FOP	1	HL	1	IBU	1	PDP	1	Hit	2	1861	1	1.861	High School	0	0.269746
16	56	Normal	0	High School	0	White, non-Hispanic	2	English	1	8	20	female	1	42	NonCtr	0	NonCtr	0	STD	0	HL	1	IBU	1	PDP	1	TimeOut	0	18819	0	18.819	High School	0	1.2746
16	56	Normal	0	High School	0	White, non-Hispanic	2	English	1	8	20	female	1	43	NonCtr	0	NonCtr	0	STD	0	nonHL	0	RAN	2	DFL	0	Hit	2	12316	1	12.316	High School	0	1.09047
16	56	Normal	0	High School	0	White, non-Hispanic	2	English	1	8	20	female	1	44	NonCtr	0	NonCtr	0	FOP	1	nonHL	0	DEX	0	DFL	0	TimeOut	0	18936	0	18.936	High School	0	1.27729
16	56	Normal	0	High School	0	White, non-Hispanic	2	English	1	8	20	female	1	45	NonCtr	0	NonCtr	0	STD	0	HL	1	RAN	2	DFL	0	TimeOut	0	18618	0	18.618	High School	0	1.26993
16	56	Normal	0	High School	0	White, non-Hispanic	2	English	1	8	20	female	1	46	DD1	2	Ctr	1	STD	0	HL	1	DEX	0	DFL	0	Hit	2	15546	1	15.546	High School	0	1.19162
16	56	Normal	0	High School	0	White, non-Hispanic	2	English	1	8	20	female	1	47	AI	1	Ctr	1	STD	0	nonHL	0	DEX	0	PDP	1	Hit	2	12140	1	12.14	High School	0	1.08422
16	56	Normal	0	High School	0	White, non-Hispanic	2	English	1	8	20	female	1	48	NonCtr	0	NonCtr	0	FOP	1	HL	1	IBU	1	DFL	0	TimeOut	0	19665	0	19.665	High School	0	1.29369
16	56	Normal	0	High School	0	White, non-Hispanic	2	English	1	8	20	female	1	49	NonCtr	0	NonCtr	0	STD	0	nonHL	0	IBU	1	DFL	0	Hit	2	5202	1	5.202	High School	0	0.71617
16	56	Normal	0	High School	0	White, non-Hispanic	2	English	1	8	20	female	1	50	NonCtr	0	NonCtr	0	STD	0	nonHL	0	IBU	1	DFL	0	Hit	2	14502	1	14.502	High School	0	1.16143
16	56	Normal	0	High School	0	White, non-Hispanic	2	English	1	8	20	female	1	51	NonCtr	0	NonCtr	0	STD	0	HL	1	IBU	1	PDP	1	TimeOut	0	18767	0	18.767	High School	0	1.27339
16	56	Normal	0	High School	0	White, non-Hispanic	2	English	1	8	20	female	1	52	NonCtr	0	NonCtr	0	FOP	1	nonHL	0	DEX	0	DFL	0	Hit	2	15567	1	15.567	High School	0	1.1922
16	56	Normal	0	High School	0	White, non-Hispanic	2	English	1	8	20	female	1	53	NonCtr	0	NonCtr	0	STD	0	nonHL	0	IBU	1	PDP	1	TimeOut	0	19305	0	19.305	High School	0	1.28567
16	56	Normal	0	High School	0	White, non-Hispanic	2	English	1	8	20	female	1	54	DD2	3	Ctr	1	FOP	1	nonHL	0	IBU	1	PDP	1	TimeOut	0	18652	0	18.652	High School	0	1.27073
16	56	Normal	0	High School	0	White, non-Hispanic	2	English	1	8	20	female	1	55	NonCtr	0	NonCtr	0	FOP	1	HL	1	IBU	1	DFL	0	TimeOut	0	18847	0	18.847	High School	0	1.27524
16	56	Normal	0	High School	0	White, non-Hispanic	2	English	1	8	20	female	1	56	DD1	2	Ctr	1	FOP	1	HL	1	IBU	1	DFL	0	Hit	2	15720	1	15.72	High School	0	1.19645
16	56	Normal	0	High School	0	White, non-Hispanic	2	English	1	8	20	female	1	57	AI	1	Ctr	1	FOP	1	nonHL	0	DEX	0	DFL	0	Hit	2	3943	1	3.943	High School	0	0.595827
16	56	Normal	0	High School	0	White, non-Hispanic	2	English	1	8	20	female	1	58	DD1	2	Ctr	1	STD	0	HL	1	RAN	2	DFL	0	Hit	2	5305	1	5.305	High School	0	0.724685
16	56	Normal	0	High School	0	White, non-Hispanic	2	English	1	8	20	female	1	59	NonCtr	0	NonCtr	0	FOP	1	nonHL	0	IBU	1	PDP	1	TimeOut	0	18774	0	18.774	High School	0	1.27356
16	56	Normal	0	High School	0	White, non-Hispanic	2	English	1	8	20	female	1	60	NonCtr	0	NonCtr	0	STD	0	nonHL	0	RAN	2	PDP	1	TimeOut	0	18906	0	18.906	High School	0	1.2766
16	56	Normal	0	High School	0	White, non-Hispanic	2	English	1	8	20	female	1	61	NonCtr	0	NonCtr	0	STD	0	nonHL	0	RAN	2	DFL	0	TimeOut	0	18384	0	18.384	High School	0	1.26444
16	56	Normal	0	High School	0	White, non-Hispanic	2	English	1	8	20	female	1	62	NonCtr	0	NonCtr	0	STD	0	HL	1	IBU	1	PDP	1	Hit	2	3142	1	3.142	High School	0	0.497206
16	56	Normal	0	High School	0	White, non-Hispanic	2	English	1	8	20	female	1	63	NonCtr	0	NonCtr	0	STD	0	HL	1	DEX	0	DFL	0	Hit	2	3982	1	3.982	High School	0	0.600101
16	56	Normal	0	High School	0	White, non-Hispanic	2	English	1	8	20	female	1	64	NonCtr	0	NonCtr	0	FOP	1	nonHL	0	RAN	2	PDP	1	Hit	2	3364	1	3.364	High School	0	0.526856
16	56	Normal	0	High School	0	White, non-Hispanic	2	English	1	8	20	female	1	65	DD2	3	Ctr	1	STD	0	HL	1	DEX	0	DFL	0	Hit	2	7186	1	7.186	High School	0	0.856487
16	56	Normal	0	High School	0	White, non-Hispanic	2	English	1	8	20	female	1	66	NonCtr	0	NonCtr	0	FOP	1	HL	1	IBU	1	PDP	1	TimeOut	0	20261	0	20.261	High School	0	1.30666
16	56	Normal	0	High School	0	White, non-Hispanic	2	English	1	8	20	female	1	67	AI	1	Ctr	1	FOP	1	HL	1	RAN	2	PDP	1	Hit	2	3052	1	3.052	High School	0	0.484585
16	56	Normal	0	High School	0	White, non-Hispanic	2	English	1	8	20	female	1	68	AI	1	Ctr	1	FOP	1	nonHL	0	DEX	0	PDP	1	Hit	2	881	1	0.881	High School	0	-0.0550241
16	56	Normal	0	High School	0	White, non-Hispanic	2	English	1	8	20	female	1	69	NonCtr	0	NonCtr	0	FOP	1	nonHL	0	RAN	2	DFL	0	Hit	2	16813	1	16.813	High School	0	1.22565
16	56	Normal	0	High School	0	White, non-Hispanic	2	English	1	8	20	female	1	70	NonCtr	0	NonCtr	0	STD	0	HL	1	RAN	2	DFL	0	Hit	2	4054	1	4.054	High School	0	0.607884
16	56	Normal	0	High School	0	White, non-Hispanic	2	English	1	8	20	female	1	71	NonCtr	0	NonCtr	0	STD	0	nonHL	0	RAN	2	DFL	0	Hit	2	17637	1	17.637	High School	0	1.24642
16	56	Normal	0	High School	0	White, non-Hispanic	2	English	1	8	20	female	1	72	NonCtr	0	NonCtr	0	STD	0	nonHL	0	RAN	2	PDP	1	TimeOut	0	18992	0	18.992	High School	0	1.27857
16	56	Normal	0	High School	0	White, non-Hispanic	2	English	1	8	20	female	1	73	NonCtr	0	NonCtr	0	FOP	1	HL	1	DEX	0	PDP	1	Hit	2	3744	1	3.744	High School	0	0.573336
16	56	Normal	0	High School	0	White, non-Hispanic	2	English	1	8	20	female	1	74	DD2	3	Ctr	1	STD	0	nonHL	0	RAN	2	DFL	0	Hit	2	12405	1	12.405	High School	0	1.0936
16	56	Normal	0	High School	0	White, non-Hispanic	2	English	1	8	20	female	1	75	NonCtr	0	NonCtr	0	STD	0	nonHL	0	IBU	1	PDP	1	Hit	2	14866	1	14.866	High School	0	1.17219
16	56	Normal	0	High School	0	White, non-Hispanic	2	English	1	8	20	female	1	76	NonCtr	0	NonCtr	0	STD	0	HL	1	DEX	0	DFL	0	TimeOut	0	18497	0	18.497	High School	0	1.2671
16	56	Normal	0	High School	0	White, non-Hispanic	2	English	1	8	20	female	1	77	AI	1	Ctr	1	STD	0	HL	1	DEX	0	DFL	0	Hit	2	2323	1	2.323	High School	0	0.366049
16	56	Normal	0	High School	0	White, non-Hispanic	2	English	1	8	20	female	1	78	NonCtr	0	NonCtr	0	FOP	1	nonHL	0	RAN	2	PDP	1	TimeOut	0	18959	0	18.959	High School	0	1.27782
16	56	Normal	0	High School	0	White, non-Hispanic	2	English	1	8	20	female	1	79	DD2	3	Ctr	1	FOP	1	nonHL	0	RAN	2	DFL	0	Hit	2	9942	1	9.942	High School	0	0.997474
16	56	Normal	0	High School	0	White, non-Hispanic	2	English	1	8	20	female	1	80	NonCtr	0	NonCtr	0	FOP	1	HL	1	IBU	1	PDP	1	TimeOut	0	19136	0	19.136	High School	0	1.28185
16	56	Normal	0	High School	0	White, non-Hispanic	2	English	1	8	20	female	1	81	NonCtr	0	NonCtr	0	FOP	1	HL	1	RAN	2	PDP	1	TimeOut	0	19286	0	19.286	High School	0	1.28524
16	56	Normal	0	High School	0	White, non-Hispanic	2	English	1	8	20	female	1	82	NonCtr	0	NonCtr	0	FOP	1	HL	1	IBU	1	PDP	1	TimeOut	0	19101	0	19.101	High School	0	1.28106
16	56	Normal	0	High School	0	White, non-Hispanic	2	English	1	8	20	female	1	83	DD1	2	Ctr	1	FOP	1	HL	1	DEX	0	PDP	1	Hit	2	5840	1	5.84	High School	0	0.766413
16	56	Normal	0	High School	0	White, non-Hispanic	2	English	1	8	20	female	1	84	NonCtr	0	NonCtr	0	FOP	1	HL	1	DEX	0	DFL	0	Hit	2	14519	1	14.519	High School	0	1.16194
16	56	Normal	0	High School	0	White, non-Hispanic	2	English	1	8	20	female	1	85	NonCtr	0	NonCtr	0	STD	0	HL	1	RAN	2	PDP	1	miss	1	1049	0	1.049	High School	0	0.0207755
16	56	Normal	0	High School	0	White, non-Hispanic	2	English	1	8	20	female	1	86	DD2	3	Ctr	1	FOP	1	HL	1	DEX	0	DFL	0	Hit	2	8981	1	8.981	High School	0	0.953325
16	56	Normal	0	High School	0	White, non-Hispanic	2	English	1	8	20	female	1	87	NonCtr	0	NonCtr	0	FOP	1	HL	1	RAN	2	DFL	0	TimeOut	0	19305	0	19.305	High School	0	1.28567
16	56	Normal	0	High School	0	White, non-Hispanic	2	English	1	8	20	female	1	88	NonCtr	0	NonCtr	0	FOP	1	HL	1	DEX	0	DFL	0	TimeOut	0	18966	0	18.966	High School	0	1.27798
16	56	Normal	0	High School	0	White, non-Hispanic	2	English	1	8	20	female	1	89	NonCtr	0	NonCtr	0	FOP	1	HL	1	DEX	0	PDP	1	TimeOut	0	19286	0	19.286	High School	0	1.28524
16	56	Normal	0	High School	0	White, non-Hispanic	2	English	1	8	20	female	1	90	DD1	2	Ctr	1	FOP	1	nonHL	0	IBU	1	PDP	1	TimeOut	0	19139	0	19.139	High School	0	1.28192
16	56	Normal	0	High School	0	White, non-Hispanic	2	English	1	8	20	female	1	91	DD1	2	Ctr	1	STD	0	nonHL	0	RAN	2	DFL	0	TimeOut	0	18690	0	18.69	High School	0	1.27161
16	56	Normal	0	High School	0	White, non-Hispanic	2	English	1	8	20	female	1	92	AI	1	Ctr	1	FOP	1	nonHL	0	RAN	2	DFL	0	Hit	2	6360	1	6.36	High School	0	0.803457
16	56	Normal	0	High School	0	White, non-Hispanic	2	English	1	8	20	female	1	93	NonCtr	0	NonCtr	0	STD	0	HL	1	DEX	0	PDP	1	Hit	2	16114	1	16.114	High School	0	1.2072
16	56	Normal	0	High School	0	White, non-Hispanic	2	English	1	8	20	female	1	94	NonCtr	0	NonCtr	0	STD	0	HL	1	DEX	0	PDP	1	TimeOut	0	19107	0	19.107	High School	0	1.28119
16	56	Normal	0	High School	0	White, non-Hispanic	2	English	1	8	20	female	1	95	DD2	3	Ctr	1	STD	0	HL	1	IBU	1	DFL	0	Hit	2	6287	1	6.287	High School	0	0.798443
16	56	Normal	0	High School	0	White, non-Hispanic	2	English	1	8	20	female	1	96	NonCtr	0	NonCtr	0	FOP	1	nonHL	0	RAN	2	DFL	0	TimeOut	0	18743	0	18.743	High School	0	1.27284
16	56	Normal	0	High School	0	White, non-Hispanic	2	English	1	8	20	female	1	97	DD1	2	Ctr	1	FOP	1	HL	1	DEX	0	DFL	0	Hit	2	9262	1	9.262	High School	0	0.966705
16	56	Normal	0	High School	0	White, non-Hispanic	2	English	1	8	20	female	1	98	NonCtr	0	NonCtr	0	FOP	1	HL	1	DEX	0	DFL	0	TimeOut	0	19980	0	19.98	High School	0	1.3006
16	56	Normal	0	High School	0	White, non-Hispanic	2	English	1	8	20	female	1	99	AI	1	Ctr	1	STD	0	nonHL	0	RAN	2	PDP	1	Hit	2	4058	1	4.058	High School	0	0.608312
16	56	Normal	0	High School	0	White, non-Hispanic	2	English	1	8	20	female	1	100	NonCtr	0	NonCtr	0	FOP	1	nonHL	0	DEX	0	DFL	0	TimeOut	0	18707	0	18.707	High School	0	1.272
16	56	Normal	0	High School	0	White, non-Hispanic	2	English	1	8	20	female	1	101	NonCtr	0	NonCtr	0	STD	0	nonHL	0	IBU	1	DFL	0	TimeOut	0	18742	0	18.742	High School	0	1.27282
16	56	Normal	0	High School	0	White, non-Hispanic	2	English	1	8	20	female	1	102	AI	1	Ctr	1	FOP	1	HL	1	DEX	0	PDP	1	Hit	2	1292	1	1.292	High School	0	0.111263
16	56	Normal	0	High School	0	White, non-Hispanic	2	English	1	8	20	female	1	103	NonCtr	0	NonCtr	0	STD	0	nonHL	0	DEX	0	DFL	0	Hit	2	3441	1	3.441	High School	0	0.536685
16	56	Normal	0	High School	0	White, non-Hispanic	2	English	1	8	20	female	1	104	AI	1	Ctr	1	FOP	1	nonHL	0	IBU	1	DFL	0	Hit	2	5117	1	5.117	High School	0	0.709015
16	56	Normal	0	High School	0	White, non-Hispanic	2	English	1	8	20	female	1	105	NonCtr	0	NonCtr	0	STD	0	HL	1	IBU	1	PDP	1	TimeOut	0	19211	0	19.211	High School	0	1.28355
16	56	Normal	0	High School	0	White, non-Hispanic	2	English	1	8	20	female	1	106	DD2	3	Ctr	1	FOP	1	HL	1	RAN	2	PDP	1	TimeOut	0	19208	0	19.208	High School	0	1.28348
16	56	Normal	0	High School	0	White, non-Hispanic	2	English	1	8	20	female	1	107	NonCtr	0	NonCtr	0	FOP	1	nonHL	0	IBU	1	DFL	0	Hit	2	5611	1	5.611	High School	0	0.74904
16	56	Normal	0	High School	0	White, non-Hispanic	2	English	1	8	20	female	1	108	NonCtr	0	NonCtr	0	STD	0	nonHL	0	IBU	1	DFL	0	Hit	2	16597	1	16.597	High School	0	1.22003
16	56	Normal	0	High School	0	White, non-Hispanic	2	English	1	8	20	female	1	109	NonCtr	0	NonCtr	0	FOP	1	nonHL	0	IBU	1	PDP	1	TimeOut	0	18525	0	18.525	High School	0	1.26776
16	56	Normal	0	High School	0	White, non-Hispanic	2	English	1	8	20	female	1	110	NonCtr	0	NonCtr	0	FOP	1	nonHL	0	DEX	0	PDP	1	Hit	2	1594	1	1.594	High School	0	0.202488
16	56	Normal	0	High School	0	White, non-Hispanic	2	English	1	8	20	female	1	111	NonCtr	0	NonCtr	0	STD	0	nonHL	0	IBU	1	PDP	1	Hit	2	1787	1	1.787	High School	0	0.252125
16	56	Normal	0	High School	0	White, non-Hispanic	2	English	1	8	20	female	1	112	DD1	2	Ctr	1	FOP	1	nonHL	0	DEX	0	DFL	0	Hit	2	7654	1	7.654	High School	0	0.883888
16	56	Normal	0	High School	0	White, non-Hispanic	2	English	1	8	20	female	1	113	NonCtr	0	NonCtr	0	FOP	1	nonHL	0	IBU	1	PDP	1	Hit	2	3509	1	3.509	High School	0	0.545183
16	56	Normal	0	High School	0	White, non-Hispanic	2	English	1	8	20	female	1	114	NonCtr	0	NonCtr	0	FOP	1	HL	1	DEX	0	DFL	0	Hit	2	12120	1	12.12	High School	0	1.0835
16	56	Normal	0	High School	0	White, non-Hispanic	2	English	1	8	20	female	1	115	NonCtr	0	NonCtr	0	FOP	1	HL	1	DEX	0	PDP	1	Hit	2	11796	1	11.796	High School	0	1.07173
16	56	Normal	0	High School	0	White, non-Hispanic	2	English	1	8	20	female	1	116	NonCtr	0	NonCtr	0	FOP	1	HL	1	DEX	0	DFL	0	TimeOut	0	19250	0	19.25	High School	0	1.28443
16	56	Normal	0	High School	0	White, non-Hispanic	2	English	1	8	20	female	1	117	NonCtr	0	NonCtr	0	STD	0	HL	1	DEX	0	DFL	0	TimeOut	0	18787	0	18.787	High School	0	1.27386
16	56	Normal	0	High School	0	White, non-Hispanic	2	English	1	8	20	female	1	118	NonCtr	0	NonCtr	0	STD	0	HL	1	RAN	2	DFL	0	Hit	2	16504	1	16.504	High School	0	1.21759
16	56	Normal	0	High School	0	White, non-Hispanic	2	English	1	8	20	female	1	119	DD1	2	Ctr	1	FOP	1	nonHL	0	RAN	2	DFL	0	TimeOut	0	19069	0	19.069	High School	0	1.28033
16	56	Normal	0	High School	0	White, non-Hispanic	2	English	1	8	20	female	1	120	NonCtr	0	NonCtr	0	STD	0	nonHL	0	DEX	0	DFL	0	TimeOut	0	19364	0	19.364	High School	0	1.287
16	56	Normal	0	High School	0	White, non-Hispanic	2	English	1	8	20	female	1	121	NonCtr	0	NonCtr	0	STD	0	nonHL	0	DEX	0	PDP	1	Hit	2	2858	1	2.858	High School	0	0.456062
16	56	Normal	0	High School	0	White, non-Hispanic	2	English	1	8	20	female	1	122	AI	1	Ctr	1	FOP	1	nonHL	0	IBU	1	PDP	1	Hit	2	2160	1	2.16	High School	0	0.334454
16	56	Normal	0	High School	0	White, non-Hispanic	2	English	1	8	20	female	1	123	NonCtr	0	NonCtr	0	FOP	1	nonHL	0	RAN	2	DFL	0	Hit	2	14564	1	14.564	High School	0	1.16328
16	56	Normal	0	High School	0	White, non-Hispanic	2	English	1	8	20	female	1	124	NonCtr	0	NonCtr	0	STD	0	HL	1	IBU	1	DFL	0	TimeOut	0	19327	0	19.327	High School	0	1.28616
16	56	Normal	0	High School	0	White, non-Hispanic	2	English	1	8	20	female	1	125	DD1	2	Ctr	1	STD	0	HL	1	IBU	1	DFL	0	Hit	2	12179	1	12.179	High School	0	1.08561
16	56	Normal	0	High School	0	White, non-Hispanic	2	English	1	8	20	female	1	126	AI	1	Ctr	1	STD	0	HL	1	IBU	1	DFL	0	Hit	2	2441	1	2.441	High School	0	0.387568
16	56	Normal	0	High School	0	White, non-Hispanic	2	English	1	8	20	female	1	127	AI	1	Ctr	1	STD	0	HL	1	DEX	0	PDP	1	Hit	2	919	1	0.919	High School	0	-0.0366845
16	56	Normal	0	High School	0	White, non-Hispanic	2	English	1	8	20	female	1	128	NonCtr	0	NonCtr	0	STD	0	nonHL	0	DEX	0	DFL	0	TimeOut	0	19184	0	19.184	High School	0	1.28294
16	56	Normal	0	High School	0	White, non-Hispanic	2	English	1	8	20	female	1	129	DD2	3	Ctr	1	FOP	1	nonHL	0	RAN	2	PDP	1	Hit	2	3598	1	3.598	High School	0	0.556061
16	56	Normal	0	High School	0	White, non-Hispanic	2	English	1	8	20	female	1	130	NonCtr	0	NonCtr	0	STD	0	nonHL	0	RAN	2	PDP	1	Hit	2	12629	1	12.629	High School	0	1.10137
16	56	Normal	0	High School	0	White, non-Hispanic	2	English	1	8	20	female	1	131	NonCtr	0	NonCtr	0	FOP	1	HL	1	IBU	1	DFL	0	TimeOut	0	18745	0	18.745	High School	0	1.27289
16	56	Normal	0	High School	0	White, non-Hispanic	2	English	1	8	20	female	1	132	NonCtr	0	NonCtr	0	FOP	1	nonHL	0	IBU	1	DFL	0	TimeOut	0	19309	0	19.309	High School	0	1.28576
16	56	Normal	0	High School	0	White, non-Hispanic	2	English	1	8	20	female	1	133	DD2	3	Ctr	1	FOP	1	nonHL	0	DEX	0	DFL	0	Hit	2	13414	1	13.414	High School	0	1.12756
16	56	Normal	0	High School	0	White, non-Hispanic	2	English	1	8	20	female	1	134	DD2	3	Ctr	1	FOP	1	nonHL	0	IBU	1	DFL	0	TimeOut	0	19297	0	19.297	High School	0	1.28549
16	56	Normal	0	High School	0	White, non-Hispanic	2	English	1	8	20	female	1	135	NonCtr	0	NonCtr	0	FOP	1	nonHL	0	IBU	1	DFL	0	TimeOut	0	19577	0	19.577	High School	0	1.29175
16	56	Normal	0	High School	0	White, non-Hispanic	2	English	1	8	20	female	1	136	NonCtr	0	NonCtr	0	STD	0	HL	1	DEX	0	PDP	1	TimeOut	0	19071	0	19.071	High School	0	1.28037
16	56	Normal	0	High School	0	White, non-Hispanic	2	English	1	8	20	female	1	137	NonCtr	0	NonCtr	0	FOP	1	nonHL	0	IBU	1	PDP	1	TimeOut	0	18582	0	18.582	High School	0	1.26909
16	56	Normal	0	High School	0	White, non-Hispanic	2	English	1	8	20	female	1	138	DD1	2	Ctr	1	FOP	1	nonHL	0	DEX	0	PDP	1	Hit	2	3410	1	3.41	High School	0	0.532754
16	56	Normal	0	High School	0	White, non-Hispanic	2	English	1	8	20	female	1	139	NonCtr	0	NonCtr	0	STD	0	nonHL	0	IBU	1	PDP	1	Hit	2	2645	1	2.645	High School	0	0.422426
16	56	Normal	0	High School	0	White, non-Hispanic	2	English	1	8	20	female	1	140	NonCtr	0	NonCtr	0	STD	0	HL	1	IBU	1	DFL	0	TimeOut	0	18637	0	18.637	High School	0	1.27038
16	56	Normal	0	High School	0	White, non-Hispanic	2	English	1	8	20	female	1	141	AI	1	Ctr	1	STD	0	HL	1	RAN	2	PDP	1	Hit	2	1433	1	1.433	High School	0	0.156246
16	56	Normal	0	High School	0	White, non-Hispanic	2	English	1	8	20	female	1	142	AI	1	Ctr	1	FOP	1	HL	1	DEX	0	DFL	0	Hit	2	4072	1	4.072	High School	0	0.609808
16	56	Normal	0	High School	0	White, non-Hispanic	2	English	1	8	20	female	1	143	NonCtr	0	NonCtr	0	STD	0	HL	1	RAN	2	DFL	0	TimeOut	0	19082	0	19.082	High School	0	1.28062
16	56	Normal	0	High School	0	White, non-Hispanic	2	English	1	8	20	female	1	144	NonCtr	0	NonCtr	0	FOP	1	nonHL	0	DEX	0	PDP	1	Hit	2	17284	1	17.284	High School	0	1.23764
16	56	Normal	0	High School	0	White, non-Hispanic	2	English	1	8	20	female	1	145	DD1	2	Ctr	1	FOP	1	HL	1	RAN	2	PDP	1	TimeOut	0	18976	0	18.976	High School	0	1.2782
16	56	Normal	0	High School	0	White, non-Hispanic	2	English	1	8	20	female	1	146	DD1	2	Ctr	1	FOP	1	nonHL	0	IBU	1	DFL	0	Hit	2	8746	1	8.746	High School	0	0.941809
16	56	Normal	0	High School	0	White, non-Hispanic	2	English	1	8	20	female	1	147	NonCtr	0	NonCtr	0	STD	0	HL	1	RAN	2	PDP	1	TimeOut	0	19114	0	19.114	High School	0	1.28135
16	56	Normal	0	High School	0	White, non-Hispanic	2	English	1	8	20	female	1	148	DD1	2	Ctr	1	FOP	1	nonHL	0	RAN	2	PDP	1	TimeOut	0	18750	0	18.75	High School	0	1.273
16	56	Normal	0	High School	0	White, non-Hispanic	2	English	1	8	20	female	1	149	NonCtr	0	NonCtr	0	FOP	1	nonHL	0	RAN	2	PDP	1	Hit	2	1603	1	1.603	High School	0	0.204934
16	56	Normal	0	High School	0	White, non-Hispanic	2	English	1	8	20	female	1	150	NonCtr	0	NonCtr	0	FOP	1	HL	1	RAN	2	DFL	0	TimeOut	0	18995	0	18.995	High School	0	1.27864
16	56	Normal	0	High School	0	White, non-Hispanic	2	English	1	8	20	female	1	151	NonCtr	0	NonCtr	0	STD	0	HL	1	DEX	0	DFL	0	Hit	2	14649	1	14.649	High School	0	1.16581
16	56	Normal	0	High School	0	White, non-Hispanic	2	English	1	8	20	female	1	152	DD2	3	Ctr	1	STD	0	HL	1	RAN	2	DFL	0	Hit	2	6660	1	6.66	High School	0	0.823474
16	56	Normal	0	High School	0	White, non-Hispanic	2	English	1	8	20	female	1	153	NonCtr	0	NonCtr	0	STD	0	nonHL	0	IBU	1	DFL	0	Hit	2	16205	1	16.205	High School	0	1.20965
16	56	Normal	0	High School	0	White, non-Hispanic	2	English	1	8	20	female	1	154	AI	1	Ctr	1	STD	0	nonHL	0	DEX	0	DFL	0	Hit	2	2959	1	2.959	High School	0	0.471145
16	56	Normal	0	High School	0	White, non-Hispanic	2	English	1	8	20	female	1	155	DD2	3	Ctr	1	FOP	1	HL	1	DEX	0	PDP	1	Hit	2	16542	1	16.542	High School	0	1.21859
16	56	Normal	0	High School	0	White, non-Hispanic	2	English	1	8	20	female	1	156	NonCtr	0	NonCtr	0	FOP	1	HL	1	DEX	0	PDP	1	TimeOut	0	18490	0	18.49	High School	0	1.26694
16	56	Normal	0	High School	0	White, non-Hispanic	2	English	1	8	20	female	1	157	NonCtr	0	NonCtr	0	FOP	1	HL	1	IBU	1	DFL	0	TimeOut	0	19031	0	19.031	High School	0	1.27946
16	56	Normal	0	High School	0	White, non-Hispanic	2	English	1	8	20	female	1	158	NonCtr	0	NonCtr	0	STD	0	nonHL	0	DEX	0	DFL	0	TimeOut	0	19252	0	19.252	High School	0	1.28448
16	56	Normal	0	High School	0	White, non-Hispanic	2	English	1	8	20	female	1	159	DD2	3	Ctr	1	FOP	1	HL	1	IBU	1	DFL	0	Hit	2	7076	1	7.076	High School	0	0.849788
16	56	Normal	0	High School	0	White, non-Hispanic	2	English	1	8	20	female	1	160	AI	1	Ctr	1	STD	0	HL	1	IBU	1	PDP	1	Hit	2	917	1	0.917	High School	0	-0.0376307
16	56	Normal	0	High School	0	White, non-Hispanic	2	English	1	8	20	female	1	161	DD2	3	Ctr	1	STD	0	nonHL	0	IBU	1	DFL	0	Hit	2	10107	1	10.107	High School	0	1.00462
16	56	Normal	0	High School	0	White, non-Hispanic	2	English	1	8	20	female	1	162	AI	1	Ctr	1	STD	0	nonHL	0	IBU	1	DFL	0	Hit	2	3393	1	3.393	High School	0	0.530584
16	56	Normal	0	High School	0	White, non-Hispanic	2	English	1	8	20	female	1	163	NonCtr	0	NonCtr	0	FOP	1	HL	1	RAN	2	PDP	1	Hit	2	1079	1	1.079	High School	0	0.0330214
16	56	Normal	0	High School	0	White, non-Hispanic	2	English	1	8	20	female	1	164	NonCtr	0	NonCtr	0	STD	0	HL	1	IBU	1	DFL	0	Hit	2	13517	1	13.517	High School	0	1.13088
16	56	Normal	0	High School	0	White, non-Hispanic	2	English	1	8	20	female	1	165	NonCtr	0	NonCtr	0	STD	0	nonHL	0	RAN	2	DFL	0	TimeOut	0	19015	0	19.015	High School	0	1.2791
16	56	Normal	0	High School	0	White, non-Hispanic	2	English	1	8	20	female	1	166	NonCtr	0	NonCtr	0	FOP	1	HL	1	RAN	2	DFL	0	Hit	2	15057	1	15.057	High School	0	1.17774
16	56	Normal	0	High School	0	White, non-Hispanic	2	English	1	8	20	female	1	167	NonCtr	0	NonCtr	0	FOP	1	nonHL	0	RAN	2	DFL	0	Hit	2	3848	1	3.848	High School	0	0.585235
16	56	Normal	0	High School	0	White, non-Hispanic	2	English	1	8	20	female	1	168	AI	1	Ctr	1	FOP	1	HL	1	IBU	1	PDP	1	Hit	2	2617	1	2.617	High School	0	0.417804
9	21	Normal	0	High School	0	White, non-Hispanic	2	English	1	8	30	female	1	1	NonCtr	0	NonCtr	0	STD	0	nonHL	0	IBU	1	PDP	1	Hit	2	11006	1	11.006	High School	0	1.04163
17	66	Normal	0	Bachelor Degree	2	White, non-Hispanic	2	English	1	8	30	male	0	2	NonCtr	0	NonCtr	0	STD	0	HL	1	RAN	2	DFL	0	TimeOut	0	21992	0	21.992	Bachelor Degree	1	1.34226
17	66	Normal	0	Bachelor Degree	2	White, non-Hispanic	2	English	1	8	30	male	0	3	NonCtr	0	NonCtr	0	STD	0	HL	1	IBU	1	PDP	1	TimeOut	0	24494	0	24.494	Bachelor Degree	1	1.38906
17	66	Normal	0	Bachelor Degree	2	White, non-Hispanic	2	English	1	8	30	male	0	4	DD2	3	Ctr	1	STD	0	nonHL	0	IBU	1	DFL	0	TimeOut	0	24596	0	24.596	Bachelor Degree	1	1.39086
17	66	Normal	0	Bachelor Degree	2	White, non-Hispanic	2	English	1	8	30	male	0	5	NonCtr	0	NonCtr	0	STD	0	nonHL	0	DEX	0	DFL	0	Hit	2	9222	1	9.222	Bachelor Degree	1	0.964825
17	66	Normal	0	Bachelor Degree	2	White, non-Hispanic	2	English	1	8	30	male	0	6	AI	1	Ctr	1	STD	0	HL	1	IBU	1	PDP	1	Hit	2	9925	1	9.925	Bachelor Degree	1	0.996731
17	66	Normal	0	Bachelor Degree	2	White, non-Hispanic	2	English	1	8	30	male	0	7	NonCtr	0	NonCtr	0	FOP	1	nonHL	0	RAN	2	PDP	1	TimeOut	0	21240	0	21.24	Bachelor Degree	1	1.32715
17	66	Normal	0	Bachelor Degree	2	White, non-Hispanic	2	English	1	8	30	male	0	8	NonCtr	0	NonCtr	0	FOP	1	nonHL	0	DEX	0	PDP	1	TimeOut	0	34052	0	34.052	Bachelor Degree	1	1.53214
17	66	Normal	0	Bachelor Degree	2	White, non-Hispanic	2	English	1	8	30	male	0	9	NonCtr	0	NonCtr	0	FOP	1	nonHL	0	RAN	2	PDP	1	miss	1	4393	0	4.393	Bachelor Degree	1	0.642761
17	66	Normal	0	Bachelor Degree	2	White, non-Hispanic	2	English	1	8	30	male	0	10	DD2	3	Ctr	1	FOP	1	HL	1	IBU	1	PDP	1	miss	1	6312	0	6.312	Bachelor Degree	1	0.800167
17	66	Normal	0	Bachelor Degree	2	White, non-Hispanic	2	English	1	8	30	male	0	11	NonCtr	0	NonCtr	0	FOP	1	HL	1	RAN	2	DFL	0	TimeOut	0	19834	0	19.834	Bachelor Degree	1	1.29741
17	66	Normal	0	Bachelor Degree	2	White, non-Hispanic	2	English	1	8	30	male	0	12	AI	1	Ctr	1	FOP	1	HL	1	RAN	2	DFL	0	Hit	2	4445	1	4.445	Bachelor Degree	1	0.647872
17	66	Normal	0	Bachelor Degree	2	White, non-Hispanic	2	English	1	8	30	male	0	13	NonCtr	0	NonCtr	0	FOP	1	nonHL	0	IBU	1	PDP	1	Hit	2	15790	1	15.79	Bachelor Degree	1	1.19838
17	66	Normal	0	Bachelor Degree	2	White, non-Hispanic	2	English	1	8	30	male	0	14	NonCtr	0	NonCtr	0	STD	0	HL	1	IBU	1	DFL	0	miss	1	7989	0	7.989	Bachelor Degree	1	0.902492
17	66	Normal	0	Bachelor Degree	2	White, non-Hispanic	2	English	1	8	30	male	0	15	DD2	3	Ctr	1	STD	0	nonHL	0	DEX	0	DFL	0	TimeOut	0	19720	0	19.72	Bachelor Degree	1	1.29491
17	66	Normal	0	Bachelor Degree	2	White, non-Hispanic	2	English	1	8	30	male	0	16	NonCtr	0	NonCtr	0	STD	0	nonHL	0	IBU	1	PDP	1	TimeOut	0	19868	0	19.868	Bachelor Degree	1	1.29815
17	66	Normal	0	Bachelor Degree	2	White, non-Hispanic	2	English	1	8	30	male	0	17	NonCtr	0	NonCtr	0	STD	0	HL	1	DEX	0	DFL	0	Hit	2	12696	1	12.696	Bachelor Degree	1	1.10367
17	66	Normal	0	Bachelor Degree	2	White, non-Hispanic	2	English	1	8	30	male	0	18	NonCtr	0	NonCtr	0	STD	0	nonHL	0	DEX	0	DFL	0	Hit	2	4803	1	4.803	Bachelor Degree	1	0.681513
17	66	Normal	0	Bachelor Degree	2	White, non-Hispanic	2	English	1	8	30	male	0	19	NonCtr	0	NonCtr	0	FOP	1	HL	1	IBU	1	DFL	0	TimeOut	0	19354	0	19.354	Bachelor Degree	1	1.28677
17	66	Normal	0	Bachelor Degree	2	White, non-Hispanic	2	English	1	8	30	male	0	20	DD2	3	Ctr	1	STD	0	HL	1	IBU	1	DFL	0	TimeOut	0	20638	0	20.638	Bachelor Degree	1	1.31467
17	66	Normal	0	Bachelor Degree	2	White, non-Hispanic	2	English	1	8	30	male	0	21	AI	1	Ctr	1	STD	0	nonHL	0	RAN	2	DFL	0	Hit	2	6571	1	6.571	Bachelor Degree	1	0.817631
17	66	Normal	0	Bachelor Degree	2	White, non-Hispanic	2	English	1	8	30	male	0	22	NonCtr	0	NonCtr	0	FOP	1	HL	1	RAN	2	PDP	1	miss	1	2976	0	2.976	Bachelor Degree	1	0.473633
17	66	Normal	0	Bachelor Degree	2	White, non-Hispanic	2	English	1	8	30	male	0	23	NonCtr	0	NonCtr	0	FOP	1	HL	1	DEX	0	PDP	1	Hit	2	2137	1	2.137	Bachelor Degree	1	0.329805
17	66	Normal	0	Bachelor Degree	2	White, non-Hispanic	2	English	1	8	30	male	0	24	NonCtr	0	NonCtr	0	FOP	1	HL	1	RAN	2	DFL	0	TimeOut	0	21449	0	21.449	Bachelor Degree	1	1.33141
17	66	Normal	0	Bachelor Degree	2	White, non-Hispanic	2	English	1	8	30	male	0	25	DD2	3	Ctr	1	FOP	1	nonHL	0	RAN	2	DFL	0	TimeOut	0	20606	0	20.606	Bachelor Degree	1	1.31399
17	66	Normal	0	Bachelor Degree	2	White, non-Hispanic	2	English	1	8	30	male	0	26	AI	1	Ctr	1	STD	0	nonHL	0	IBU	1	PDP	1	Hit	2	2287	1	2.287	Bachelor Degree	1	0.359266
17	66	Normal	0	Bachelor Degree	2	White, non-Hispanic	2	English	1	8	30	male	0	27	NonCtr	0	NonCtr	0	STD	0	HL	1	RAN	2	DFL	0	Hit	2	13933	1	13.933	Bachelor Degree	1	1.14404
17	66	Normal	0	Bachelor Degree	2	White, non-Hispanic	2	English	1	8	30	male	0	28	NonCtr	0	NonCtr	0	STD	0	nonHL	0	DEX	0	PDP	1	TimeOut	0	19537	0	19.537	Bachelor Degree	1	1.29086
17	66	Normal	0	Bachelor Degree	2	White, non-Hispanic	2	English	1	8	30	male	0	29	NonCtr	0	NonCtr	0	STD	0	nonHL	0	RAN	2	DFL	0	TimeOut	0	19937	0	19.937	Bachelor Degree	1	1.29966
17	66	Normal	0	Bachelor Degree	2	White, non-Hispanic	2	English	1	8	30	male	0	30	DD2	3	Ctr	1	FOP	1	HL	1	DEX	0	PDP	1	TimeOut	0	21647	0	21.647	Bachelor Degree	1	1.3354
17	66	Normal	0	Bachelor Degree	2	White, non-Hispanic	2	English	1	8	30	male	0	31	NonCtr	0	NonCtr	0	FOP	1	nonHL	0	DEX	0	DFL	0	TimeOut	0	20513	0	20.513	Bachelor Degree	1	1.31203
17	66	Normal	0	Bachelor Degree	2	White, non-Hispanic	2	English	1	8	30	male	0	32	NonCtr	0	NonCtr	0	STD	0	HL	1	IBU	1	DFL	0	TimeOut	0	24098	0	24.098	Bachelor Degree	1	1.38198
17	66	Normal	0	Bachelor Degree	2	White, non-Hispanic	2	English	1	8	30	male	0	33	DD2	3	Ctr	1	STD	0	HL	1	DEX	0	DFL	0	Hit	2	9413	1	9.413	Bachelor Degree	1	0.973728
17	66	Normal	0	Bachelor Degree	2	White, non-Hispanic	2	English	1	8	30	male	0	34	DD2	3	Ctr	1	FOP	1	HL	1	RAN	2	PDP	1	Hit	2	8677	1	8.677	Bachelor Degree	1	0.93837
17	66	Normal	0	Bachelor Degree	2	White, non-Hispanic	2	English	1	8	30	male	0	35	AI	1	Ctr	1	FOP	1	nonHL	0	DEX	0	PDP	1	Hit	2	3133	1	3.133	Bachelor Degree	1	0.49596
17	66	Normal	0	Bachelor Degree	2	White, non-Hispanic	2	English	1	8	30	male	0	36	AI	1	Ctr	1	FOP	1	HL	1	IBU	1	PDP	1	Hit	2	3716	1	3.716	Bachelor Degree	1	0.570076
17	66	Normal	0	Bachelor Degree	2	White, non-Hispanic	2	English	1	8	30	male	0	37	AI	1	Ctr	1	STD	0	nonHL	0	RAN	2	PDP	1	Hit	2	2210	1	2.21	Bachelor Degree	1	0.344392
17	66	Normal	0	Bachelor Degree	2	White, non-Hispanic	2	English	1	8	30	male	0	38	DD1	2	Ctr	1	STD	0	HL	1	RAN	2	DFL	0	Hit	2	16809	1	16.809	Bachelor Degree	1	1.22554
17	66	Normal	0	Bachelor Degree	2	White, non-Hispanic	2	English	1	8	30	male	0	39	NonCtr	0	NonCtr	0	FOP	1	nonHL	0	DEX	0	DFL	0	TimeOut	0	20721	0	20.721	Bachelor Degree	1	1.31641
17	66	Normal	0	Bachelor Degree	2	White, non-Hispanic	2	English	1	8	30	male	0	40	NonCtr	0	NonCtr	0	FOP	1	nonHL	0	DEX	0	DFL	0	TimeOut	0	19870	0	19.87	Bachelor Degree	1	1.2982
17	66	Normal	0	Bachelor Degree	2	White, non-Hispanic	2	English	1	8	30	male	0	41	DD1	2	Ctr	1	FOP	1	nonHL	0	IBU	1	PDP	1	Hit	2	3031	1	3.031	Bachelor Degree	1	0.481586
17	66	Normal	0	Bachelor Degree	2	White, non-Hispanic	2	English	1	8	30	male	0	42	NonCtr	0	NonCtr	0	STD	0	nonHL	0	RAN	2	DFL	0	TimeOut	0	19515	0	19.515	Bachelor Degree	1	1.29037
17	66	Normal	0	Bachelor Degree	2	White, non-Hispanic	2	English	1	8	30	male	0	43	DD1	2	Ctr	1	FOP	1	HL	1	IBU	1	PDP	1	Hit	2	3794	1	3.794	Bachelor Degree	1	0.579097
17	66	Normal	0	Bachelor Degree	2	White, non-Hispanic	2	English	1	8	30	male	0	44	AI	1	Ctr	1	FOP	1	HL	1	DEX	0	DFL	0	TimeOut	0	21518	0	21.518	Bachelor Degree	1	1.3328
17	66	Normal	0	Bachelor Degree	2	White, non-Hispanic	2	English	1	8	30	male	0	45	DD1	2	Ctr	1	STD	0	HL	1	IBU	1	DFL	0	TimeOut	0	20255	0	20.255	Bachelor Degree	1	1.30653
17	66	Normal	0	Bachelor Degree	2	White, non-Hispanic	2	English	1	8	30	male	0	46	DD1	2	Ctr	1	FOP	1	HL	1	DEX	0	DFL	0	Hit	2	6043	1	6.043	Bachelor Degree	1	0.781253
17	66	Normal	0	Bachelor Degree	2	White, non-Hispanic	2	English	1	8	30	male	0	47	NonCtr	0	NonCtr	0	STD	0	HL	1	IBU	1	PDP	1	TimeOut	0	19763	0	19.763	Bachelor Degree	1	1.29585
17	66	Normal	0	Bachelor Degree	2	White, non-Hispanic	2	English	1	8	30	male	0	48	AI	1	Ctr	1	STD	0	HL	1	RAN	2	PDP	1	Hit	2	1908	1	1.908	Bachelor Degree	1	0.280578
17	66	Normal	0	Bachelor Degree	2	White, non-Hispanic	2	English	1	8	30	male	0	49	NonCtr	0	NonCtr	0	STD	0	nonHL	0	IBU	1	PDP	1	TimeOut	0	19907	0	19.907	Bachelor Degree	1	1.29901
17	66	Normal	0	Bachelor Degree	2	White, non-Hispanic	2	English	1	8	30	male	0	50	NonCtr	0	NonCtr	0	FOP	1	HL	1	RAN	2	DFL	0	TimeOut	0	19351	0	19.351	Bachelor Degree	1	1.2867
17	66	Normal	0	Bachelor Degree	2	White, non-Hispanic	2	English	1	8	30	male	0	51	NonCtr	0	NonCtr	0	STD	0	HL	1	IBU	1	DFL	0	Hit	2	7300	1	7.3	Bachelor Degree	1	0.863323
17	66	Normal	0	Bachelor Degree	2	White, non-Hispanic	2	English	1	8	30	male	0	52	NonCtr	0	NonCtr	0	STD	0	HL	1	DEX	0	PDP	1	TimeOut	0	19539	0	19.539	Bachelor Degree	1	1.2909
17	66	Normal	0	Bachelor Degree	2	White, non-Hispanic	2	English	1	8	30	male	0	53	NonCtr	0	NonCtr	0	STD	0	HL	1	RAN	2	DFL	0	TimeOut	0	19758	0	19.758	Bachelor Degree	1	1.29574
17	66	Normal	0	Bachelor Degree	2	White, non-Hispanic	2	English	1	8	30	male	0	54	AI	1	Ctr	1	FOP	1	HL	1	DEX	0	PDP	1	Hit	2	4487	1	4.487	Bachelor Degree	1	0.651956
17	66	Normal	0	Bachelor Degree	2	White, non-Hispanic	2	English	1	8	30	male	0	55	NonCtr	0	NonCtr	0	FOP	1	nonHL	0	IBU	1	DFL	0	TimeOut	0	19904	0	19.904	Bachelor Degree	1	1.29894
17	66	Normal	0	Bachelor Degree	2	White, non-Hispanic	2	English	1	8	30	male	0	56	NonCtr	0	NonCtr	0	FOP	1	nonHL	0	RAN	2	DFL	0	TimeOut	0	19486	0	19.486	Bachelor Degree	1	1.28972
17	66	Normal	0	Bachelor Degree	2	White, non-Hispanic	2	English	1	8	30	male	0	57	AI	1	Ctr	1	FOP	1	nonHL	0	IBU	1	PDP	1	Hit	2	2808	1	2.808	Bachelor Degree	1	0.448397
17	66	Normal	0	Bachelor Degree	2	White, non-Hispanic	2	English	1	8	30	male	0	58	NonCtr	0	NonCtr	0	STD	0	HL	1	IBU	1	DFL	0	TimeOut	0	19926	0	19.926	Bachelor Degree	1	1.29942
17	66	Normal	0	Bachelor Degree	2	White, non-Hispanic	2	English	1	8	30	male	0	59	DD2	3	Ctr	1	FOP	1	HL	1	IBU	1	DFL	0	Hit	2	16318	1	16.318	Bachelor Degree	1	1.21267
17	66	Normal	0	Bachelor Degree	2	White, non-Hispanic	2	English	1	8	30	male	0	60	NonCtr	0	NonCtr	0	STD	0	nonHL	0	IBU	1	DFL	0	miss	1	8311	0	8.311	Bachelor Degree	1	0.919653
17	66	Normal	0	Bachelor Degree	2	White, non-Hispanic	2	English	1	8	30	male	0	61	NonCtr	0	NonCtr	0	FOP	1	HL	1	RAN	2	DFL	0	TimeOut	0	19416	0	19.416	Bachelor Degree	1	1.28816
17	66	Normal	0	Bachelor Degree	2	White, non-Hispanic	2	English	1	8	30	male	0	62	NonCtr	0	NonCtr	0	STD	0	nonHL	0	DEX	0	PDP	1	TimeOut	0	19452	0	19.452	Bachelor Degree	1	1.28896
17	66	Normal	0	Bachelor Degree	2	White, non-Hispanic	2	English	1	8	30	male	0	63	NonCtr	0	NonCtr	0	FOP	1	nonHL	0	RAN	2	DFL	0	miss	1	9167	0	9.167	Bachelor Degree	1	0.962227
17	66	Normal	0	Bachelor Degree	2	White, non-Hispanic	2	English	1	8	30	male	0	64	NonCtr	0	NonCtr	0	STD	0	HL	1	DEX	0	DFL	0	TimeOut	0	19335	0	19.335	Bachelor Degree	1	1.28634
17	66	Normal	0	Bachelor Degree	2	White, non-Hispanic	2	English	1	8	30	male	0	65	NonCtr	0	NonCtr	0	FOP	1	nonHL	0	IBU	1	PDP	1	TimeOut	0	20027	0	20.027	Bachelor Degree	1	1.30162
17	66	Normal	0	Bachelor Degree	2	White, non-Hispanic	2	English	1	8	30	male	0	66	NonCtr	0	NonCtr	0	STD	0	nonHL	0	RAN	2	DFL	0	Hit	2	9120	1	9.12	Bachelor Degree	1	0.959995
17	66	Normal	0	Bachelor Degree	2	White, non-Hispanic	2	English	1	8	30	male	0	67	NonCtr	0	NonCtr	0	STD	0	nonHL	0	RAN	2	PDP	1	TimeOut	0	19735	0	19.735	Bachelor Degree	1	1.29524
17	66	Normal	0	Bachelor Degree	2	White, non-Hispanic	2	English	1	8	30	male	0	68	AI	1	Ctr	1	FOP	1	nonHL	0	DEX	0	DFL	0	TimeOut	0	19920	0	19.92	Bachelor Degree	1	1.29929
17	66	Normal	0	Bachelor Degree	2	White, non-Hispanic	2	English	1	8	30	male	0	69	NonCtr	0	NonCtr	0	STD	0	nonHL	0	IBU	1	DFL	0	Hit	2	6078	1	6.078	Bachelor Degree	1	0.783761
17	66	Normal	0	Bachelor Degree	2	White, non-Hispanic	2	English	1	8	30	male	0	70	DD1	2	Ctr	1	FOP	1	nonHL	0	DEX	0	DFL	0	TimeOut	0	19808	0	19.808	Bachelor Degree	1	1.29684
17	66	Normal	0	Bachelor Degree	2	White, non-Hispanic	2	English	1	8	30	male	0	71	NonCtr	0	NonCtr	0	FOP	1	nonHL	0	DEX	0	PDP	1	TimeOut	0	27482	0	27.482	Bachelor Degree	1	1.43905
17	66	Normal	0	Bachelor Degree	2	White, non-Hispanic	2	English	1	8	30	male	0	72	NonCtr	0	NonCtr	0	FOP	1	HL	1	RAN	2	PDP	1	TimeOut	0	19799	0	19.799	Bachelor Degree	1	1.29664
17	66	Normal	0	Bachelor Degree	2	White, non-Hispanic	2	English	1	8	30	male	0	73	NonCtr	0	NonCtr	0	FOP	1	nonHL	0	RAN	2	PDP	1	TimeOut	0	18919	0	18.919	Bachelor Degree	1	1.2769
17	66	Normal	0	Bachelor Degree	2	White, non-Hispanic	2	English	1	8	30	male	0	74	AI	1	Ctr	1	FOP	1	nonHL	0	IBU	1	DFL	0	Hit	2	14403	1	14.403	Bachelor Degree	1	1.15845
17	66	Normal	0	Bachelor Degree	2	White, non-Hispanic	2	English	1	8	30	male	0	75	NonCtr	0	NonCtr	0	FOP	1	HL	1	IBU	1	PDP	1	TimeOut	0	19926	0	19.926	Bachelor Degree	1	1.29942
17	66	Normal	0	Bachelor Degree	2	White, non-Hispanic	2	English	1	8	30	male	0	76	NonCtr	0	NonCtr	0	STD	0	HL	1	DEX	0	DFL	0	TimeOut	0	20104	0	20.104	Bachelor Degree	1	1.30328
17	66	Normal	0	Bachelor Degree	2	White, non-Hispanic	2	English	1	8	30	male	0	77	NonCtr	0	NonCtr	0	FOP	1	nonHL	0	RAN	2	PDP	1	TimeOut	0	25740	0	25.74	Bachelor Degree	1	1.41061
17	66	Normal	0	Bachelor Degree	2	White, non-Hispanic	2	English	1	8	30	male	0	78	NonCtr	0	NonCtr	0	FOP	1	HL	1	IBU	1	DFL	0	TimeOut	0	21359	0	21.359	Bachelor Degree	1	1.32958
17	66	Normal	0	Bachelor Degree	2	White, non-Hispanic	2	English	1	8	30	male	0	79	NonCtr	0	NonCtr	0	FOP	1	HL	1	DEX	0	DFL	0	TimeOut	0	19691	0	19.691	Bachelor Degree	1	1.29427
17	66	Normal	0	Bachelor Degree	2	White, non-Hispanic	2	English	1	8	30	male	0	80	NonCtr	0	NonCtr	0	STD	0	HL	1	RAN	2	DFL	0	miss	1	9237	0	9.237	Bachelor Degree	1	0.965531
17	66	Normal	0	Bachelor Degree	2	White, non-Hispanic	2	English	1	8	30	male	0	81	NonCtr	0	NonCtr	0	STD	0	nonHL	0	RAN	2	PDP	1	TimeOut	0	20392	0	20.392	Bachelor Degree	1	1.30946
17	66	Normal	0	Bachelor Degree	2	White, non-Hispanic	2	English	1	8	30	male	0	82	NonCtr	0	NonCtr	0	STD	0	HL	1	RAN	2	PDP	1	miss	1	9663	0	9.663	Bachelor Degree	1	0.985112
17	66	Normal	0	Bachelor Degree	2	White, non-Hispanic	2	English	1	8	30	male	0	83	NonCtr	0	NonCtr	0	STD	0	HL	1	RAN	2	DFL	0	Hit	2	14855	1	14.855	Bachelor Degree	1	1.17187
17	66	Normal	0	Bachelor Degree	2	White, non-Hispanic	2	English	1	8	30	male	0	84	AI	1	Ctr	1	STD	0	HL	1	IBU	1	DFL	0	Hit	2	4442	1	4.442	Bachelor Degree	1	0.647579
17	66	Normal	0	Bachelor Degree	2	White, non-Hispanic	2	English	1	8	30	male	0	85	NonCtr	0	NonCtr	0	FOP	1	HL	1	IBU	1	DFL	0	Hit	2	17802	1	17.802	Bachelor Degree	1	1.25047
17	66	Normal	0	Bachelor Degree	2	White, non-Hispanic	2	English	1	8	30	male	0	86	NonCtr	0	NonCtr	0	FOP	1	nonHL	0	IBU	1	PDP	1	TimeOut	0	19321	0	19.321	Bachelor Degree	1	1.28603
17	66	Normal	0	Bachelor Degree	2	White, non-Hispanic	2	English	1	8	30	male	0	87	NonCtr	0	NonCtr	0	FOP	1	nonHL	0	DEX	0	DFL	0	Hit	2	9310	1	9.31	Bachelor Degree	1	0.96895
17	66	Normal	0	Bachelor Degree	2	White, non-Hispanic	2	English	1	8	30	male	0	88	NonCtr	0	NonCtr	0	STD	0	HL	1	IBU	1	PDP	1	TimeOut	0	19558	0	19.558	Bachelor Degree	1	1.29132
17	66	Normal	0	Bachelor Degree	2	White, non-Hispanic	2	English	1	8	30	male	0	89	NonCtr	0	NonCtr	0	FOP	1	HL	1	DEX	0	DFL	0	TimeOut	0	22367	0	22.367	Bachelor Degree	1	1.34961
17	66	Normal	0	Bachelor Degree	2	White, non-Hispanic	2	English	1	8	30	male	0	90	NonCtr	0	NonCtr	0	STD	0	nonHL	0	DEX	0	DFL	0	TimeOut	0	20063	0	20.063	Bachelor Degree	1	1.3024
17	66	Normal	0	Bachelor Degree	2	White, non-Hispanic	2	English	1	8	30	male	0	91	NonCtr	0	NonCtr	0	STD	0	nonHL	0	IBU	1	PDP	1	miss	1	14147	0	14.147	Bachelor Degree	1	1.15066
17	66	Normal	0	Bachelor Degree	2	White, non-Hispanic	2	English	1	8	30	male	0	92	NonCtr	0	NonCtr	0	FOP	1	HL	1	RAN	2	PDP	1	miss	1	5333	0	5.333	Bachelor Degree	1	0.726972
17	66	Normal	0	Bachelor Degree	2	White, non-Hispanic	2	English	1	8	30	male	0	93	NonCtr	0	NonCtr	0	FOP	1	HL	1	IBU	1	PDP	1	TimeOut	0	19327	0	19.327	Bachelor Degree	1	1.28616
17	66	Normal	0	Bachelor Degree	2	White, non-Hispanic	2	English	1	8	30	male	0	94	DD1	2	Ctr	1	FOP	1	nonHL	0	RAN	2	PDP	1	TimeOut	0	31514	0	31.514	Bachelor Degree	1	1.4985
17	66	Normal	0	Bachelor Degree	2	White, non-Hispanic	2	English	1	8	30	male	0	95	AI	1	Ctr	1	STD	0	HL	1	DEX	0	PDP	1	Hit	2	1791	1	1.791	Bachelor Degree	1	0.253096
17	66	Normal	0	Bachelor Degree	2	White, non-Hispanic	2	English	1	8	30	male	0	96	NonCtr	0	NonCtr	0	STD	0	nonHL	0	IBU	1	DFL	0	TimeOut	0	19348	0	19.348	Bachelor Degree	1	1.28664
17	66	Normal	0	Bachelor Degree	2	White, non-Hispanic	2	English	1	8	30	male	0	97	AI	1	Ctr	1	STD	0	nonHL	0	IBU	1	DFL	0	Hit	2	4116	1	4.116	Bachelor Degree	1	0.614475
17	66	Normal	0	Bachelor Degree	2	White, non-Hispanic	2	English	1	8	30	male	0	98	DD2	3	Ctr	1	FOP	1	nonHL	0	DEX	0	DFL	0	TimeOut	0	20158	0	20.158	Bachelor Degree	1	1.30445
17	66	Normal	0	Bachelor Degree	2	White, non-Hispanic	2	English	1	8	30	male	0	99	NonCtr	0	NonCtr	0	FOP	1	nonHL	0	IBU	1	DFL	0	miss	1	17546	0	17.546	Bachelor Degree	1	1.24418
17	66	Normal	0	Bachelor Degree	2	White, non-Hispanic	2	English	1	8	30	male	0	100	NonCtr	0	NonCtr	0	FOP	1	HL	1	IBU	1	DFL	0	TimeOut	0	19145	0	19.145	Bachelor Degree	1	1.28206
17	66	Normal	0	Bachelor Degree	2	White, non-Hispanic	2	English	1	8	30	male	0	101	NonCtr	0	NonCtr	0	FOP	1	HL	1	IBU	1	PDP	1	TimeOut	0	19485	0	19.485	Bachelor Degree	1	1.2897
17	66	Normal	0	Bachelor Degree	2	White, non-Hispanic	2	English	1	8	30	male	0	102	NonCtr	0	NonCtr	0	FOP	1	nonHL	0	IBU	1	PDP	1	TimeOut	0	20137	0	20.137	Bachelor Degree	1	1.30399
17	66	Normal	0	Bachelor Degree	2	White, non-Hispanic	2	English	1	8	30	male	0	103	AI	1	Ctr	1	STD	0	HL	1	DEX	0	DFL	0	Hit	2	5595	1	5.595	Bachelor Degree	1	0.7478
17	66	Normal	0	Bachelor Degree	2	White, non-Hispanic	2	English	1	8	30	male	0	104	NonCtr	0	NonCtr	0	STD	0	HL	1	DEX	0	DFL	0	TimeOut	0	19789	0	19.789	Bachelor Degree	1	1.29642
17	66	Normal	0	Bachelor Degree	2	White, non-Hispanic	2	English	1	8	30	male	0	105	NonCtr	0	NonCtr	0	FOP	1	nonHL	0	IBU	1	DFL	0	Hit	2	15383	1	15.383	Bachelor Degree	1	1.18704
17	66	Normal	0	Bachelor Degree	2	White, non-Hispanic	2	English	1	8	30	male	0	106	NonCtr	0	NonCtr	0	FOP	1	HL	1	DEX	0	PDP	1	TimeOut	0	19655	0	19.655	Bachelor Degree	1	1.29347
17	66	Normal	0	Bachelor Degree	2	White, non-Hispanic	2	English	1	8	30	male	0	107	DD1	2	Ctr	1	FOP	1	HL	1	IBU	1	DFL	0	Hit	2	11016	1	11.016	Bachelor Degree	1	1.04202
17	66	Normal	0	Bachelor Degree	2	White, non-Hispanic	2	English	1	8	30	male	0	108	DD1	2	Ctr	1	FOP	1	nonHL	0	DEX	0	PDP	1	TimeOut	0	19549	0	19.549	Bachelor Degree	1	1.29112
17	66	Normal	0	Bachelor Degree	2	White, non-Hispanic	2	English	1	8	30	male	0	109	DD1	2	Ctr	1	FOP	1	HL	1	RAN	2	DFL	0	Hit	2	8588	1	8.588	Bachelor Degree	1	0.933892
17	66	Normal	0	Bachelor Degree	2	White, non-Hispanic	2	English	1	8	30	male	0	110	NonCtr	0	NonCtr	0	STD	0	nonHL	0	RAN	2	PDP	1	TimeOut	0	19851	0	19.851	Bachelor Degree	1	1.29778
17	66	Normal	0	Bachelor Degree	2	White, non-Hispanic	2	English	1	8	30	male	0	111	DD2	3	Ctr	1	FOP	1	nonHL	0	IBU	1	DFL	0	TimeOut	0	20208	0	20.208	Bachelor Degree	1	1.30552
17	66	Normal	0	Bachelor Degree	2	White, non-Hispanic	2	English	1	8	30	male	0	112	DD2	3	Ctr	1	STD	0	nonHL	0	RAN	2	DFL	0	TimeOut	0	22631	0	22.631	Bachelor Degree	1	1.3547
17	66	Normal	0	Bachelor Degree	2	White, non-Hispanic	2	English	1	8	30	male	0	113	NonCtr	0	NonCtr	0	FOP	1	HL	1	IBU	1	DFL	0	Hit	2	15341	1	15.341	Bachelor Degree	1	1.18585
17	66	Normal	0	Bachelor Degree	2	White, non-Hispanic	2	English	1	8	30	male	0	114	NonCtr	0	NonCtr	0	FOP	1	HL	1	DEX	0	PDP	1	Hit	2	3716	1	3.716	Bachelor Degree	1	0.570076
17	66	Normal	0	Bachelor Degree	2	White, non-Hispanic	2	English	1	8	30	male	0	115	NonCtr	0	NonCtr	0	STD	0	nonHL	0	DEX	0	PDP	1	Hit	2	4609	1	4.609	Bachelor Degree	1	0.663607
17	66	Normal	0	Bachelor Degree	2	White, non-Hispanic	2	English	1	8	30	male	0	116	AI	1	Ctr	1	FOP	1	nonHL	0	RAN	2	PDP	1	Hit	2	3361	1	3.361	Bachelor Degree	1	0.526469
17	66	Normal	0	Bachelor Degree	2	White, non-Hispanic	2	English	1	8	30	male	0	117	NonCtr	0	NonCtr	0	STD	0	HL	1	RAN	2	PDP	1	Hit	2	3141	1	3.141	Bachelor Degree	1	0.497068
17	66	Normal	0	Bachelor Degree	2	White, non-Hispanic	2	English	1	8	30	male	0	118	NonCtr	0	NonCtr	0	STD	0	nonHL	0	IBU	1	DFL	0	Hit	2	6427	1	6.427	Bachelor Degree	1	0.808008
17	66	Normal	0	Bachelor Degree	2	White, non-Hispanic	2	English	1	8	30	male	0	119	AI	1	Ctr	1	FOP	1	nonHL	0	RAN	2	DFL	0	Hit	2	12136	1	12.136	Bachelor Degree	1	1.08408
17	66	Normal	0	Bachelor Degree	2	White, non-Hispanic	2	English	1	8	30	male	0	120	DD2	3	Ctr	1	STD	0	HL	1	RAN	2	DFL	0	Hit	2	9691	1	9.691	Bachelor Degree	1	0.986369
17	66	Normal	0	Bachelor Degree	2	White, non-Hispanic	2	English	1	8	30	male	0	121	DD1	2	Ctr	1	FOP	1	HL	1	DEX	0	PDP	1	Hit	2	2430	1	2.43	Bachelor Degree	1	0.385606
17	66	Normal	0	Bachelor Degree	2	White, non-Hispanic	2	English	1	8	30	male	0	122	NonCtr	0	NonCtr	0	STD	0	HL	1	IBU	1	DFL	0	Hit	2	13456	1	13.456	Bachelor Degree	1	1.12892
17	66	Normal	0	Bachelor Degree	2	White, non-Hispanic	2	English	1	8	30	male	0	123	NonCtr	0	NonCtr	0	FOP	1	nonHL	0	IBU	1	DFL	0	TimeOut	0	19208	0	19.208	Bachelor Degree	1	1.28348
17	66	Normal	0	Bachelor Degree	2	White, non-Hispanic	2	English	1	8	30	male	0	124	DD1	2	Ctr	1	STD	0	nonHL	0	RAN	2	DFL	0	TimeOut	0	19585	0	19.585	Bachelor Degree	1	1.29192
17	66	Normal	0	Bachelor Degree	2	White, non-Hispanic	2	English	1	8	30	male	0	125	DD2	3	Ctr	1	FOP	1	nonHL	0	DEX	0	PDP	1	TimeOut	0	20133	0	20.133	Bachelor Degree	1	1.30391
17	66	Normal	0	Bachelor Degree	2	White, non-Hispanic	2	English	1	8	30	male	0	126	DD1	2	Ctr	1	STD	0	nonHL	0	IBU	1	DFL	0	Hit	2	12505	1	12.505	Bachelor Degree	1	1.09708
17	66	Normal	0	Bachelor Degree	2	White, non-Hispanic	2	English	1	8	30	male	0	127	NonCtr	0	NonCtr	0	STD	0	HL	1	DEX	0	PDP	1	Hit	2	2924	1	2.924	Bachelor Degree	1	0.465977
17	66	Normal	0	Bachelor Degree	2	White, non-Hispanic	2	English	1	8	30	male	0	128	NonCtr	0	NonCtr	0	FOP	1	HL	1	DEX	0	DFL	0	miss	1	11355	0	11.355	Bachelor Degree	1	1.05519
17	66	Normal	0	Bachelor Degree	2	White, non-Hispanic	2	English	1	8	30	male	0	129	NonCtr	0	NonCtr	0	FOP	1	nonHL	0	DEX	0	PDP	1	TimeOut	0	19832	0	19.832	Bachelor Degree	1	1.29737
17	66	Normal	0	Bachelor Degree	2	White, non-Hispanic	2	English	1	8	30	male	0	130	NonCtr	0	NonCtr	0	STD	0	nonHL	0	RAN	2	PDP	1	TimeOut	0	19428	0	19.428	Bachelor Degree	1	1.28843
17	66	Normal	0	Bachelor Degree	2	White, non-Hispanic	2	English	1	8	30	male	0	131	DD1	2	Ctr	1	STD	0	nonHL	0	DEX	0	DFL	0	Hit	2	7969	1	7.969	Bachelor Degree	1	0.901404
17	66	Normal	0	Bachelor Degree	2	White, non-Hispanic	2	English	1	8	30	male	0	132	NonCtr	0	NonCtr	0	STD	0	nonHL	0	RAN	2	DFL	0	Hit	2	16681	1	16.681	Bachelor Degree	1	1.22222
17	66	Normal	0	Bachelor Degree	2	White, non-Hispanic	2	English	1	8	30	male	0	133	NonCtr	0	NonCtr	0	FOP	1	nonHL	0	DEX	0	PDP	1	Hit	2	2815	1	2.815	Bachelor Degree	1	0.449478
17	66	Normal	0	Bachelor Degree	2	White, non-Hispanic	2	English	1	8	30	male	0	134	NonCtr	0	NonCtr	0	STD	0	nonHL	0	IBU	1	DFL	0	Hit	2	17431	1	17.431	Bachelor Degree	1	1.24132
17	66	Normal	0	Bachelor Degree	2	White, non-Hispanic	2	English	1	8	30	male	0	135	NonCtr	0	NonCtr	0	FOP	1	nonHL	0	RAN	2	DFL	0	Hit	2	15678	1	15.678	Bachelor Degree	1	1.19529
17	66	Normal	0	Bachelor Degree	2	White, non-Hispanic	2	English	1	8	30	male	0	136	NonCtr	0	NonCtr	0	STD	0	HL	1	DEX	0	DFL	0	Hit	2	14140	1	14.14	Bachelor Degree	1	1.15045
17	66	Normal	0	Bachelor Degree	2	White, non-Hispanic	2	English	1	8	30	male	0	137	NonCtr	0	NonCtr	0	STD	0	HL	1	RAN	2	PDP	1	Hit	2	2502	1	2.502	Bachelor Degree	1	0.398287
17	66	Normal	0	Bachelor Degree	2	White, non-Hispanic	2	English	1	8	30	male	0	138	NonCtr	0	NonCtr	0	FOP	1	nonHL	0	DEX	0	DFL	0	Hit	2	13842	1	13.842	Bachelor Degree	1	1.1412
17	66	Normal	0	Bachelor Degree	2	White, non-Hispanic	2	English	1	8	30	male	0	139	NonCtr	0	NonCtr	0	FOP	1	HL	1	RAN	2	PDP	1	TimeOut	0	19578	0	19.578	Bachelor Degree	1	1.29177
17	66	Normal	0	Bachelor Degree	2	White, non-Hispanic	2	English	1	8	30	male	0	140	NonCtr	0	NonCtr	0	FOP	1	HL	1	DEX	0	PDP	1	Hit	2	14738	1	14.738	Bachelor Degree	1	1.16844
17	66	Normal	0	Bachelor Degree	2	White, non-Hispanic	2	English	1	8	30	male	0	141	NonCtr	0	NonCtr	0	FOP	1	nonHL	0	RAN	2	DFL	0	TimeOut	0	19365	0	19.365	Bachelor Degree	1	1.28702
17	66	Normal	0	Bachelor Degree	2	White, non-Hispanic	2	English	1	8	30	male	0	142	NonCtr	0	NonCtr	0	STD	0	nonHL	0	IBU	1	PDP	1	TimeOut	0	20013	0	20.013	Bachelor Degree	1	1.30131
17	66	Normal	0	Bachelor Degree	2	White, non-Hispanic	2	English	1	8	30	male	0	143	NonCtr	0	NonCtr	0	STD	0	nonHL	0	RAN	2	DFL	0	TimeOut	0	19839	0	19.839	Bachelor Degree	1	1.29752
17	66	Normal	0	Bachelor Degree	2	White, non-Hispanic	2	English	1	8	30	male	0	144	DD1	2	Ctr	1	STD	0	HL	1	DEX	0	DFL	0	TimeOut	0	19572	0	19.572	Bachelor Degree	1	1.29164
17	66	Normal	0	Bachelor Degree	2	White, non-Hispanic	2	English	1	8	30	male	0	145	NonCtr	0	NonCtr	0	STD	0	nonHL	0	DEX	0	PDP	1	TimeOut	0	19894	0	19.894	Bachelor Degree	1	1.29872
17	66	Normal	0	Bachelor Degree	2	White, non-Hispanic	2	English	1	8	30	male	0	146	NonCtr	0	NonCtr	0	STD	0	nonHL	0	DEX	0	DFL	0	Hit	2	13463	1	13.463	Bachelor Degree	1	1.12914
17	66	Normal	0	Bachelor Degree	2	White, non-Hispanic	2	English	1	8	30	male	0	147	DD1	2	Ctr	1	FOP	1	HL	1	RAN	2	PDP	1	TimeOut	0	19485	0	19.485	Bachelor Degree	1	1.2897
17	66	Normal	0	Bachelor Degree	2	White, non-Hispanic	2	English	1	8	30	male	0	148	NonCtr	0	NonCtr	0	STD	0	HL	1	IBU	1	PDP	1	TimeOut	0	19374	0	19.374	Bachelor Degree	1	1.28722
17	66	Normal	0	Bachelor Degree	2	White, non-Hispanic	2	English	1	8	30	male	0	149	AI	1	Ctr	1	FOP	1	HL	1	RAN	2	PDP	1	Hit	2	3890	1	3.89	Bachelor Degree	1	0.58995
17	66	Normal	0	Bachelor Degree	2	White, non-Hispanic	2	English	1	8	30	male	0	150	AI	1	Ctr	1	STD	0	nonHL	0	DEX	0	PDP	1	Hit	2	3239	1	3.239	Bachelor Degree	1	0.510411
17	66	Normal	0	Bachelor Degree	2	White, non-Hispanic	2	English	1	8	30	male	0	151	DD1	2	Ctr	1	FOP	1	nonHL	0	IBU	1	DFL	0	Hit	2	12409	1	12.409	Bachelor Degree	1	1.09374
17	66	Normal	0	Bachelor Degree	2	White, non-Hispanic	2	English	1	8	30	male	0	152	NonCtr	0	NonCtr	0	STD	0	HL	1	RAN	2	PDP	1	TimeOut	0	19576	0	19.576	Bachelor Degree	1	1.29172
17	66	Normal	0	Bachelor Degree	2	White, non-Hispanic	2	English	1	8	30	male	0	153	AI	1	Ctr	1	STD	0	HL	1	RAN	2	DFL	0	TimeOut	0	19040	0	19.04	Bachelor Degree	1	1.27967
17	66	Normal	0	Bachelor Degree	2	White, non-Hispanic	2	English	1	8	30	male	0	154	NonCtr	0	NonCtr	0	STD	0	HL	1	DEX	0	PDP	1	miss	1	2691	0	2.691	Bachelor Degree	1	0.429914
17	66	Normal	0	Bachelor Degree	2	White, non-Hispanic	2	English	1	8	30	male	0	155	NonCtr	0	NonCtr	0	FOP	1	HL	1	IBU	1	PDP	1	TimeOut	0	18966	0	18.966	Bachelor Degree	1	1.27798
17	66	Normal	0	Bachelor Degree	2	White, non-Hispanic	2	English	1	8	30	male	0	156	DD2	3	Ctr	1	FOP	1	nonHL	0	IBU	1	PDP	1	Hit	2	6154	1	6.154	Bachelor Degree	1	0.789157
17	66	Normal	0	Bachelor Degree	2	White, non-Hispanic	2	English	1	8	30	male	0	157	DD2	3	Ctr	1	FOP	1	HL	1	RAN	2	DFL	0	Hit	2	12135	1	12.135	Bachelor Degree	1	1.08404
17	66	Normal	0	Bachelor Degree	2	White, non-Hispanic	2	English	1	8	30	male	0	158	NonCtr	0	NonCtr	0	FOP	1	nonHL	0	RAN	2	DFL	0	Hit	2	11362	1	11.362	Bachelor Degree	1	1.05545
17	66	Normal	0	Bachelor Degree	2	White, non-Hispanic	2	English	1	8	30	male	0	159	NonCtr	0	NonCtr	0	STD	0	nonHL	0	DEX	0	DFL	0	Hit	2	8313	1	8.313	Bachelor Degree	1	0.919758
17	66	Normal	0	Bachelor Degree	2	White, non-Hispanic	2	English	1	8	30	male	0	160	NonCtr	0	NonCtr	0	FOP	1	nonHL	0	IBU	1	DFL	0	TimeOut	0	20058	0	20.058	Bachelor Degree	1	1.30229
17	66	Normal	0	Bachelor Degree	2	White, non-Hispanic	2	English	1	8	30	male	0	161	DD2	3	Ctr	1	FOP	1	nonHL	0	RAN	2	PDP	1	Hit	2	5249	1	5.249	Bachelor Degree	1	0.720077
17	66	Normal	0	Bachelor Degree	2	White, non-Hispanic	2	English	1	8	30	male	0	162	NonCtr	0	NonCtr	0	STD	0	HL	1	DEX	0	PDP	1	TimeOut	0	19266	0	19.266	Bachelor Degree	1	1.28479
17	66	Normal	0	Bachelor Degree	2	White, non-Hispanic	2	English	1	8	30	male	0	163	DD1	2	Ctr	1	FOP	1	nonHL	0	RAN	2	DFL	0	TimeOut	0	19166	0	19.166	Bachelor Degree	1	1.28253
17	66	Normal	0	Bachelor Degree	2	White, non-Hispanic	2	English	1	8	30	male	0	164	NonCtr	0	NonCtr	0	FOP	1	HL	1	DEX	0	DFL	0	Hit	2	11941	1	11.941	Bachelor Degree	1	1.07704
17	66	Normal	0	Bachelor Degree	2	White, non-Hispanic	2	English	1	8	30	male	0	165	AI	1	Ctr	1	STD	0	nonHL	0	DEX	0	DFL	0	Hit	2	4783	1	4.783	Bachelor Degree	1	0.6797
17	66	Normal	0	Bachelor Degree	2	White, non-Hispanic	2	English	1	8	30	male	0	166	AI	1	Ctr	1	FOP	1	HL	1	IBU	1	DFL	0	Hit	2	4494	1	4.494	Bachelor Degree	1	0.652633
17	66	Normal	0	Bachelor Degree	2	White, non-Hispanic	2	English	1	8	30	male	0	167	NonCtr	0	NonCtr	0	FOP	1	HL	1	RAN	2	DFL	0	Hit	2	9519	1	9.519	Bachelor Degree	1	0.978591
17	66	Normal	0	Bachelor Degree	2	White, non-Hispanic	2	English	1	8	30	male	0	168	NonCtr	0	NonCtr	0	FOP	1	HL	1	DEX	0	DFL	0	Hit	2	8760	1	8.76	Bachelor Degree	1	0.942504
10	20	Normal	0	High School	0	Asian or Pacific Islanders	0	Chinese	0	3	30	female	1	1	AI	1	Ctr	1	FOP	1	HL	1	IBU	1	PDP	1	Hit	2	2847	1	2.847	High School	0	0.454387
18	67	Total	1	High School	0	White, non-Hispanic	2	English	1	8	30	male	0	2	AI	1	Ctr	1	STD	0	nonHL	0	DEX	0	PDP	1	Hit	2	3981	1	3.981	High School	0	0.599992
18	67	Total	1	High School	0	White, non-Hispanic	2	English	1	8	30	male	0	3	DD2	3	Ctr	1	FOP	1	HL	1	DEX	0	PDP	1	TimeOut	0	19947	0	19.947	High School	0	1.29988
18	67	Total	1	High School	0	White, non-Hispanic	2	English	1	8	30	male	0	4	NonCtr	0	NonCtr	0	FOP	1	HL	1	RAN	2	DFL	0	miss	1	3141	0	3.141	High School	0	0.497068
18	67	Total	1	High School	0	White, non-Hispanic	2	English	1	8	30	male	0	5	AI	1	Ctr	1	FOP	1	nonHL	0	DEX	0	PDP	1	Hit	2	2483	1	2.483	High School	0	0.394977
18	67	Total	1	High School	0	White, non-Hispanic	2	English	1	8	30	male	0	6	DD2	3	Ctr	1	FOP	1	HL	1	RAN	2	PDP	1	miss	1	15294	0	15.294	High School	0	1.18452
18	67	Total	1	High School	0	White, non-Hispanic	2	English	1	8	30	male	0	7	NonCtr	0	NonCtr	0	STD	0	HL	1	IBU	1	PDP	1	miss	1	6035	0	6.035	High School	0	0.780677
18	67	Total	1	High School	0	White, non-Hispanic	2	English	1	8	30	male	0	8	AI	1	Ctr	1	FOP	1	nonHL	0	DEX	0	DFL	0	TimeOut	0	19683	0	19.683	High School	0	1.29409
18	67	Total	1	High School	0	White, non-Hispanic	2	English	1	8	30	male	0	9	NonCtr	0	NonCtr	0	STD	0	HL	1	DEX	0	PDP	1	miss	1	9959	0	9.959	High School	0	0.998216
18	67	Total	1	High School	0	White, non-Hispanic	2	English	1	8	30	male	0	10	DD2	3	Ctr	1	STD	0	HL	1	DEX	0	DFL	0	TimeOut	0	20547	0	20.547	High School	0	1.31275
18	67	Total	1	High School	0	White, non-Hispanic	2	English	1	8	30	male	0	11	NonCtr	0	NonCtr	0	STD	0	HL	1	DEX	0	PDP	1	miss	1	15152	0	15.152	High School	0	1.18047
18	67	Total	1	High School	0	White, non-Hispanic	2	English	1	8	30	male	0	12	NonCtr	0	NonCtr	0	FOP	1	nonHL	0	IBU	1	DFL	0	miss	1	3727	0	3.727	High School	0	0.571359
18	67	Total	1	High School	0	White, non-Hispanic	2	English	1	8	30	male	0	13	NonCtr	0	NonCtr	0	FOP	1	HL	1	DEX	0	DFL	0	TimeOut	0	19903	0	19.903	High School	0	1.29892
18	67	Total	1	High School	0	White, non-Hispanic	2	English	1	8	30	male	0	14	NonCtr	0	NonCtr	0	FOP	1	HL	1	IBU	1	DFL	0	TimeOut	0	19384	0	19.384	High School	0	1.28744
18	67	Total	1	High School	0	White, non-Hispanic	2	English	1	8	30	male	0	15	NonCtr	0	NonCtr	0	FOP	1	HL	1	DEX	0	PDP	1	Hit	2	15711	1	15.711	High School	0	1.1962
18	67	Total	1	High School	0	White, non-Hispanic	2	English	1	8	30	male	0	16	NonCtr	0	NonCtr	0	FOP	1	nonHL	0	IBU	1	DFL	0	TimeOut	0	19511	0	19.511	High School	0	1.29028
18	67	Total	1	High School	0	White, non-Hispanic	2	English	1	8	30	male	0	17	NonCtr	0	NonCtr	0	FOP	1	HL	1	RAN	2	DFL	0	TimeOut	0	19278	0	19.278	High School	0	1.28506
18	67	Total	1	High School	0	White, non-Hispanic	2	English	1	8	30	male	0	18	NonCtr	0	NonCtr	0	STD	0	nonHL	0	RAN	2	DFL	0	TimeOut	0	19522	0	19.522	High School	0	1.29052
18	67	Total	1	High School	0	White, non-Hispanic	2	English	1	8	30	male	0	19	NonCtr	0	NonCtr	0	STD	0	nonHL	0	DEX	0	DFL	0	TimeOut	0	18953	0	18.953	High School	0	1.27768
18	67	Total	1	High School	0	White, non-Hispanic	2	English	1	8	30	male	0	20	NonCtr	0	NonCtr	0	FOP	1	HL	1	DEX	0	DFL	0	TimeOut	0	19066	0	19.066	High School	0	1.28026
18	67	Total	1	High School	0	White, non-Hispanic	2	English	1	8	30	male	0	21	AI	1	Ctr	1	FOP	1	nonHL	0	RAN	2	DFL	0	TimeOut	0	19159	0	19.159	High School	0	1.28237
18	67	Total	1	High School	0	White, non-Hispanic	2	English	1	8	30	male	0	22	NonCtr	0	NonCtr	0	STD	0	HL	1	RAN	2	PDP	1	Hit	2	7260	1	7.26	High School	0	0.860937
18	67	Total	1	High School	0	White, non-Hispanic	2	English	1	8	30	male	0	23	AI	1	Ctr	1	FOP	1	HL	1	RAN	2	PDP	1	Hit	2	2274	1	2.274	High School	0	0.35679
18	67	Total	1	High School	0	White, non-Hispanic	2	English	1	8	30	male	0	24	AI	1	Ctr	1	STD	0	HL	1	DEX	0	DFL	0	Hit	2	13122	1	13.122	High School	0	1.118
18	67	Total	1	High School	0	White, non-Hispanic	2	English	1	8	30	male	0	25	DD1	2	Ctr	1	STD	0	nonHL	0	DEX	0	DFL	0	TimeOut	0	19522	0	19.522	High School	0	1.29052
18	67	Total	1	High School	0	White, non-Hispanic	2	English	1	8	30	male	0	26	NonCtr	0	NonCtr	0	FOP	1	nonHL	0	IBU	1	DFL	0	TimeOut	0	19839	0	19.839	High School	0	1.29752
18	67	Total	1	High School	0	White, non-Hispanic	2	English	1	8	30	male	0	27	NonCtr	0	NonCtr	0	STD	0	HL	1	IBU	1	DFL	0	TimeOut	0	19665	0	19.665	High School	0	1.29369
18	67	Total	1	High School	0	White, non-Hispanic	2	English	1	8	30	male	0	28	NonCtr	0	NonCtr	0	STD	0	nonHL	0	RAN	2	PDP	1	Hit	2	7475	1	7.475	High School	0	0.873611
18	67	Total	1	High School	0	White, non-Hispanic	2	English	1	8	30	male	0	29	NonCtr	0	NonCtr	0	STD	0	HL	1	DEX	0	DFL	0	TimeOut	0	19664	0	19.664	High School	0	1.29367
18	67	Total	1	High School	0	White, non-Hispanic	2	English	1	8	30	male	0	30	DD2	3	Ctr	1	FOP	1	nonHL	0	RAN	2	PDP	1	TimeOut	0	19213	0	19.213	High School	0	1.2836
18	67	Total	1	High School	0	White, non-Hispanic	2	English	1	8	30	male	0	31	DD2	3	Ctr	1	FOP	1	nonHL	0	IBU	1	PDP	1	TimeOut	0	28781	0	28.781	High School	0	1.45911
18	67	Total	1	High School	0	White, non-Hispanic	2	English	1	8	30	male	0	32	NonCtr	0	NonCtr	0	FOP	1	nonHL	0	IBU	1	PDP	1	Hit	2	12241	1	12.241	High School	0	1.08782
18	67	Total	1	High School	0	White, non-Hispanic	2	English	1	8	30	male	0	33	NonCtr	0	NonCtr	0	STD	0	nonHL	0	DEX	0	PDP	1	Hit	2	4530	1	4.53	High School	0	0.656098
18	67	Total	1	High School	0	White, non-Hispanic	2	English	1	8	30	male	0	34	NonCtr	0	NonCtr	0	FOP	1	nonHL	0	RAN	2	PDP	1	Hit	2	11218	1	11.218	High School	0	1.04992
18	67	Total	1	High School	0	White, non-Hispanic	2	English	1	8	30	male	0	35	AI	1	Ctr	1	STD	0	HL	1	RAN	2	PDP	1	Hit	2	1473	1	1.473	High School	0	0.168203
18	67	Total	1	High School	0	White, non-Hispanic	2	English	1	8	30	male	0	36	NonCtr	0	NonCtr	0	FOP	1	HL	1	DEX	0	PDP	1	Hit	2	2669	1	2.669	High School	0	0.426349
18	67	Total	1	High School	0	White, non-Hispanic	2	English	1	8	30	male	0	37	NonCtr	0	NonCtr	0	FOP	1	nonHL	0	DEX	0	PDP	1	Hit	2	5232	1	5.232	High School	0	0.718668
18	67	Total	1	High School	0	White, non-Hispanic	2	English	1	8	30	male	0	38	NonCtr	0	NonCtr	0	FOP	1	nonHL	0	IBU	1	PDP	1	miss	1	2827	0	2.827	High School	0	0.451326
18	67	Total	1	High School	0	White, non-Hispanic	2	English	1	8	30	male	0	39	NonCtr	0	NonCtr	0	STD	0	nonHL	0	DEX	0	PDP	1	Hit	2	5080	1	5.08	High School	0	0.705864
18	67	Total	1	High School	0	White, non-Hispanic	2	English	1	8	30	male	0	40	NonCtr	0	NonCtr	0	STD	0	nonHL	0	IBU	1	DFL	0	Hit	2	5540	1	5.54	High School	0	0.74351
18	67	Total	1	High School	0	White, non-Hispanic	2	English	1	8	30	male	0	41	AI	1	Ctr	1	FOP	1	nonHL	0	IBU	1	DFL	0	TimeOut	0	19278	0	19.278	High School	0	1.28506
18	67	Total	1	High School	0	White, non-Hispanic	2	English	1	8	30	male	0	42	DD1	2	Ctr	1	FOP	1	nonHL	0	RAN	2	DFL	0	TimeOut	0	19446	0	19.446	High School	0	1.28883
18	67	Total	1	High School	0	White, non-Hispanic	2	English	1	8	30	male	0	43	NonCtr	0	NonCtr	0	STD	0	nonHL	0	IBU	1	DFL	0	TimeOut	0	19628	0	19.628	High School	0	1.29288
18	67	Total	1	High School	0	White, non-Hispanic	2	English	1	8	30	male	0	44	AI	1	Ctr	1	FOP	1	HL	1	IBU	1	DFL	0	Hit	2	4706	1	4.706	High School	0	0.672652
18	67	Total	1	High School	0	White, non-Hispanic	2	English	1	8	30	male	0	45	DD2	3	Ctr	1	FOP	1	nonHL	0	IBU	1	DFL	0	TimeOut	0	19211	0	19.211	High School	0	1.28355
18	67	Total	1	High School	0	White, non-Hispanic	2	English	1	8	30	male	0	46	DD1	2	Ctr	1	FOP	1	nonHL	0	DEX	0	DFL	0	TimeOut	0	19240	0	19.24	High School	0	1.28421
18	67	Total	1	High School	0	White, non-Hispanic	2	English	1	8	30	male	0	47	NonCtr	0	NonCtr	0	STD	0	HL	1	RAN	2	DFL	0	TimeOut	0	19208	0	19.208	High School	0	1.28348
18	67	Total	1	High School	0	White, non-Hispanic	2	English	1	8	30	male	0	48	NonCtr	0	NonCtr	0	STD	0	HL	1	IBU	1	PDP	1	TimeOut	0	19494	0	19.494	High School	0	1.2899
18	67	Total	1	High School	0	White, non-Hispanic	2	English	1	8	30	male	0	49	NonCtr	0	NonCtr	0	STD	0	nonHL	0	RAN	2	DFL	0	TimeOut	0	19993	0	19.993	High School	0	1.30088
18	67	Total	1	High School	0	White, non-Hispanic	2	English	1	8	30	male	0	50	NonCtr	0	NonCtr	0	STD	0	nonHL	0	RAN	2	DFL	0	miss	1	13939	0	13.939	High School	0	1.14423
18	67	Total	1	High School	0	White, non-Hispanic	2	English	1	8	30	male	0	51	NonCtr	0	NonCtr	0	STD	0	nonHL	0	RAN	2	DFL	0	TimeOut	0	19341	0	19.341	High School	0	1.28648
18	67	Total	1	High School	0	White, non-Hispanic	2	English	1	8	30	male	0	52	NonCtr	0	NonCtr	0	FOP	1	HL	1	DEX	0	DFL	0	TimeOut	0	18910	0	18.91	High School	0	1.27669
18	67	Total	1	High School	0	White, non-Hispanic	2	English	1	8	30	male	0	53	DD1	2	Ctr	1	FOP	1	HL	1	RAN	2	PDP	1	TimeOut	0	19575	0	19.575	High School	0	1.2917
18	67	Total	1	High School	0	White, non-Hispanic	2	English	1	8	30	male	0	54	NonCtr	0	NonCtr	0	FOP	1	nonHL	0	DEX	0	DFL	0	TimeOut	0	19054	0	19.054	High School	0	1.27999
18	67	Total	1	High School	0	White, non-Hispanic	2	English	1	8	30	male	0	55	NonCtr	0	NonCtr	0	STD	0	nonHL	0	IBU	1	PDP	1	TimeOut	0	18976	0	18.976	High School	0	1.2782
18	67	Total	1	High School	0	White, non-Hispanic	2	English	1	8	30	male	0	56	NonCtr	0	NonCtr	0	STD	0	nonHL	0	RAN	2	PDP	1	miss	1	5855	0	5.855	High School	0	0.767527
18	67	Total	1	High School	0	White, non-Hispanic	2	English	1	8	30	male	0	57	DD1	2	Ctr	1	FOP	1	HL	1	IBU	1	PDP	1	Hit	2	8147	1	8.147	High School	0	0.910998
18	67	Total	1	High School	0	White, non-Hispanic	2	English	1	8	30	male	0	58	NonCtr	0	NonCtr	0	STD	0	nonHL	0	IBU	1	DFL	0	TimeOut	0	19719	0	19.719	High School	0	1.29488
18	67	Total	1	High School	0	White, non-Hispanic	2	English	1	8	30	male	0	59	NonCtr	0	NonCtr	0	STD	0	nonHL	0	IBU	1	PDP	1	Hit	2	3084	1	3.084	High School	0	0.489114
18	67	Total	1	High School	0	White, non-Hispanic	2	English	1	8	30	male	0	60	NonCtr	0	NonCtr	0	FOP	1	nonHL	0	DEX	0	DFL	0	TimeOut	0	18895	0	18.895	High School	0	1.27635
18	67	Total	1	High School	0	White, non-Hispanic	2	English	1	8	30	male	0	61	NonCtr	0	NonCtr	0	STD	0	HL	1	RAN	2	PDP	1	miss	1	7560	0	7.56	High School	0	0.878522
18	67	Total	1	High School	0	White, non-Hispanic	2	English	1	8	30	male	0	62	DD2	3	Ctr	1	FOP	1	HL	1	RAN	2	DFL	0	TimeOut	0	20918	0	20.918	High School	0	1.32052
18	67	Total	1	High School	0	White, non-Hispanic	2	English	1	8	30	male	0	63	NonCtr	0	NonCtr	0	STD	0	nonHL	0	DEX	0	PDP	1	miss	1	4309	0	4.309	High School	0	0.634376
18	67	Total	1	High School	0	White, non-Hispanic	2	English	1	8	30	male	0	64	DD2	3	Ctr	1	FOP	1	nonHL	0	DEX	0	DFL	0	TimeOut	0	20939	0	20.939	High School	0	1.32096
18	67	Total	1	High School	0	White, non-Hispanic	2	English	1	8	30	male	0	65	AI	1	Ctr	1	FOP	1	HL	1	RAN	2	DFL	0	Hit	2	4808	1	4.808	High School	0	0.681964
18	67	Total	1	High School	0	White, non-Hispanic	2	English	1	8	30	male	0	66	DD2	3	Ctr	1	FOP	1	HL	1	DEX	0	DFL	0	TimeOut	0	19330	0	19.33	High School	0	1.28623
18	67	Total	1	High School	0	White, non-Hispanic	2	English	1	8	30	male	0	67	NonCtr	0	NonCtr	0	FOP	1	HL	1	DEX	0	PDP	1	Hit	2	11427	1	11.427	High School	0	1.05793
18	67	Total	1	High School	0	White, non-Hispanic	2	English	1	8	30	male	0	68	DD1	2	Ctr	1	FOP	1	nonHL	0	IBU	1	DFL	0	miss	1	1715	0	1.715	High School	0	0.234264
18	67	Total	1	High School	0	White, non-Hispanic	2	English	1	8	30	male	0	69	NonCtr	0	NonCtr	0	STD	0	HL	1	RAN	2	DFL	0	miss	1	3351	0	3.351	High School	0	0.525174
18	67	Total	1	High School	0	White, non-Hispanic	2	English	1	8	30	male	0	70	NonCtr	0	NonCtr	0	STD	0	nonHL	0	RAN	2	PDP	1	TimeOut	0	18864	0	18.864	High School	0	1.27563
18	67	Total	1	High School	0	White, non-Hispanic	2	English	1	8	30	male	0	71	NonCtr	0	NonCtr	0	STD	0	nonHL	0	DEX	0	PDP	1	Hit	2	2628	1	2.628	High School	0	0.419625
18	67	Total	1	High School	0	White, non-Hispanic	2	English	1	8	30	male	0	72	DD2	3	Ctr	1	FOP	1	HL	1	IBU	1	DFL	0	TimeOut	0	19073	0	19.073	High School	0	1.28042
18	67	Total	1	High School	0	White, non-Hispanic	2	English	1	8	30	male	0	73	NonCtr	0	NonCtr	0	FOP	1	HL	1	IBU	1	DFL	0	TimeOut	0	19464	0	19.464	High School	0	1.28923
18	67	Total	1	High School	0	White, non-Hispanic	2	English	1	8	30	male	0	74	NonCtr	0	NonCtr	0	FOP	1	nonHL	0	DEX	0	DFL	0	Hit	2	10894	1	10.894	High School	0	1.03719
18	67	Total	1	High School	0	White, non-Hispanic	2	English	1	8	30	male	0	75	NonCtr	0	NonCtr	0	FOP	1	nonHL	0	RAN	2	DFL	0	Hit	2	17279	1	17.279	High School	0	1.23752
18	67	Total	1	High School	0	White, non-Hispanic	2	English	1	8	30	male	0	76	NonCtr	0	NonCtr	0	FOP	1	nonHL	0	IBU	1	DFL	0	TimeOut	0	19656	0	19.656	High School	0	1.2935
18	67	Total	1	High School	0	White, non-Hispanic	2	English	1	8	30	male	0	77	NonCtr	0	NonCtr	0	FOP	1	nonHL	0	RAN	2	DFL	0	miss	1	4398	0	4.398	High School	0	0.643255
18	67	Total	1	High School	0	White, non-Hispanic	2	English	1	8	30	male	0	78	AI	1	Ctr	1	STD	0	nonHL	0	RAN	2	PDP	1	TimeOut	0	19330	0	19.33	High School	0	1.28623
18	67	Total	1	High School	0	White, non-Hispanic	2	English	1	8	30	male	0	79	NonCtr	0	NonCtr	0	FOP	1	nonHL	0	DEX	0	PDP	1	TimeOut	0	18954	0	18.954	High School	0	1.2777
18	67	Total	1	High School	0	White, non-Hispanic	2	English	1	8	30	male	0	80	NonCtr	0	NonCtr	0	FOP	1	HL	1	IBU	1	DFL	0	TimeOut	0	19907	0	19.907	High School	0	1.29901
18	67	Total	1	High School	0	White, non-Hispanic	2	English	1	8	30	male	0	81	AI	1	Ctr	1	STD	0	nonHL	0	DEX	0	DFL	0	TimeOut	0	29231	0	29.231	High School	0	1.46584
18	67	Total	1	High School	0	White, non-Hispanic	2	English	1	8	30	male	0	82	NonCtr	0	NonCtr	0	FOP	1	HL	1	DEX	0	DFL	0	Hit	2	3791	1	3.791	High School	0	0.578754
18	67	Total	1	High School	0	White, non-Hispanic	2	English	1	8	30	male	0	83	AI	1	Ctr	1	FOP	1	HL	1	DEX	0	DFL	0	TimeOut	0	19649	0	19.649	High School	0	1.29334
18	67	Total	1	High School	0	White, non-Hispanic	2	English	1	8	30	male	0	84	NonCtr	0	NonCtr	0	STD	0	nonHL	0	DEX	0	DFL	0	Hit	2	7855	1	7.855	High School	0	0.895146
18	67	Total	1	High School	0	White, non-Hispanic	2	English	1	8	30	male	0	85	NonCtr	0	NonCtr	0	FOP	1	HL	1	IBU	1	PDP	1	Hit	2	10516	1	10.516	High School	0	1.02185
18	67	Total	1	High School	0	White, non-Hispanic	2	English	1	8	30	male	0	86	NonCtr	0	NonCtr	0	FOP	1	nonHL	0	RAN	2	DFL	0	Hit	2	12754	1	12.754	High School	0	1.10565
18	67	Total	1	High School	0	White, non-Hispanic	2	English	1	8	30	male	0	87	NonCtr	0	NonCtr	0	STD	0	nonHL	0	IBU	1	PDP	1	Hit	2	2367	1	2.367	High School	0	0.374198
18	67	Total	1	High School	0	White, non-Hispanic	2	English	1	8	30	male	0	88	NonCtr	0	NonCtr	0	FOP	1	HL	1	RAN	2	DFL	0	Hit	2	6365	1	6.365	High School	0	0.803798
18	67	Total	1	High School	0	White, non-Hispanic	2	English	1	8	30	male	0	89	NonCtr	0	NonCtr	0	FOP	1	HL	1	RAN	2	PDP	1	TimeOut	0	19703	0	19.703	High School	0	1.29453
18	67	Total	1	High School	0	White, non-Hispanic	2	English	1	8	30	male	0	90	AI	1	Ctr	1	STD	0	nonHL	0	RAN	2	DFL	0	miss	1	10627	0	10.627	High School	0	1.02641
18	67	Total	1	High School	0	White, non-Hispanic	2	English	1	8	30	male	0	91	AI	1	Ctr	1	STD	0	nonHL	0	IBU	1	PDP	1	Hit	2	8130	1	8.13	High School	0	0.910091
18	67	Total	1	High School	0	White, non-Hispanic	2	English	1	8	30	male	0	92	NonCtr	0	NonCtr	0	FOP	1	nonHL	0	RAN	2	PDP	1	TimeOut	0	19792	0	19.792	High School	0	1.29649
18	67	Total	1	High School	0	White, non-Hispanic	2	English	1	8	30	male	0	93	NonCtr	0	NonCtr	0	FOP	1	HL	1	IBU	1	PDP	1	TimeOut	0	19038	0	19.038	High School	0	1.27962
18	67	Total	1	High School	0	White, non-Hispanic	2	English	1	8	30	male	0	94	DD2	3	Ctr	1	FOP	1	nonHL	0	RAN	2	DFL	0	TimeOut	0	19208	0	19.208	High School	0	1.28348
18	67	Total	1	High School	0	White, non-Hispanic	2	English	1	8	30	male	0	95	DD2	3	Ctr	1	STD	0	nonHL	0	RAN	2	DFL	0	miss	1	5738	0	5.738	High School	0	0.758761
18	67	Total	1	High School	0	White, non-Hispanic	2	English	1	8	30	male	0	96	NonCtr	0	NonCtr	0	STD	0	HL	1	DEX	0	PDP	1	Hit	2	10010	1	10.01	High School	0	1.00043
18	67	Total	1	High School	0	White, non-Hispanic	2	English	1	8	30	male	0	97	NonCtr	0	NonCtr	0	STD	0	HL	1	IBU	1	DFL	0	Hit	2	15080	1	15.08	High School	0	1.1784
18	67	Total	1	High School	0	White, non-Hispanic	2	English	1	8	30	male	0	98	NonCtr	0	NonCtr	0	FOP	1	HL	1	IBU	1	DFL	0	TimeOut	0	19198	0	19.198	High School	0	1.28326
18	67	Total	1	High School	0	White, non-Hispanic	2	English	1	8	30	male	0	99	DD1	2	Ctr	1	STD	0	nonHL	0	RAN	2	DFL	0	TimeOut	0	19562	0	19.562	High School	0	1.29141
18	67	Total	1	High School	0	White, non-Hispanic	2	English	1	8	30	male	0	100	NonCtr	0	NonCtr	0	STD	0	HL	1	IBU	1	PDP	1	Hit	2	3398	1	3.398	High School	0	0.531223
18	67	Total	1	High School	0	White, non-Hispanic	2	English	1	8	30	male	0	101	NonCtr	0	NonCtr	0	STD	0	HL	1	RAN	2	PDP	1	Hit	2	1810	1	1.81	High School	0	0.257679
18	67	Total	1	High School	0	White, non-Hispanic	2	English	1	8	30	male	0	102	NonCtr	0	NonCtr	0	STD	0	HL	1	IBU	1	DFL	0	TimeOut	0	19631	0	19.631	High School	0	1.29294
18	67	Total	1	High School	0	White, non-Hispanic	2	English	1	8	30	male	0	103	NonCtr	0	NonCtr	0	FOP	1	HL	1	IBU	1	PDP	1	Hit	2	11749	1	11.749	High School	0	1.07
18	67	Total	1	High School	0	White, non-Hispanic	2	English	1	8	30	male	0	104	NonCtr	0	NonCtr	0	STD	0	nonHL	0	IBU	1	PDP	1	Hit	2	2311	1	2.311	High School	0	0.3638
18	67	Total	1	High School	0	White, non-Hispanic	2	English	1	8	30	male	0	105	NonCtr	0	NonCtr	0	STD	0	nonHL	0	DEX	0	DFL	0	TimeOut	0	30649	0	30.649	High School	0	1.48642
18	67	Total	1	High School	0	White, non-Hispanic	2	English	1	8	30	male	0	106	DD1	2	Ctr	1	STD	0	nonHL	0	IBU	1	DFL	0	TimeOut	0	19253	0	19.253	High School	0	1.2845
18	67	Total	1	High School	0	White, non-Hispanic	2	English	1	8	30	male	0	107	DD1	2	Ctr	1	STD	0	HL	1	DEX	0	DFL	0	Hit	2	2520	1	2.52	High School	0	0.401401
18	67	Total	1	High School	0	White, non-Hispanic	2	English	1	8	30	male	0	108	NonCtr	0	NonCtr	0	STD	0	HL	1	IBU	1	DFL	0	TimeOut	0	19744	0	19.744	High School	0	1.29544
18	67	Total	1	High School	0	White, non-Hispanic	2	English	1	8	30	male	0	109	NonCtr	0	NonCtr	0	STD	0	HL	1	RAN	2	DFL	0	miss	1	18068	0	18.068	High School	0	1.25691
18	67	Total	1	High School	0	White, non-Hispanic	2	English	1	8	30	male	0	110	AI	1	Ctr	1	FOP	1	HL	1	DEX	0	PDP	1	miss	1	3042	0	3.042	High School	0	0.483159
18	67	Total	1	High School	0	White, non-Hispanic	2	English	1	8	30	male	0	111	NonCtr	0	NonCtr	0	FOP	1	nonHL	0	DEX	0	DFL	0	TimeOut	0	19220	0	19.22	High School	0	1.28375
18	67	Total	1	High School	0	White, non-Hispanic	2	English	1	8	30	male	0	112	NonCtr	0	NonCtr	0	STD	0	HL	1	DEX	0	PDP	1	Hit	2	2093	1	2.093	High School	0	0.320769
18	67	Total	1	High School	0	White, non-Hispanic	2	English	1	8	30	male	0	113	AI	1	Ctr	1	FOP	1	nonHL	0	IBU	1	PDP	1	miss	1	3216	0	3.216	High School	0	0.507316
18	67	Total	1	High School	0	White, non-Hispanic	2	English	1	8	30	male	0	114	DD1	2	Ctr	1	FOP	1	HL	1	DEX	0	PDP	1	TimeOut	0	19515	0	19.515	High School	0	1.29037
18	67	Total	1	High School	0	White, non-Hispanic	2	English	1	8	30	male	0	115	NonCtr	0	NonCtr	0	STD	0	nonHL	0	RAN	2	PDP	1	TimeOut	0	25054	0	25.054	High School	0	1.39888
18	67	Total	1	High School	0	White, non-Hispanic	2	English	1	8	30	male	0	116	NonCtr	0	NonCtr	0	STD	0	nonHL	0	IBU	1	DFL	0	TimeOut	0	19716	0	19.716	High School	0	1.29482
18	67	Total	1	High School	0	White, non-Hispanic	2	English	1	8	30	male	0	117	DD1	2	Ctr	1	FOP	1	HL	1	DEX	0	DFL	0	Hit	2	11642	1	11.642	High School	0	1.06603
18	67	Total	1	High School	0	White, non-Hispanic	2	English	1	8	30	male	0	118	AI	1	Ctr	1	STD	0	HL	1	RAN	2	DFL	0	Hit	2	9081	1	9.081	High School	0	0.958134
18	67	Total	1	High School	0	White, non-Hispanic	2	English	1	8	30	male	0	119	NonCtr	0	NonCtr	0	STD	0	HL	1	DEX	0	DFL	0	TimeOut	0	19662	0	19.662	High School	0	1.29363
18	67	Total	1	High School	0	White, non-Hispanic	2	English	1	8	30	male	0	120	NonCtr	0	NonCtr	0	FOP	1	nonHL	0	IBU	1	DFL	0	miss	1	6541	0	6.541	High School	0	0.815644
18	67	Total	1	High School	0	White, non-Hispanic	2	English	1	8	30	male	0	121	DD2	3	Ctr	1	FOP	1	nonHL	0	DEX	0	PDP	1	miss	1	4018	0	4.018	High School	0	0.60401
18	67	Total	1	High School	0	White, non-Hispanic	2	English	1	8	30	male	0	122	NonCtr	0	NonCtr	0	FOP	1	nonHL	0	IBU	1	PDP	1	Hit	2	8097	1	8.097	High School	0	0.908324
18	67	Total	1	High School	0	White, non-Hispanic	2	English	1	8	30	male	0	123	NonCtr	0	NonCtr	0	FOP	1	HL	1	RAN	2	DFL	0	TimeOut	0	19543	0	19.543	High School	0	1.29099
18	67	Total	1	High School	0	White, non-Hispanic	2	English	1	8	30	male	0	124	NonCtr	0	NonCtr	0	FOP	1	nonHL	0	IBU	1	PDP	1	Hit	2	1722	1	1.722	High School	0	0.236033
18	67	Total	1	High School	0	White, non-Hispanic	2	English	1	8	30	male	0	125	NonCtr	0	NonCtr	0	FOP	1	nonHL	0	DEX	0	PDP	1	Hit	2	1159	1	1.159	High School	0	0.0640834
18	67	Total	1	High School	0	White, non-Hispanic	2	English	1	8	30	male	0	126	NonCtr	0	NonCtr	0	STD	0	nonHL	0	DEX	0	DFL	0	TimeOut	0	19426	0	19.426	High School	0	1.28838
18	67	Total	1	High School	0	White, non-Hispanic	2	English	1	8	30	male	0	127	DD2	3	Ctr	1	STD	0	HL	1	IBU	1	DFL	0	Hit	2	4051	1	4.051	High School	0	0.607562
18	67	Total	1	High School	0	White, non-Hispanic	2	English	1	8	30	male	0	128	NonCtr	0	NonCtr	0	FOP	1	nonHL	0	RAN	2	DFL	0	Hit	2	5547	1	5.547	High School	0	0.744058
18	67	Total	1	High School	0	White, non-Hispanic	2	English	1	8	30	male	0	129	DD1	2	Ctr	1	FOP	1	HL	1	IBU	1	DFL	0	miss	1	1864	0	1.864	High School	0	0.270446
18	67	Total	1	High School	0	White, non-Hispanic	2	English	1	8	30	male	0	130	NonCtr	0	NonCtr	0	STD	0	nonHL	0	RAN	2	DFL	0	miss	1	16815	0	16.815	High School	0	1.2257
18	67	Total	1	High School	0	White, non-Hispanic	2	English	1	8	30	male	0	131	NonCtr	0	NonCtr	0	FOP	1	nonHL	0	RAN	2	PDP	1	Hit	2	4507	1	4.507	High School	0	0.653888
18	67	Total	1	High School	0	White, non-Hispanic	2	English	1	8	30	male	0	132	NonCtr	0	NonCtr	0	STD	0	HL	1	IBU	1	DFL	0	Hit	2	7073	1	7.073	High School	0	0.849604
18	67	Total	1	High School	0	White, non-Hispanic	2	English	1	8	30	male	0	133	AI	1	Ctr	1	FOP	1	nonHL	0	RAN	2	PDP	1	Hit	2	3760	1	3.76	High School	0	0.575188
18	67	Total	1	High School	0	White, non-Hispanic	2	English	1	8	30	male	0	134	NonCtr	0	NonCtr	0	STD	0	HL	1	DEX	0	DFL	0	Hit	2	8339	1	8.339	High School	0	0.921114
18	67	Total	1	High School	0	White, non-Hispanic	2	English	1	8	30	male	0	135	DD1	2	Ctr	1	FOP	1	nonHL	0	IBU	1	PDP	1	miss	1	1375	0	1.375	High School	0	0.138303
18	67	Total	1	High School	0	White, non-Hispanic	2	English	1	8	30	male	0	136	NonCtr	0	NonCtr	0	STD	0	HL	1	DEX	0	DFL	0	Hit	2	11526	1	11.526	High School	0	1.06168
18	67	Total	1	High School	0	White, non-Hispanic	2	English	1	8	30	male	0	137	DD2	3	Ctr	1	FOP	1	HL	1	IBU	1	PDP	1	TimeOut	0	21550	0	21.55	High School	0	1.33345
18	67	Total	1	High School	0	White, non-Hispanic	2	English	1	8	30	male	0	138	DD2	3	Ctr	1	STD	0	nonHL	0	DEX	0	DFL	0	miss	1	12452	0	12.452	High School	0	1.09524
18	67	Total	1	High School	0	White, non-Hispanic	2	English	1	8	30	male	0	139	NonCtr	0	NonCtr	0	FOP	1	HL	1	DEX	0	PDP	1	Hit	2	14778	1	14.778	High School	0	1.16962
18	67	Total	1	High School	0	White, non-Hispanic	2	English	1	8	30	male	0	140	NonCtr	0	NonCtr	0	STD	0	HL	1	RAN	2	DFL	0	TimeOut	0	19177	0	19.177	High School	0	1.28278
18	67	Total	1	High School	0	White, non-Hispanic	2	English	1	8	30	male	0	141	DD2	3	Ctr	1	STD	0	HL	1	RAN	2	DFL	0	TimeOut	0	19289	0	19.289	High School	0	1.28531
18	67	Total	1	High School	0	White, non-Hispanic	2	English	1	8	30	male	0	142	DD1	2	Ctr	1	FOP	1	HL	1	RAN	2	DFL	0	TimeOut	0	18950	0	18.95	High School	0	1.27761
18	67	Total	1	High School	0	White, non-Hispanic	2	English	1	8	30	male	0	143	NonCtr	0	NonCtr	0	STD	0	nonHL	0	IBU	1	DFL	0	TimeOut	0	19515	0	19.515	High School	0	1.29037
18	67	Total	1	High School	0	White, non-Hispanic	2	English	1	8	30	male	0	144	DD1	2	Ctr	1	FOP	1	nonHL	0	DEX	0	PDP	1	TimeOut	0	18961	0	18.961	High School	0	1.27786
18	67	Total	1	High School	0	White, non-Hispanic	2	English	1	8	30	male	0	145	AI	1	Ctr	1	STD	0	nonHL	0	IBU	1	DFL	0	TimeOut	0	19115	0	19.115	High School	0	1.28137
18	67	Total	1	High School	0	White, non-Hispanic	2	English	1	8	30	male	0	146	NonCtr	0	NonCtr	0	FOP	1	HL	1	IBU	1	DFL	0	TimeOut	0	19282	0	19.282	High School	0	1.28515
18	67	Total	1	High School	0	White, non-Hispanic	2	English	1	8	30	male	0	147	NonCtr	0	NonCtr	0	STD	0	HL	1	DEX	0	DFL	0	Hit	2	4831	1	4.831	High School	0	0.684037
18	67	Total	1	High School	0	White, non-Hispanic	2	English	1	8	30	male	0	148	AI	1	Ctr	1	STD	0	HL	1	IBU	1	PDP	1	Hit	2	3205	1	3.205	High School	0	0.505828
18	67	Total	1	High School	0	White, non-Hispanic	2	English	1	8	30	male	0	149	AI	1	Ctr	1	FOP	1	HL	1	IBU	1	PDP	1	Hit	2	2810	1	2.81	High School	0	0.448706
18	67	Total	1	High School	0	White, non-Hispanic	2	English	1	8	30	male	0	150	NonCtr	0	NonCtr	0	FOP	1	HL	1	RAN	2	PDP	1	Hit	2	13640	1	13.64	High School	0	1.13481
18	67	Total	1	High School	0	White, non-Hispanic	2	English	1	8	30	male	0	151	NonCtr	0	NonCtr	0	STD	0	HL	1	RAN	2	PDP	1	TimeOut	0	19199	0	19.199	High School	0	1.28328
18	67	Total	1	High School	0	White, non-Hispanic	2	English	1	8	30	male	0	152	NonCtr	0	NonCtr	0	FOP	1	nonHL	0	RAN	2	PDP	1	Hit	2	13941	1	13.941	High School	0	1.14429
18	67	Total	1	High School	0	White, non-Hispanic	2	English	1	8	30	male	0	153	DD1	2	Ctr	1	STD	0	HL	1	RAN	2	DFL	0	miss	1	3570	0	3.57	High School	0	0.552668
18	67	Total	1	High School	0	White, non-Hispanic	2	English	1	8	30	male	0	154	DD1	2	Ctr	1	FOP	1	nonHL	0	RAN	2	PDP	1	miss	1	16445	0	16.445	High School	0	1.21603
18	67	Total	1	High School	0	White, non-Hispanic	2	English	1	8	30	male	0	155	AI	1	Ctr	1	STD	0	HL	1	DEX	0	PDP	1	Hit	2	3192	1	3.192	High School	0	0.504063
18	67	Total	1	High School	0	White, non-Hispanic	2	English	1	8	30	male	0	156	DD1	2	Ctr	1	STD	0	HL	1	IBU	1	DFL	0	TimeOut	0	19184	0	19.184	High School	0	1.28294
18	67	Total	1	High School	0	White, non-Hispanic	2	English	1	8	30	male	0	157	DD2	3	Ctr	1	STD	0	nonHL	0	IBU	1	DFL	0	miss	1	5311	0	5.311	High School	0	0.725176
18	67	Total	1	High School	0	White, non-Hispanic	2	English	1	8	30	male	0	158	NonCtr	0	NonCtr	0	FOP	1	HL	1	RAN	2	DFL	0	TimeOut	0	19139	0	19.139	High School	0	1.28192
18	67	Total	1	High School	0	White, non-Hispanic	2	English	1	8	30	male	0	159	NonCtr	0	NonCtr	0	STD	0	nonHL	0	DEX	0	DFL	0	Hit	2	6341	1	6.341	High School	0	0.802158
18	67	Total	1	High School	0	White, non-Hispanic	2	English	1	8	30	male	0	160	NonCtr	0	NonCtr	0	FOP	1	HL	1	RAN	2	PDP	1	miss	1	12889	0	12.889	High School	0	1.11022
18	67	Total	1	High School	0	White, non-Hispanic	2	English	1	8	30	male	0	161	NonCtr	0	NonCtr	0	FOP	1	HL	1	IBU	1	PDP	1	TimeOut	0	19268	0	19.268	High School	0	1.28484
18	67	Total	1	High School	0	White, non-Hispanic	2	English	1	8	30	male	0	162	NonCtr	0	NonCtr	0	FOP	1	HL	1	RAN	2	PDP	1	TimeOut	0	19072	0	19.072	High School	0	1.2804
18	67	Total	1	High School	0	White, non-Hispanic	2	English	1	8	30	male	0	163	NonCtr	0	NonCtr	0	FOP	1	nonHL	0	DEX	0	PDP	1	TimeOut	0	19384	0	19.384	High School	0	1.28744
18	67	Total	1	High School	0	White, non-Hispanic	2	English	1	8	30	male	0	164	NonCtr	0	NonCtr	0	FOP	1	nonHL	0	RAN	2	DFL	0	TimeOut	0	19814	0	19.814	High School	0	1.29697
18	67	Total	1	High School	0	White, non-Hispanic	2	English	1	8	30	male	0	165	AI	1	Ctr	1	STD	0	HL	1	IBU	1	DFL	0	Hit	2	4477	1	4.477	High School	0	0.650987
18	67	Total	1	High School	0	White, non-Hispanic	2	English	1	8	30	male	0	166	NonCtr	0	NonCtr	0	FOP	1	HL	1	DEX	0	DFL	0	TimeOut	0	19780	0	19.78	High School	0	1.29623
18	67	Total	1	High School	0	White, non-Hispanic	2	English	1	8	30	male	0	167	NonCtr	0	NonCtr	0	STD	0	HL	1	RAN	2	DFL	0	TimeOut	0	18911	0	18.911	High School	0	1.27671
18	67	Total	1	High School	0	White, non-Hispanic	2	English	1	8	30	male	0	168	NonCtr	0	NonCtr	0	STD	0	HL	1	IBU	1	PDP	1	Hit	2	13273	1	13.273	High School	0	1.12297
11	30	Normal	0	Bachelor Degree	2	Asian or Pacific Islanders	0	Others	3	8	30	female	1	1	NonCtr	0	NonCtr	0	STD	0	nonHL	0	IBU	1	DFL	0	TimeOut	0	19575	0	19.575	Bachelor Degree	1	1.2917
19	57	Normal	0	Doctor Degree	4	African Americans, non-Hispanic	1	English	1	8	30	male	0	2	NonCtr	0	NonCtr	0	FOP	1	HL	1	IBU	1	DFL	0	Hit	2	10952	1	10.952	Doctor Degree	2	1.03949
19	57	Normal	0	Doctor Degree	4	African Americans, non-Hispanic	1	English	1	8	30	male	0	3	NonCtr	0	NonCtr	0	FOP	1	HL	1	DEX	0	DFL	0	Hit	2	4032	1	4.032	Doctor Degree	2	0.605521
19	57	Normal	0	Doctor Degree	4	African Americans, non-Hispanic	1	English	1	8	30	male	0	4	NonCtr	0	NonCtr	0	STD	0	nonHL	0	DEX	0	DFL	0	TimeOut	0	19499	0	19.499	Doctor Degree	2	1.29001
19	57	Normal	0	Doctor Degree	4	African Americans, non-Hispanic	1	English	1	8	30	male	0	5	DD2	3	Ctr	1	FOP	1	HL	1	RAN	2	DFL	0	Hit	2	7586	1	7.586	Doctor Degree	2	0.880013
19	57	Normal	0	Doctor Degree	4	African Americans, non-Hispanic	1	English	1	8	30	male	0	6	NonCtr	0	NonCtr	0	FOP	1	nonHL	0	DEX	0	DFL	0	TimeOut	0	19179	0	19.179	Doctor Degree	2	1.28283
19	57	Normal	0	Doctor Degree	4	African Americans, non-Hispanic	1	English	1	8	30	male	0	7	DD1	2	Ctr	1	FOP	1	nonHL	0	IBU	1	DFL	0	miss	1	16552	0	16.552	Doctor Degree	2	1.21885
19	57	Normal	0	Doctor Degree	4	African Americans, non-Hispanic	1	English	1	8	30	male	0	8	NonCtr	0	NonCtr	0	STD	0	nonHL	0	DEX	0	DFL	0	Hit	2	7118	1	7.118	Doctor Degree	2	0.852358
19	57	Normal	0	Doctor Degree	4	African Americans, non-Hispanic	1	English	1	8	30	male	0	9	NonCtr	0	NonCtr	0	STD	0	HL	1	IBU	1	DFL	0	Hit	2	5190	1	5.19	Doctor Degree	2	0.715167
19	57	Normal	0	Doctor Degree	4	African Americans, non-Hispanic	1	English	1	8	30	male	0	10	DD1	2	Ctr	1	FOP	1	HL	1	DEX	0	PDP	1	Hit	2	9665	1	9.665	Doctor Degree	2	0.985202
19	57	Normal	0	Doctor Degree	4	African Americans, non-Hispanic	1	English	1	8	30	male	0	11	DD2	3	Ctr	1	FOP	1	nonHL	0	DEX	0	PDP	1	Hit	2	10954	1	10.954	Doctor Degree	2	1.03957
19	57	Normal	0	Doctor Degree	4	African Americans, non-Hispanic	1	English	1	8	30	male	0	12	NonCtr	0	NonCtr	0	FOP	1	nonHL	0	DEX	0	DFL	0	Hit	2	7655	1	7.655	Doctor Degree	2	0.883945
19	57	Normal	0	Doctor Degree	4	African Americans, non-Hispanic	1	English	1	8	30	male	0	13	NonCtr	0	NonCtr	0	FOP	1	nonHL	0	DEX	0	PDP	1	TimeOut	0	18861	0	18.861	Doctor Degree	2	1.27556
19	57	Normal	0	Doctor Degree	4	African Americans, non-Hispanic	1	English	1	8	30	male	0	14	NonCtr	0	NonCtr	0	STD	0	HL	1	IBU	1	DFL	0	miss	1	15965	0	15.965	Doctor Degree	2	1.20317
19	57	Normal	0	Doctor Degree	4	African Americans, non-Hispanic	1	English	1	8	30	male	0	15	NonCtr	0	NonCtr	0	STD	0	HL	1	DEX	0	PDP	1	TimeOut	0	18998	0	18.998	Doctor Degree	2	1.27871
19	57	Normal	0	Doctor Degree	4	African Americans, non-Hispanic	1	English	1	8	30	male	0	16	NonCtr	0	NonCtr	0	STD	0	HL	1	RAN	2	DFL	0	TimeOut	0	18868	0	18.868	Doctor Degree	2	1.27573
19	57	Normal	0	Doctor Degree	4	African Americans, non-Hispanic	1	English	1	8	30	male	0	17	AI	1	Ctr	1	STD	0	nonHL	0	RAN	2	PDP	1	Hit	2	2531	1	2.531	Doctor Degree	2	0.403292
19	57	Normal	0	Doctor Degree	4	African Americans, non-Hispanic	1	English	1	8	30	male	0	18	NonCtr	0	NonCtr	0	FOP	1	nonHL	0	DEX	0	PDP	1	TimeOut	0	18866	0	18.866	Doctor Degree	2	1.27568
19	57	Normal	0	Doctor Degree	4	African Americans, non-Hispanic	1	English	1	8	30	male	0	19	NonCtr	0	NonCtr	0	FOP	1	HL	1	IBU	1	PDP	1	TimeOut	0	19526	0	19.526	Doctor Degree	2	1.29061
19	57	Normal	0	Doctor Degree	4	African Americans, non-Hispanic	1	English	1	8	30	male	0	20	NonCtr	0	NonCtr	0	STD	0	HL	1	DEX	0	PDP	1	miss	1	14513	0	14.513	Doctor Degree	2	1.16176
19	57	Normal	0	Doctor Degree	4	African Americans, non-Hispanic	1	English	1	8	30	male	0	21	NonCtr	0	NonCtr	0	FOP	1	HL	1	DEX	0	PDP	1	Hit	2	3321	1	3.321	Doctor Degree	2	0.521269
19	57	Normal	0	Doctor Degree	4	African Americans, non-Hispanic	1	English	1	8	30	male	0	22	DD2	3	Ctr	1	FOP	1	HL	1	DEX	0	DFL	0	Hit	2	7389	1	7.389	Doctor Degree	2	0.868586
19	57	Normal	0	Doctor Degree	4	African Americans, non-Hispanic	1	English	1	8	30	male	0	23	AI	1	Ctr	1	FOP	1	nonHL	0	RAN	2	PDP	1	Hit	2	8467	1	8.467	Doctor Degree	2	0.92773
19	57	Normal	0	Doctor Degree	4	African Americans, non-Hispanic	1	English	1	8	30	male	0	24	DD1	2	Ctr	1	FOP	1	HL	1	IBU	1	PDP	1	Hit	2	2950	1	2.95	Doctor Degree	2	0.469822
19	57	Normal	0	Doctor Degree	4	African Americans, non-Hispanic	1	English	1	8	30	male	0	25	NonCtr	0	NonCtr	0	FOP	1	HL	1	DEX	0	PDP	1	TimeOut	0	19459	0	19.459	Doctor Degree	2	1.28912
19	57	Normal	0	Doctor Degree	4	African Americans, non-Hispanic	1	English	1	8	30	male	0	26	DD2	3	Ctr	1	STD	0	HL	1	IBU	1	DFL	0	Hit	2	5083	1	5.083	Doctor Degree	2	0.70612
19	57	Normal	0	Doctor Degree	4	African Americans, non-Hispanic	1	English	1	8	30	male	0	27	NonCtr	0	NonCtr	0	FOP	1	HL	1	DEX	0	DFL	0	TimeOut	0	19211	0	19.211	Doctor Degree	2	1.28355
19	57	Normal	0	Doctor Degree	4	African Americans, non-Hispanic	1	English	1	8	30	male	0	28	DD2	3	Ctr	1	FOP	1	HL	1	DEX	0	PDP	1	Hit	2	3029	1	3.029	Doctor Degree	2	0.481299
19	57	Normal	0	Doctor Degree	4	African Americans, non-Hispanic	1	English	1	8	30	male	0	29	AI	1	Ctr	1	FOP	1	HL	1	IBU	1	DFL	0	Hit	2	13444	1	13.444	Doctor Degree	2	1.12853
19	57	Normal	0	Doctor Degree	4	African Americans, non-Hispanic	1	English	1	8	30	male	0	30	AI	1	Ctr	1	FOP	1	nonHL	0	RAN	2	DFL	0	TimeOut	0	19519	0	19.519	Doctor Degree	2	1.29046
19	57	Normal	0	Doctor Degree	4	African Americans, non-Hispanic	1	English	1	8	30	male	0	31	NonCtr	0	NonCtr	0	FOP	1	HL	1	IBU	1	DFL	0	Hit	2	4974	1	4.974	Doctor Degree	2	0.696706
19	57	Normal	0	Doctor Degree	4	African Americans, non-Hispanic	1	English	1	8	30	male	0	32	NonCtr	0	NonCtr	0	STD	0	nonHL	0	IBU	1	DFL	0	Hit	2	7276	1	7.276	Doctor Degree	2	0.861893
19	57	Normal	0	Doctor Degree	4	African Americans, non-Hispanic	1	English	1	8	30	male	0	33	NonCtr	0	NonCtr	0	FOP	1	nonHL	0	RAN	2	DFL	0	TimeOut	0	18976	0	18.976	Doctor Degree	2	1.2782
19	57	Normal	0	Doctor Degree	4	African Americans, non-Hispanic	1	English	1	8	30	male	0	34	NonCtr	0	NonCtr	0	STD	0	HL	1	RAN	2	PDP	1	TimeOut	0	18851	0	18.851	Doctor Degree	2	1.27533
19	57	Normal	0	Doctor Degree	4	African Americans, non-Hispanic	1	English	1	8	30	male	0	35	AI	1	Ctr	1	FOP	1	HL	1	RAN	2	DFL	0	Hit	2	8535	1	8.535	Doctor Degree	2	0.931204
19	57	Normal	0	Doctor Degree	4	African Americans, non-Hispanic	1	English	1	8	30	male	0	36	DD2	3	Ctr	1	STD	0	HL	1	DEX	0	DFL	0	Hit	2	6175	1	6.175	Doctor Degree	2	0.790637
19	57	Normal	0	Doctor Degree	4	African Americans, non-Hispanic	1	English	1	8	30	male	0	37	DD1	2	Ctr	1	FOP	1	HL	1	RAN	2	DFL	0	Hit	2	1673	1	1.673	Doctor Degree	2	0.223496
19	57	Normal	0	Doctor Degree	4	African Americans, non-Hispanic	1	English	1	8	30	male	0	38	DD1	2	Ctr	1	STD	0	HL	1	IBU	1	DFL	0	Hit	2	5850	1	5.85	Doctor Degree	2	0.767156
19	57	Normal	0	Doctor Degree	4	African Americans, non-Hispanic	1	English	1	8	30	male	0	39	AI	1	Ctr	1	STD	0	HL	1	RAN	2	DFL	0	Hit	2	11589	1	11.589	Doctor Degree	2	1.06405
19	57	Normal	0	Doctor Degree	4	African Americans, non-Hispanic	1	English	1	8	30	male	0	40	AI	1	Ctr	1	STD	0	HL	1	DEX	0	PDP	1	Hit	2	6224	1	6.224	Doctor Degree	2	0.79407
19	57	Normal	0	Doctor Degree	4	African Americans, non-Hispanic	1	English	1	8	30	male	0	41	NonCtr	0	NonCtr	0	FOP	1	HL	1	IBU	1	PDP	1	TimeOut	0	19232	0	19.232	Doctor Degree	2	1.28402
19	57	Normal	0	Doctor Degree	4	African Americans, non-Hispanic	1	English	1	8	30	male	0	42	NonCtr	0	NonCtr	0	STD	0	nonHL	0	DEX	0	PDP	1	TimeOut	0	18641	0	18.641	Doctor Degree	2	1.27047
19	57	Normal	0	Doctor Degree	4	African Americans, non-Hispanic	1	English	1	8	30	male	0	43	NonCtr	0	NonCtr	0	FOP	1	nonHL	0	RAN	2	DFL	0	Hit	2	16197	1	16.197	Doctor Degree	2	1.20943
19	57	Normal	0	Doctor Degree	4	African Americans, non-Hispanic	1	English	1	8	30	male	0	44	NonCtr	0	NonCtr	0	STD	0	nonHL	0	RAN	2	DFL	0	Hit	2	3964	1	3.964	Doctor Degree	2	0.598134
19	57	Normal	0	Doctor Degree	4	African Americans, non-Hispanic	1	English	1	8	30	male	0	45	NonCtr	0	NonCtr	0	STD	0	HL	1	RAN	2	PDP	1	TimeOut	0	19248	0	19.248	Doctor Degree	2	1.28439
19	57	Normal	0	Doctor Degree	4	African Americans, non-Hispanic	1	English	1	8	30	male	0	46	AI	1	Ctr	1	FOP	1	nonHL	0	DEX	0	DFL	0	Hit	2	8093	1	8.093	Doctor Degree	2	0.90811
19	57	Normal	0	Doctor Degree	4	African Americans, non-Hispanic	1	English	1	8	30	male	0	47	NonCtr	0	NonCtr	0	FOP	1	nonHL	0	IBU	1	DFL	0	TimeOut	0	19210	0	19.21	Doctor Degree	2	1.28353
19	57	Normal	0	Doctor Degree	4	African Americans, non-Hispanic	1	English	1	8	30	male	0	48	NonCtr	0	NonCtr	0	FOP	1	HL	1	RAN	2	DFL	0	Hit	2	6346	1	6.346	Doctor Degree	2	0.8025
19	57	Normal	0	Doctor Degree	4	African Americans, non-Hispanic	1	English	1	8	30	male	0	49	NonCtr	0	NonCtr	0	FOP	1	HL	1	RAN	2	PDP	1	TimeOut	0	18990	0	18.99	Doctor Degree	2	1.27852
19	57	Normal	0	Doctor Degree	4	African Americans, non-Hispanic	1	English	1	8	30	male	0	50	NonCtr	0	NonCtr	0	STD	0	nonHL	0	RAN	2	DFL	0	Hit	2	14913	1	14.913	Doctor Degree	2	1.17357
19	57	Normal	0	Doctor Degree	4	African Americans, non-Hispanic	1	English	1	8	30	male	0	51	NonCtr	0	NonCtr	0	STD	0	HL	1	DEX	0	DFL	0	Hit	2	6029	1	6.029	Doctor Degree	2	0.780245
19	57	Normal	0	Doctor Degree	4	African Americans, non-Hispanic	1	English	1	8	30	male	0	52	AI	1	Ctr	1	FOP	1	nonHL	0	DEX	0	PDP	1	Hit	2	8769	1	8.769	Doctor Degree	2	0.94295
19	57	Normal	0	Doctor Degree	4	African Americans, non-Hispanic	1	English	1	8	30	male	0	53	NonCtr	0	NonCtr	0	STD	0	HL	1	IBU	1	DFL	0	Hit	2	7720	1	7.72	Doctor Degree	2	0.887617
19	57	Normal	0	Doctor Degree	4	African Americans, non-Hispanic	1	English	1	8	30	male	0	54	DD1	2	Ctr	1	STD	0	HL	1	DEX	0	DFL	0	Hit	2	15714	1	15.714	Doctor Degree	2	1.19629
19	57	Normal	0	Doctor Degree	4	African Americans, non-Hispanic	1	English	1	8	30	male	0	55	NonCtr	0	NonCtr	0	STD	0	HL	1	IBU	1	DFL	0	TimeOut	0	18696	0	18.696	Doctor Degree	2	1.27175
19	57	Normal	0	Doctor Degree	4	African Americans, non-Hispanic	1	English	1	8	30	male	0	56	DD1	2	Ctr	1	FOP	1	HL	1	IBU	1	DFL	0	Hit	2	12414	1	12.414	Doctor Degree	2	1.09391
19	57	Normal	0	Doctor Degree	4	African Americans, non-Hispanic	1	English	1	8	30	male	0	57	NonCtr	0	NonCtr	0	STD	0	nonHL	0	RAN	2	PDP	1	TimeOut	0	19142	0	19.142	Doctor Degree	2	1.28199
19	57	Normal	0	Doctor Degree	4	African Americans, non-Hispanic	1	English	1	8	30	male	0	58	NonCtr	0	NonCtr	0	STD	0	HL	1	RAN	2	DFL	0	TimeOut	0	18682	0	18.682	Doctor Degree	2	1.27142
19	57	Normal	0	Doctor Degree	4	African Americans, non-Hispanic	1	English	1	8	30	male	0	59	DD2	3	Ctr	1	FOP	1	nonHL	0	IBU	1	PDP	1	Hit	2	3521	1	3.521	Doctor Degree	2	0.546666
19	57	Normal	0	Doctor Degree	4	African Americans, non-Hispanic	1	English	1	8	30	male	0	60	NonCtr	0	NonCtr	0	FOP	1	HL	1	RAN	2	PDP	1	Hit	2	15947	1	15.947	Doctor Degree	2	1.20268
19	57	Normal	0	Doctor Degree	4	African Americans, non-Hispanic	1	English	1	8	30	male	0	61	DD2	3	Ctr	1	FOP	1	HL	1	IBU	1	PDP	1	Hit	2	2536	1	2.536	Doctor Degree	2	0.404149
19	57	Normal	0	Doctor Degree	4	African Americans, non-Hispanic	1	English	1	8	30	male	0	62	NonCtr	0	NonCtr	0	STD	0	nonHL	0	IBU	1	PDP	1	TimeOut	0	18782	0	18.782	Doctor Degree	2	1.27374
19	57	Normal	0	Doctor Degree	4	African Americans, non-Hispanic	1	English	1	8	30	male	0	63	NonCtr	0	NonCtr	0	STD	0	nonHL	0	DEX	0	PDP	1	TimeOut	0	18752	0	18.752	Doctor Degree	2	1.27305
19	57	Normal	0	Doctor Degree	4	African Americans, non-Hispanic	1	English	1	8	30	male	0	64	NonCtr	0	NonCtr	0	FOP	1	nonHL	0	DEX	0	PDP	1	TimeOut	0	19231	0	19.231	Doctor Degree	2	1.284
19	57	Normal	0	Doctor Degree	4	African Americans, non-Hispanic	1	English	1	8	30	male	0	65	NonCtr	0	NonCtr	0	STD	0	HL	1	RAN	2	DFL	0	TimeOut	0	18627	0	18.627	Doctor Degree	2	1.27014
19	57	Normal	0	Doctor Degree	4	African Americans, non-Hispanic	1	English	1	8	30	male	0	66	NonCtr	0	NonCtr	0	STD	0	HL	1	RAN	2	PDP	1	miss	1	15468	0	15.468	Doctor Degree	2	1.18943
19	57	Normal	0	Doctor Degree	4	African Americans, non-Hispanic	1	English	1	8	30	male	0	67	DD2	3	Ctr	1	FOP	1	nonHL	0	IBU	1	DFL	0	TimeOut	0	18900	0	18.9	Doctor Degree	2	1.27646
19	57	Normal	0	Doctor Degree	4	African Americans, non-Hispanic	1	English	1	8	30	male	0	68	NonCtr	0	NonCtr	0	FOP	1	nonHL	0	RAN	2	PDP	1	TimeOut	0	18777	0	18.777	Doctor Degree	2	1.27363
19	57	Normal	0	Doctor Degree	4	African Americans, non-Hispanic	1	English	1	8	30	male	0	69	NonCtr	0	NonCtr	0	FOP	1	HL	1	IBU	1	DFL	0	Hit	2	16283	1	16.283	Doctor Degree	2	1.21173
19	57	Normal	0	Doctor Degree	4	African Americans, non-Hispanic	1	English	1	8	30	male	0	70	NonCtr	0	NonCtr	0	STD	0	HL	1	DEX	0	PDP	1	Hit	2	11595	1	11.595	Doctor Degree	2	1.06427
19	57	Normal	0	Doctor Degree	4	African Americans, non-Hispanic	1	English	1	8	30	male	0	71	NonCtr	0	NonCtr	0	STD	0	nonHL	0	RAN	2	DFL	0	Hit	2	12490	1	12.49	Doctor Degree	2	1.09656
19	57	Normal	0	Doctor Degree	4	African Americans, non-Hispanic	1	English	1	8	30	male	0	72	DD1	2	Ctr	1	FOP	1	HL	1	DEX	0	DFL	0	Hit	2	8131	1	8.131	Doctor Degree	2	0.910144
19	57	Normal	0	Doctor Degree	4	African Americans, non-Hispanic	1	English	1	8	30	male	0	73	NonCtr	0	NonCtr	0	FOP	1	HL	1	RAN	2	DFL	0	miss	1	15195	0	15.195	Doctor Degree	2	1.1817
19	57	Normal	0	Doctor Degree	4	African Americans, non-Hispanic	1	English	1	8	30	male	0	74	NonCtr	0	NonCtr	0	STD	0	HL	1	RAN	2	DFL	0	Hit	2	3373	1	3.373	Doctor Degree	2	0.528016
19	57	Normal	0	Doctor Degree	4	African Americans, non-Hispanic	1	English	1	8	30	male	0	75	AI	1	Ctr	1	FOP	1	HL	1	DEX	0	PDP	1	Hit	2	3040	1	3.04	Doctor Degree	2	0.482874
19	57	Normal	0	Doctor Degree	4	African Americans, non-Hispanic	1	English	1	8	30	male	0	76	NonCtr	0	NonCtr	0	FOP	1	nonHL	0	RAN	2	PDP	1	TimeOut	0	18922	0	18.922	Doctor Degree	2	1.27697
19	57	Normal	0	Doctor Degree	4	African Americans, non-Hispanic	1	English	1	8	30	male	0	77	NonCtr	0	NonCtr	0	FOP	1	nonHL	0	IBU	1	DFL	0	Hit	2	8225	1	8.225	Doctor Degree	2	0.915136
19	57	Normal	0	Doctor Degree	4	African Americans, non-Hispanic	1	English	1	8	30	male	0	78	NonCtr	0	NonCtr	0	STD	0	nonHL	0	IBU	1	DFL	0	TimeOut	0	18973	0	18.973	Doctor Degree	2	1.27814
19	57	Normal	0	Doctor Degree	4	African Americans, non-Hispanic	1	English	1	8	30	male	0	79	NonCtr	0	NonCtr	0	STD	0	HL	1	DEX	0	PDP	1	TimeOut	0	18707	0	18.707	Doctor Degree	2	1.272
19	57	Normal	0	Doctor Degree	4	African Americans, non-Hispanic	1	English	1	8	30	male	0	80	DD2	3	Ctr	1	FOP	1	nonHL	0	RAN	2	PDP	1	Hit	2	4356	1	4.356	Doctor Degree	2	0.639088
19	57	Normal	0	Doctor Degree	4	African Americans, non-Hispanic	1	English	1	8	30	male	0	81	AI	1	Ctr	1	FOP	1	nonHL	0	IBU	1	PDP	1	Hit	2	3827	1	3.827	Doctor Degree	2	0.582858
19	57	Normal	0	Doctor Degree	4	African Americans, non-Hispanic	1	English	1	8	30	male	0	82	NonCtr	0	NonCtr	0	STD	0	HL	1	IBU	1	PDP	1	Hit	2	2351	1	2.351	Doctor Degree	2	0.371253
19	57	Normal	0	Doctor Degree	4	African Americans, non-Hispanic	1	English	1	8	30	male	0	83	AI	1	Ctr	1	STD	0	HL	1	DEX	0	DFL	0	Hit	2	4294	1	4.294	Doctor Degree	2	0.632862
19	57	Normal	0	Doctor Degree	4	African Americans, non-Hispanic	1	English	1	8	30	male	0	84	NonCtr	0	NonCtr	0	STD	0	nonHL	0	DEX	0	PDP	1	Hit	2	2725	1	2.725	Doctor Degree	2	0.435367
19	57	Normal	0	Doctor Degree	4	African Americans, non-Hispanic	1	English	1	8	30	male	0	85	NonCtr	0	NonCtr	0	STD	0	nonHL	0	RAN	2	PDP	1	Hit	2	4991	1	4.991	Doctor Degree	2	0.698188
19	57	Normal	0	Doctor Degree	4	African Americans, non-Hispanic	1	English	1	8	30	male	0	86	DD2	3	Ctr	1	STD	0	nonHL	0	DEX	0	DFL	0	Hit	2	18478	1	18.478	Doctor Degree	2	1.26665
19	57	Normal	0	Doctor Degree	4	African Americans, non-Hispanic	1	English	1	8	30	male	0	87	DD2	3	Ctr	1	FOP	1	HL	1	IBU	1	DFL	0	TimeOut	0	18895	0	18.895	Doctor Degree	2	1.27635
19	57	Normal	0	Doctor Degree	4	African Americans, non-Hispanic	1	English	1	8	30	male	0	88	NonCtr	0	NonCtr	0	STD	0	HL	1	DEX	0	DFL	0	Hit	2	5494	1	5.494	Doctor Degree	2	0.739889
19	57	Normal	0	Doctor Degree	4	African Americans, non-Hispanic	1	English	1	8	30	male	0	89	NonCtr	0	NonCtr	0	STD	0	HL	1	DEX	0	DFL	0	Hit	2	4164	1	4.164	Doctor Degree	2	0.619511
19	57	Normal	0	Doctor Degree	4	African Americans, non-Hispanic	1	English	1	8	30	male	0	90	NonCtr	0	NonCtr	0	STD	0	nonHL	0	RAN	2	DFL	0	Hit	2	16045	1	16.045	Doctor Degree	2	1.20534
19	57	Normal	0	Doctor Degree	4	African Americans, non-Hispanic	1	English	1	8	30	male	0	91	NonCtr	0	NonCtr	0	STD	0	nonHL	0	IBU	1	DFL	0	Hit	2	4131	1	4.131	Doctor Degree	2	0.616055
19	57	Normal	0	Doctor Degree	4	African Americans, non-Hispanic	1	English	1	8	30	male	0	92	NonCtr	0	NonCtr	0	FOP	1	nonHL	0	DEX	0	DFL	0	TimeOut	0	19455	0	19.455	Doctor Degree	2	1.28903
19	57	Normal	0	Doctor Degree	4	African Americans, non-Hispanic	1	English	1	8	30	male	0	93	DD2	3	Ctr	1	STD	0	HL	1	RAN	2	DFL	0	Hit	2	16287	1	16.287	Doctor Degree	2	1.21184
19	57	Normal	0	Doctor Degree	4	African Americans, non-Hispanic	1	English	1	8	30	male	0	94	NonCtr	0	NonCtr	0	STD	0	HL	1	RAN	2	DFL	0	Hit	2	7527	1	7.527	Doctor Degree	2	0.876622
19	57	Normal	0	Doctor Degree	4	African Americans, non-Hispanic	1	English	1	8	30	male	0	95	NonCtr	0	NonCtr	0	STD	0	nonHL	0	IBU	1	PDP	1	Hit	2	10773	1	10.773	Doctor Degree	2	1.03234
19	57	Normal	0	Doctor Degree	4	African Americans, non-Hispanic	1	English	1	8	30	male	0	96	DD1	2	Ctr	1	FOP	1	nonHL	0	RAN	2	DFL	0	Hit	2	13065	1	13.065	Doctor Degree	2	1.11611
19	57	Normal	0	Doctor Degree	4	African Americans, non-Hispanic	1	English	1	8	30	male	0	97	AI	1	Ctr	1	FOP	1	HL	1	RAN	2	PDP	1	TimeOut	0	19361	0	19.361	Doctor Degree	2	1.28693
19	57	Normal	0	Doctor Degree	4	African Americans, non-Hispanic	1	English	1	8	30	male	0	98	NonCtr	0	NonCtr	0	FOP	1	HL	1	RAN	2	PDP	1	TimeOut	0	19159	0	19.159	Doctor Degree	2	1.28237
19	57	Normal	0	Doctor Degree	4	African Americans, non-Hispanic	1	English	1	8	30	male	0	99	AI	1	Ctr	1	STD	0	HL	1	IBU	1	DFL	0	Hit	2	4890	1	4.89	Doctor Degree	2	0.689309
19	57	Normal	0	Doctor Degree	4	African Americans, non-Hispanic	1	English	1	8	30	male	0	100	NonCtr	0	NonCtr	0	FOP	1	nonHL	0	DEX	0	PDP	1	TimeOut	0	19325	0	19.325	Doctor Degree	2	1.28612
19	57	Normal	0	Doctor Degree	4	African Americans, non-Hispanic	1	English	1	8	30	male	0	101	AI	1	Ctr	1	FOP	1	HL	1	DEX	0	DFL	0	Hit	2	4241	1	4.241	Doctor Degree	2	0.627468
19	57	Normal	0	Doctor Degree	4	African Americans, non-Hispanic	1	English	1	8	30	male	0	102	NonCtr	0	NonCtr	0	FOP	1	nonHL	0	IBU	1	PDP	1	TimeOut	0	19247	0	19.247	Doctor Degree	2	1.28436
19	57	Normal	0	Doctor Degree	4	African Americans, non-Hispanic	1	English	1	8	30	male	0	103	DD1	2	Ctr	1	FOP	1	nonHL	0	DEX	0	PDP	1	TimeOut	0	18894	0	18.894	Doctor Degree	2	1.27632
19	57	Normal	0	Doctor Degree	4	African Americans, non-Hispanic	1	English	1	8	30	male	0	104	AI	1	Ctr	1	STD	0	nonHL	0	DEX	0	DFL	0	Hit	2	9591	1	9.591	Doctor Degree	2	0.981864
19	57	Normal	0	Doctor Degree	4	African Americans, non-Hispanic	1	English	1	8	30	male	0	105	DD2	3	Ctr	1	STD	0	nonHL	0	RAN	2	DFL	0	Hit	2	11830	1	11.83	Doctor Degree	2	1.07298
19	57	Normal	0	Doctor Degree	4	African Americans, non-Hispanic	1	English	1	8	30	male	0	106	DD1	2	Ctr	1	FOP	1	nonHL	0	DEX	0	DFL	0	Hit	2	9966	1	9.966	Doctor Degree	2	0.998521
19	57	Normal	0	Doctor Degree	4	African Americans, non-Hispanic	1	English	1	8	30	male	0	107	NonCtr	0	NonCtr	0	FOP	1	nonHL	0	IBU	1	DFL	0	Hit	2	8268	1	8.268	Doctor Degree	2	0.9174
19	57	Normal	0	Doctor Degree	4	African Americans, non-Hispanic	1	English	1	8	30	male	0	108	NonCtr	0	NonCtr	0	STD	0	nonHL	0	IBU	1	PDP	1	Hit	2	12346	1	12.346	Doctor Degree	2	1.09153
19	57	Normal	0	Doctor Degree	4	African Americans, non-Hispanic	1	English	1	8	30	male	0	109	NonCtr	0	NonCtr	0	FOP	1	nonHL	0	IBU	1	DFL	0	Hit	2	8625	1	8.625	Doctor Degree	2	0.935759
19	57	Normal	0	Doctor Degree	4	African Americans, non-Hispanic	1	English	1	8	30	male	0	110	DD2	3	Ctr	1	FOP	1	nonHL	0	RAN	2	DFL	0	TimeOut	0	18708	0	18.708	Doctor Degree	2	1.27203
19	57	Normal	0	Doctor Degree	4	African Americans, non-Hispanic	1	English	1	8	30	male	0	111	NonCtr	0	NonCtr	0	STD	0	HL	1	IBU	1	DFL	0	TimeOut	0	19358	0	19.358	Doctor Degree	2	1.28686
19	57	Normal	0	Doctor Degree	4	African Americans, non-Hispanic	1	English	1	8	30	male	0	112	NonCtr	0	NonCtr	0	STD	0	nonHL	0	DEX	0	DFL	0	TimeOut	0	18944	0	18.944	Doctor Degree	2	1.27747
19	57	Normal	0	Doctor Degree	4	African Americans, non-Hispanic	1	English	1	8	30	male	0	113	NonCtr	0	NonCtr	0	FOP	1	nonHL	0	IBU	1	PDP	1	TimeOut	0	18971	0	18.971	Doctor Degree	2	1.27809
19	57	Normal	0	Doctor Degree	4	African Americans, non-Hispanic	1	English	1	8	30	male	0	114	NonCtr	0	NonCtr	0	FOP	1	nonHL	0	IBU	1	PDP	1	Hit	2	2267	1	2.267	Doctor Degree	2	0.355452
19	57	Normal	0	Doctor Degree	4	African Americans, non-Hispanic	1	English	1	8	30	male	0	115	NonCtr	0	NonCtr	0	FOP	1	nonHL	0	IBU	1	DFL	0	TimeOut	0	18830	0	18.83	Doctor Degree	2	1.27485
19	57	Normal	0	Doctor Degree	4	African Americans, non-Hispanic	1	English	1	8	30	male	0	116	NonCtr	0	NonCtr	0	FOP	1	nonHL	0	RAN	2	PDP	1	Hit	2	1884	1	1.884	Doctor Degree	2	0.275081
19	57	Normal	0	Doctor Degree	4	African Americans, non-Hispanic	1	English	1	8	30	male	0	117	DD1	2	Ctr	1	FOP	1	nonHL	0	RAN	2	PDP	1	TimeOut	0	19210	0	19.21	Doctor Degree	2	1.28353
19	57	Normal	0	Doctor Degree	4	African Americans, non-Hispanic	1	English	1	8	30	male	0	118	NonCtr	0	NonCtr	0	STD	0	nonHL	0	RAN	2	DFL	0	Hit	2	15025	1	15.025	Doctor Degree	2	1.17681
19	57	Normal	0	Doctor Degree	4	African Americans, non-Hispanic	1	English	1	8	30	male	0	119	DD1	2	Ctr	1	FOP	1	nonHL	0	IBU	1	PDP	1	Hit	2	4482	1	4.482	Doctor Degree	2	0.651472
19	57	Normal	0	Doctor Degree	4	African Americans, non-Hispanic	1	English	1	8	30	male	0	120	AI	1	Ctr	1	STD	0	nonHL	0	DEX	0	PDP	1	Hit	2	5455	1	5.455	Doctor Degree	2	0.736795
19	57	Normal	0	Doctor Degree	4	African Americans, non-Hispanic	1	English	1	8	30	male	0	121	NonCtr	0	NonCtr	0	STD	0	nonHL	0	RAN	2	PDP	1	TimeOut	0	18851	0	18.851	Doctor Degree	2	1.27533
19	57	Normal	0	Doctor Degree	4	African Americans, non-Hispanic	1	English	1	8	30	male	0	122	NonCtr	0	NonCtr	0	FOP	1	HL	1	IBU	1	DFL	0	Hit	2	8470	1	8.47	Doctor Degree	2	0.927883
19	57	Normal	0	Doctor Degree	4	African Americans, non-Hispanic	1	English	1	8	30	male	0	123	NonCtr	0	NonCtr	0	FOP	1	HL	1	DEX	0	DFL	0	Hit	2	4763	1	4.763	Doctor Degree	2	0.677881
19	57	Normal	0	Doctor Degree	4	African Americans, non-Hispanic	1	English	1	8	30	male	0	124	DD1	2	Ctr	1	FOP	1	HL	1	RAN	2	PDP	1	Hit	2	11080	1	11.08	Doctor Degree	2	1.04454
19	57	Normal	0	Doctor Degree	4	African Americans, non-Hispanic	1	English	1	8	30	male	0	125	NonCtr	0	NonCtr	0	FOP	1	HL	1	IBU	1	PDP	1	Hit	2	2607	1	2.607	Doctor Degree	2	0.416141
19	57	Normal	0	Doctor Degree	4	African Americans, non-Hispanic	1	English	1	8	30	male	0	126	AI	1	Ctr	1	FOP	1	nonHL	0	IBU	1	DFL	0	Hit	2	15410	1	15.41	Doctor Degree	2	1.1878
19	57	Normal	0	Doctor Degree	4	African Americans, non-Hispanic	1	English	1	8	30	male	0	127	DD1	2	Ctr	1	STD	0	nonHL	0	DEX	0	DFL	0	Hit	2	12908	1	12.908	Doctor Degree	2	1.11086
19	57	Normal	0	Doctor Degree	4	African Americans, non-Hispanic	1	English	1	8	30	male	0	128	NonCtr	0	NonCtr	0	STD	0	nonHL	0	IBU	1	DFL	0	Hit	2	4990	1	4.99	Doctor Degree	2	0.698101
19	57	Normal	0	Doctor Degree	4	African Americans, non-Hispanic	1	English	1	8	30	male	0	129	DD1	2	Ctr	1	STD	0	nonHL	0	RAN	2	DFL	0	TimeOut	0	19030	0	19.03	Doctor Degree	2	1.27944
19	57	Normal	0	Doctor Degree	4	African Americans, non-Hispanic	1	English	1	8	30	male	0	130	NonCtr	0	NonCtr	0	FOP	1	HL	1	DEX	0	DFL	0	Hit	2	8046	1	8.046	Doctor Degree	2	0.90558
19	57	Normal	0	Doctor Degree	4	African Americans, non-Hispanic	1	English	1	8	30	male	0	131	NonCtr	0	NonCtr	0	STD	0	nonHL	0	DEX	0	DFL	0	Hit	2	5925	1	5.925	Doctor Degree	2	0.772688
19	57	Normal	0	Doctor Degree	4	African Americans, non-Hispanic	1	English	1	8	30	male	0	132	NonCtr	0	NonCtr	0	STD	0	HL	1	DEX	0	DFL	0	Hit	2	1698	1	1.698	Doctor Degree	2	0.229938
19	57	Normal	0	Doctor Degree	4	African Americans, non-Hispanic	1	English	1	8	30	male	0	133	NonCtr	0	NonCtr	0	FOP	1	HL	1	RAN	2	DFL	0	TimeOut	0	18873	0	18.873	Doctor Degree	2	1.27584
19	57	Normal	0	Doctor Degree	4	African Americans, non-Hispanic	1	English	1	8	30	male	0	134	AI	1	Ctr	1	STD	0	nonHL	0	IBU	1	PDP	1	Hit	2	3002	1	3.002	Doctor Degree	2	0.477411
19	57	Normal	0	Doctor Degree	4	African Americans, non-Hispanic	1	English	1	8	30	male	0	135	NonCtr	0	NonCtr	0	FOP	1	nonHL	0	IBU	1	PDP	1	TimeOut	0	18714	0	18.714	Doctor Degree	2	1.27217
19	57	Normal	0	Doctor Degree	4	African Americans, non-Hispanic	1	English	1	8	30	male	0	136	NonCtr	0	NonCtr	0	FOP	1	HL	1	DEX	0	PDP	1	Hit	2	4703	1	4.703	Doctor Degree	2	0.672375
19	57	Normal	0	Doctor Degree	4	African Americans, non-Hispanic	1	English	1	8	30	male	0	137	DD1	2	Ctr	1	STD	0	HL	1	RAN	2	DFL	0	Hit	2	10867	1	10.867	Doctor Degree	2	1.03611
19	57	Normal	0	Doctor Degree	4	African Americans, non-Hispanic	1	English	1	8	30	male	0	138	NonCtr	0	NonCtr	0	FOP	1	HL	1	RAN	2	DFL	0	TimeOut	0	19060	0	19.06	Doctor Degree	2	1.28012
19	57	Normal	0	Doctor Degree	4	African Americans, non-Hispanic	1	English	1	8	30	male	0	139	NonCtr	0	NonCtr	0	FOP	1	HL	1	IBU	1	DFL	0	Hit	2	10922	1	10.922	Doctor Degree	2	1.0383
19	57	Normal	0	Doctor Degree	4	African Americans, non-Hispanic	1	English	1	8	30	male	0	140	AI	1	Ctr	1	STD	0	nonHL	0	RAN	2	DFL	0	Hit	2	10067	1	10.067	Doctor Degree	2	1.0029
19	57	Normal	0	Doctor Degree	4	African Americans, non-Hispanic	1	English	1	8	30	male	0	141	NonCtr	0	NonCtr	0	FOP	1	HL	1	RAN	2	PDP	1	TimeOut	0	18591	0	18.591	Doctor Degree	2	1.2693
19	57	Normal	0	Doctor Degree	4	African Americans, non-Hispanic	1	English	1	8	30	male	0	142	NonCtr	0	NonCtr	0	FOP	1	HL	1	DEX	0	DFL	0	Hit	2	7310	1	7.31	Doctor Degree	2	0.863917
19	57	Normal	0	Doctor Degree	4	African Americans, non-Hispanic	1	English	1	8	30	male	0	143	DD2	3	Ctr	1	STD	0	nonHL	0	IBU	1	DFL	0	TimeOut	0	19206	0	19.206	Doctor Degree	2	1.28344
19	57	Normal	0	Doctor Degree	4	African Americans, non-Hispanic	1	English	1	8	30	male	0	144	NonCtr	0	NonCtr	0	STD	0	nonHL	0	DEX	0	PDP	1	Hit	2	1397	1	1.397	Doctor Degree	2	0.145196
19	57	Normal	0	Doctor Degree	4	African Americans, non-Hispanic	1	English	1	8	30	male	0	145	NonCtr	0	NonCtr	0	FOP	1	nonHL	0	RAN	2	DFL	0	Hit	2	14099	1	14.099	Doctor Degree	2	1.14919
19	57	Normal	0	Doctor Degree	4	African Americans, non-Hispanic	1	English	1	8	30	male	0	146	NonCtr	0	NonCtr	0	STD	0	HL	1	RAN	2	PDP	1	TimeOut	0	18967	0	18.967	Doctor Degree	2	1.278
19	57	Normal	0	Doctor Degree	4	African Americans, non-Hispanic	1	English	1	8	30	male	0	147	DD2	3	Ctr	1	FOP	1	nonHL	0	DEX	0	DFL	0	Hit	2	14004	1	14.004	Doctor Degree	2	1.14625
19	57	Normal	0	Doctor Degree	4	African Americans, non-Hispanic	1	English	1	8	30	male	0	148	AI	1	Ctr	1	STD	0	nonHL	0	IBU	1	DFL	0	Hit	2	3949	1	3.949	Doctor Degree	2	0.596487
19	57	Normal	0	Doctor Degree	4	African Americans, non-Hispanic	1	English	1	8	30	male	0	149	NonCtr	0	NonCtr	0	STD	0	HL	1	IBU	1	PDP	1	TimeOut	0	18843	0	18.843	Doctor Degree	2	1.27515
19	57	Normal	0	Doctor Degree	4	African Americans, non-Hispanic	1	English	1	8	30	male	0	150	NonCtr	0	NonCtr	0	FOP	1	nonHL	0	DEX	0	DFL	0	Hit	2	7485	1	7.485	Doctor Degree	2	0.874192
19	57	Normal	0	Doctor Degree	4	African Americans, non-Hispanic	1	English	1	8	30	male	0	151	NonCtr	0	NonCtr	0	STD	0	nonHL	0	IBU	1	DFL	0	Hit	2	6334	1	6.334	Doctor Degree	2	0.801678
19	57	Normal	0	Doctor Degree	4	African Americans, non-Hispanic	1	English	1	8	30	male	0	152	AI	1	Ctr	1	STD	0	HL	1	IBU	1	PDP	1	Hit	2	3447	1	3.447	Doctor Degree	2	0.537441
19	57	Normal	0	Doctor Degree	4	African Americans, non-Hispanic	1	English	1	8	30	male	0	153	NonCtr	0	NonCtr	0	FOP	1	nonHL	0	DEX	0	DFL	0	Hit	2	11614	1	11.614	Doctor Degree	2	1.06498
19	57	Normal	0	Doctor Degree	4	African Americans, non-Hispanic	1	English	1	8	30	male	0	154	NonCtr	0	NonCtr	0	STD	0	nonHL	0	RAN	2	PDP	1	TimeOut	0	19132	0	19.132	Doctor Degree	2	1.28176
19	57	Normal	0	Doctor Degree	4	African Americans, non-Hispanic	1	English	1	8	30	male	0	155	DD1	2	Ctr	1	STD	0	nonHL	0	IBU	1	DFL	0	Hit	2	10370	1	10.37	Doctor Degree	2	1.01578
19	57	Normal	0	Doctor Degree	4	African Americans, non-Hispanic	1	English	1	8	30	male	0	156	NonCtr	0	NonCtr	0	FOP	1	nonHL	0	RAN	2	DFL	0	Hit	2	7392	1	7.392	Doctor Degree	2	0.868762
19	57	Normal	0	Doctor Degree	4	African Americans, non-Hispanic	1	English	1	8	30	male	0	157	NonCtr	0	NonCtr	0	STD	0	HL	1	IBU	1	PDP	1	TimeOut	0	18917	0	18.917	Doctor Degree	2	1.27685
19	57	Normal	0	Doctor Degree	4	African Americans, non-Hispanic	1	English	1	8	30	male	0	158	NonCtr	0	NonCtr	0	FOP	1	HL	1	IBU	1	PDP	1	TimeOut	0	18598	0	18.598	Doctor Degree	2	1.26947
19	57	Normal	0	Doctor Degree	4	African Americans, non-Hispanic	1	English	1	8	30	male	0	159	NonCtr	0	NonCtr	0	FOP	1	HL	1	DEX	0	PDP	1	Hit	2	2190	1	2.19	Doctor Degree	2	0.340444
19	57	Normal	0	Doctor Degree	4	African Americans, non-Hispanic	1	English	1	8	30	male	0	160	NonCtr	0	NonCtr	0	STD	0	nonHL	0	IBU	1	PDP	1	Hit	2	1803	1	1.803	Doctor Degree	2	0.255996
19	57	Normal	0	Doctor Degree	4	African Americans, non-Hispanic	1	English	1	8	30	male	0	161	NonCtr	0	NonCtr	0	FOP	1	nonHL	0	RAN	2	DFL	0	Hit	2	5605	1	5.605	Doctor Degree	2	0.748576
19	57	Normal	0	Doctor Degree	4	African Americans, non-Hispanic	1	English	1	8	30	male	0	162	AI	1	Ctr	1	FOP	1	HL	1	IBU	1	PDP	1	Hit	2	2269	1	2.269	Doctor Degree	2	0.355834
19	57	Normal	0	Doctor Degree	4	African Americans, non-Hispanic	1	English	1	8	30	male	0	163	DD2	3	Ctr	1	FOP	1	HL	1	RAN	2	PDP	1	Hit	2	2750	1	2.75	Doctor Degree	2	0.439333
19	57	Normal	0	Doctor Degree	4	African Americans, non-Hispanic	1	English	1	8	30	male	0	164	NonCtr	0	NonCtr	0	STD	0	nonHL	0	DEX	0	DFL	0	Hit	2	7434	1	7.434	Doctor Degree	2	0.871223
19	57	Normal	0	Doctor Degree	4	African Americans, non-Hispanic	1	English	1	8	30	male	0	165	NonCtr	0	NonCtr	0	STD	0	HL	1	DEX	0	DFL	0	TimeOut	0	18777	0	18.777	Doctor Degree	2	1.27363
19	57	Normal	0	Doctor Degree	4	African Americans, non-Hispanic	1	English	1	8	30	male	0	166	NonCtr	0	NonCtr	0	FOP	1	HL	1	RAN	2	DFL	0	Hit	2	9517	1	9.517	Doctor Degree	2	0.9785
19	57	Normal	0	Doctor Degree	4	African Americans, non-Hispanic	1	English	1	8	30	male	0	167	NonCtr	0	NonCtr	0	FOP	1	nonHL	0	RAN	2	PDP	1	TimeOut	0	18910	0	18.91	Doctor Degree	2	1.27669
19	57	Normal	0	Doctor Degree	4	African Americans, non-Hispanic	1	English	1	8	30	male	0	168	AI	1	Ctr	1	STD	0	HL	1	RAN	2	PDP	1	Hit	2	1105	1	1.105	Doctor Degree	2	0.0433623
12	27	Normal	0	Master Degree	3	African Americans, non-Hispanic	1	English	1	8	30	female	1	1	NonCtr	0	NonCtr	0	FOP	1	nonHL	0	RAN	2	DFL	0	miss	1	12130	0	12.13	Master Degree	2	1.08386
2	30	Normal	0	Master Degree	3	Asian or Pacific Islanders	0	Chinese	0	6	20	male	0	2	NonCtr	0	NonCtr	0	FOP	1	nonHL	0	IBU	1	PDP	1	Hit	2	3651	1	3.651	Master Degree	2	0.562412
2	30	Normal	0	Master Degree	3	Asian or Pacific Islanders	0	Chinese	0	6	20	male	0	3	NonCtr	0	NonCtr	0	FOP	1	HL	1	IBU	1	DFL	0	Hit	2	14283	1	14.283	Master Degree	2	1.15482
2	30	Normal	0	Master Degree	3	Asian or Pacific Islanders	0	Chinese	0	6	20	male	0	4	DD2	3	Ctr	1	FOP	1	nonHL	0	IBU	1	PDP	1	Hit	2	3645	1	3.645	Master Degree	2	0.561698
2	30	Normal	0	Master Degree	3	Asian or Pacific Islanders	0	Chinese	0	6	20	male	0	5	NonCtr	0	NonCtr	0	STD	0	nonHL	0	DEX	0	PDP	1	Hit	2	1450	1	1.45	Master Degree	2	0.161368
2	30	Normal	0	Master Degree	3	Asian or Pacific Islanders	0	Chinese	0	6	20	male	0	6	NonCtr	0	NonCtr	0	FOP	1	nonHL	0	DEX	0	DFL	0	Hit	2	18833	1	18.833	Master Degree	2	1.27492
2	30	Normal	0	Master Degree	3	Asian or Pacific Islanders	0	Chinese	0	6	20	male	0	7	DD1	2	Ctr	1	FOP	1	HL	1	RAN	2	DFL	0	Hit	2	12187	1	12.187	Master Degree	2	1.0859
2	30	Normal	0	Master Degree	3	Asian or Pacific Islanders	0	Chinese	0	6	20	male	0	8	AI	1	Ctr	1	FOP	1	HL	1	RAN	2	DFL	0	miss	1	183	0	0.183	Master Degree	2	-0.737549
2	30	Normal	0	Master Degree	3	Asian or Pacific Islanders	0	Chinese	0	6	20	male	0	9	DD2	3	Ctr	1	STD	0	nonHL	0	IBU	1	DFL	0	Hit	2	7426	1	7.426	Master Degree	2	0.870755
2	30	Normal	0	Master Degree	3	Asian or Pacific Islanders	0	Chinese	0	6	20	male	0	10	NonCtr	0	NonCtr	0	STD	0	HL	1	RAN	2	DFL	0	Hit	2	13282	1	13.282	Master Degree	2	1.12326
2	30	Normal	0	Master Degree	3	Asian or Pacific Islanders	0	Chinese	0	6	20	male	0	11	AI	1	Ctr	1	STD	0	nonHL	0	DEX	0	PDP	1	Hit	2	7177	1	7.177	Master Degree	2	0.855943
2	30	Normal	0	Master Degree	3	Asian or Pacific Islanders	0	Chinese	0	6	20	male	0	12	NonCtr	0	NonCtr	0	FOP	1	nonHL	0	DEX	0	DFL	0	TimeOut	0	19635	0	19.635	Master Degree	2	1.29303
2	30	Normal	0	Master Degree	3	Asian or Pacific Islanders	0	Chinese	0	6	20	male	0	13	NonCtr	0	NonCtr	0	STD	0	HL	1	DEX	0	DFL	0	Hit	2	4336	1	4.336	Master Degree	2	0.637089
2	30	Normal	0	Master Degree	3	Asian or Pacific Islanders	0	Chinese	0	6	20	male	0	14	NonCtr	0	NonCtr	0	STD	0	nonHL	0	DEX	0	DFL	0	Hit	2	3967	1	3.967	Master Degree	2	0.598462
2	30	Normal	0	Master Degree	3	Asian or Pacific Islanders	0	Chinese	0	6	20	male	0	15	NonCtr	0	NonCtr	0	FOP	1	HL	1	RAN	2	PDP	1	Hit	2	1663	1	1.663	Master Degree	2	0.220892
2	30	Normal	0	Master Degree	3	Asian or Pacific Islanders	0	Chinese	0	6	20	male	0	16	NonCtr	0	NonCtr	0	FOP	1	nonHL	0	RAN	2	PDP	1	Hit	2	2595	1	2.595	Master Degree	2	0.414137
2	30	Normal	0	Master Degree	3	Asian or Pacific Islanders	0	Chinese	0	6	20	male	0	17	NonCtr	0	NonCtr	0	FOP	1	nonHL	0	RAN	2	DFL	0	Hit	2	4528	1	4.528	Master Degree	2	0.655906
2	30	Normal	0	Master Degree	3	Asian or Pacific Islanders	0	Chinese	0	6	20	male	0	18	AI	1	Ctr	1	STD	0	nonHL	0	IBU	1	DFL	0	Hit	2	15875	1	15.875	Master Degree	2	1.20071
2	30	Normal	0	Master Degree	3	Asian or Pacific Islanders	0	Chinese	0	6	20	male	0	19	NonCtr	0	NonCtr	0	FOP	1	nonHL	0	RAN	2	DFL	0	TimeOut	0	19957	0	19.957	Master Degree	2	1.3001
2	30	Normal	0	Master Degree	3	Asian or Pacific Islanders	0	Chinese	0	6	20	male	0	20	NonCtr	0	NonCtr	0	STD	0	HL	1	IBU	1	PDP	1	TimeOut	0	20570	0	20.57	Master Degree	2	1.31323
2	30	Normal	0	Master Degree	3	Asian or Pacific Islanders	0	Chinese	0	6	20	male	0	21	NonCtr	0	NonCtr	0	FOP	1	HL	1	RAN	2	PDP	1	TimeOut	0	19766	0	19.766	Master Degree	2	1.29592
2	30	Normal	0	Master Degree	3	Asian or Pacific Islanders	0	Chinese	0	6	20	male	0	22	DD2	3	Ctr	1	FOP	1	HL	1	IBU	1	DFL	0	Hit	2	10768	1	10.768	Master Degree	2	1.03214
2	30	Normal	0	Master Degree	3	Asian or Pacific Islanders	0	Chinese	0	6	20	male	0	23	DD2	3	Ctr	1	STD	0	HL	1	RAN	2	DFL	0	Hit	2	9111	1	9.111	Master Degree	2	0.959566
2	30	Normal	0	Master Degree	3	Asian or Pacific Islanders	0	Chinese	0	6	20	male	0	24	NonCtr	0	NonCtr	0	FOP	1	HL	1	IBU	1	PDP	1	Hit	2	2331	1	2.331	Master Degree	2	0.367542
2	30	Normal	0	Master Degree	3	Asian or Pacific Islanders	0	Chinese	0	6	20	male	0	25	NonCtr	0	NonCtr	0	STD	0	nonHL	0	IBU	1	DFL	0	Hit	2	15686	1	15.686	Master Degree	2	1.19551
2	30	Normal	0	Master Degree	3	Asian or Pacific Islanders	0	Chinese	0	6	20	male	0	26	AI	1	Ctr	1	FOP	1	nonHL	0	IBU	1	PDP	1	Hit	2	2554	1	2.554	Master Degree	2	0.407221
2	30	Normal	0	Master Degree	3	Asian or Pacific Islanders	0	Chinese	0	6	20	male	0	27	NonCtr	0	NonCtr	0	STD	0	HL	1	IBU	1	DFL	0	Hit	2	11728	1	11.728	Master Degree	2	1.06922
2	30	Normal	0	Master Degree	3	Asian or Pacific Islanders	0	Chinese	0	6	20	male	0	28	NonCtr	0	NonCtr	0	FOP	1	HL	1	RAN	2	DFL	0	Hit	2	2413	1	2.413	Master Degree	2	0.382557
2	30	Normal	0	Master Degree	3	Asian or Pacific Islanders	0	Chinese	0	6	20	male	0	29	AI	1	Ctr	1	FOP	1	HL	1	DEX	0	PDP	1	Hit	2	3429	1	3.429	Master Degree	2	0.535167
2	30	Normal	0	Master Degree	3	Asian or Pacific Islanders	0	Chinese	0	6	20	male	0	30	NonCtr	0	NonCtr	0	FOP	1	nonHL	0	IBU	1	DFL	0	Hit	2	7137	1	7.137	Master Degree	2	0.853516
2	30	Normal	0	Master Degree	3	Asian or Pacific Islanders	0	Chinese	0	6	20	male	0	31	NonCtr	0	NonCtr	0	FOP	1	nonHL	0	RAN	2	PDP	1	TimeOut	0	20720	0	20.72	Master Degree	2	1.31639
2	30	Normal	0	Master Degree	3	Asian or Pacific Islanders	0	Chinese	0	6	20	male	0	32	NonCtr	0	NonCtr	0	STD	0	HL	1	DEX	0	DFL	0	Hit	2	5259	1	5.259	Master Degree	2	0.720903
2	30	Normal	0	Master Degree	3	Asian or Pacific Islanders	0	Chinese	0	6	20	male	0	33	DD1	2	Ctr	1	FOP	1	nonHL	0	IBU	1	PDP	1	TimeOut	0	19592	0	19.592	Master Degree	2	1.29208
2	30	Normal	0	Master Degree	3	Asian or Pacific Islanders	0	Chinese	0	6	20	male	0	34	NonCtr	0	NonCtr	0	FOP	1	HL	1	IBU	1	PDP	1	TimeOut	0	21285	0	21.285	Master Degree	2	1.32807
2	30	Normal	0	Master Degree	3	Asian or Pacific Islanders	0	Chinese	0	6	20	male	0	35	NonCtr	0	NonCtr	0	FOP	1	HL	1	DEX	0	PDP	1	Hit	2	1394	1	1.394	Master Degree	2	0.144263
2	30	Normal	0	Master Degree	3	Asian or Pacific Islanders	0	Chinese	0	6	20	male	0	36	NonCtr	0	NonCtr	0	FOP	1	HL	1	IBU	1	PDP	1	TimeOut	0	19599	0	19.599	Master Degree	2	1.29223
2	30	Normal	0	Master Degree	3	Asian or Pacific Islanders	0	Chinese	0	6	20	male	0	37	NonCtr	0	NonCtr	0	STD	0	HL	1	DEX	0	DFL	0	Hit	2	3222	1	3.222	Master Degree	2	0.508126
2	30	Normal	0	Master Degree	3	Asian or Pacific Islanders	0	Chinese	0	6	20	male	0	38	DD2	3	Ctr	1	FOP	1	nonHL	0	RAN	2	PDP	1	Hit	2	13704	1	13.704	Master Degree	2	1.13685
2	30	Normal	0	Master Degree	3	Asian or Pacific Islanders	0	Chinese	0	6	20	male	0	39	NonCtr	0	NonCtr	0	STD	0	nonHL	0	IBU	1	DFL	0	Hit	2	2726	1	2.726	Master Degree	2	0.435526
2	30	Normal	0	Master Degree	3	Asian or Pacific Islanders	0	Chinese	0	6	20	male	0	40	NonCtr	0	NonCtr	0	FOP	1	nonHL	0	RAN	2	PDP	1	TimeOut	0	19363	0	19.363	Master Degree	2	1.28697
2	30	Normal	0	Master Degree	3	Asian or Pacific Islanders	0	Chinese	0	6	20	male	0	41	NonCtr	0	NonCtr	0	FOP	1	HL	1	IBU	1	DFL	0	Hit	2	5288	1	5.288	Master Degree	2	0.723291
2	30	Normal	0	Master Degree	3	Asian or Pacific Islanders	0	Chinese	0	6	20	male	0	42	DD2	3	Ctr	1	STD	0	nonHL	0	DEX	0	DFL	0	Hit	2	7355	1	7.355	Master Degree	2	0.866583
2	30	Normal	0	Master Degree	3	Asian or Pacific Islanders	0	Chinese	0	6	20	male	0	43	NonCtr	0	NonCtr	0	STD	0	HL	1	IBU	1	DFL	0	Hit	2	10342	1	10.342	Master Degree	2	1.0146
2	30	Normal	0	Master Degree	3	Asian or Pacific Islanders	0	Chinese	0	6	20	male	0	44	AI	1	Ctr	1	STD	0	HL	1	RAN	2	DFL	0	Hit	2	2875	1	2.875	Master Degree	2	0.458638
2	30	Normal	0	Master Degree	3	Asian or Pacific Islanders	0	Chinese	0	6	20	male	0	45	NonCtr	0	NonCtr	0	FOP	1	nonHL	0	DEX	0	DFL	0	TimeOut	0	20553	0	20.553	Master Degree	2	1.31288
2	30	Normal	0	Master Degree	3	Asian or Pacific Islanders	0	Chinese	0	6	20	male	0	46	NonCtr	0	NonCtr	0	STD	0	nonHL	0	RAN	2	DFL	0	Hit	2	16784	1	16.784	Master Degree	2	1.2249
2	30	Normal	0	Master Degree	3	Asian or Pacific Islanders	0	Chinese	0	6	20	male	0	47	DD1	2	Ctr	1	FOP	1	nonHL	0	RAN	2	PDP	1	Hit	2	3741	1	3.741	Master Degree	2	0.572988
2	30	Normal	0	Master Degree	3	Asian or Pacific Islanders	0	Chinese	0	6	20	male	0	48	NonCtr	0	NonCtr	0	STD	0	nonHL	0	IBU	1	DFL	0	TimeOut	0	19625	0	19.625	Master Degree	2	1.29281
2	30	Normal	0	Master Degree	3	Asian or Pacific Islanders	0	Chinese	0	6	20	male	0	49	AI	1	Ctr	1	FOP	1	HL	1	DEX	0	DFL	0	Hit	2	3865	1	3.865	Master Degree	2	0.587149
2	30	Normal	0	Master Degree	3	Asian or Pacific Islanders	0	Chinese	0	6	20	male	0	50	DD1	2	Ctr	1	FOP	1	nonHL	0	DEX	0	DFL	0	Hit	2	8677	1	8.677	Master Degree	2	0.93837
2	30	Normal	0	Master Degree	3	Asian or Pacific Islanders	0	Chinese	0	6	20	male	0	51	DD1	2	Ctr	1	FOP	1	HL	1	DEX	0	PDP	1	Hit	2	2571	1	2.571	Master Degree	2	0.410102
2	30	Normal	0	Master Degree	3	Asian or Pacific Islanders	0	Chinese	0	6	20	male	0	52	NonCtr	0	NonCtr	0	FOP	1	nonHL	0	DEX	0	PDP	1	TimeOut	0	19834	0	19.834	Master Degree	2	1.29741
2	30	Normal	0	Master Degree	3	Asian or Pacific Islanders	0	Chinese	0	6	20	male	0	53	NonCtr	0	NonCtr	0	FOP	1	HL	1	RAN	2	DFL	0	Hit	2	17403	1	17.403	Master Degree	2	1.24062
2	30	Normal	0	Master Degree	3	Asian or Pacific Islanders	0	Chinese	0	6	20	male	0	54	NonCtr	0	NonCtr	0	STD	0	nonHL	0	DEX	0	DFL	0	TimeOut	0	19447	0	19.447	Master Degree	2	1.28885
2	30	Normal	0	Master Degree	3	Asian or Pacific Islanders	0	Chinese	0	6	20	male	0	55	DD2	3	Ctr	1	STD	0	nonHL	0	RAN	2	DFL	0	Hit	2	7897	1	7.897	Master Degree	2	0.897462
2	30	Normal	0	Master Degree	3	Asian or Pacific Islanders	0	Chinese	0	6	20	male	0	56	NonCtr	0	NonCtr	0	STD	0	nonHL	0	RAN	2	DFL	0	Hit	2	10258	1	10.258	Master Degree	2	1.01106
2	30	Normal	0	Master Degree	3	Asian or Pacific Islanders	0	Chinese	0	6	20	male	0	57	AI	1	Ctr	1	FOP	1	nonHL	0	RAN	2	PDP	1	Hit	2	3144	1	3.144	Master Degree	2	0.497483
2	30	Normal	0	Master Degree	3	Asian or Pacific Islanders	0	Chinese	0	6	20	male	0	58	AI	1	Ctr	1	STD	0	nonHL	0	RAN	2	PDP	1	Hit	2	1148	1	1.148	Master Degree	2	0.0599419
2	30	Normal	0	Master Degree	3	Asian or Pacific Islanders	0	Chinese	0	6	20	male	0	59	NonCtr	0	NonCtr	0	STD	0	HL	1	IBU	1	PDP	1	Hit	2	1413	1	1.413	Master Degree	2	0.150142
2	30	Normal	0	Master Degree	3	Asian or Pacific Islanders	0	Chinese	0	6	20	male	0	60	DD2	3	Ctr	1	FOP	1	nonHL	0	RAN	2	DFL	0	Hit	2	10217	1	10.217	Master Degree	2	1.00932
2	30	Normal	0	Master Degree	3	Asian or Pacific Islanders	0	Chinese	0	6	20	male	0	61	NonCtr	0	NonCtr	0	STD	0	nonHL	0	DEX	0	PDP	1	TimeOut	0	19592	0	19.592	Master Degree	2	1.29208
2	30	Normal	0	Master Degree	3	Asian or Pacific Islanders	0	Chinese	0	6	20	male	0	62	NonCtr	0	NonCtr	0	FOP	1	nonHL	0	IBU	1	DFL	0	Hit	2	16113	1	16.113	Master Degree	2	1.20718
2	30	Normal	0	Master Degree	3	Asian or Pacific Islanders	0	Chinese	0	6	20	male	0	63	NonCtr	0	NonCtr	0	FOP	1	HL	1	IBU	1	DFL	0	Hit	2	7226	1	7.226	Master Degree	2	0.858898
2	30	Normal	0	Master Degree	3	Asian or Pacific Islanders	0	Chinese	0	6	20	male	0	64	AI	1	Ctr	1	FOP	1	nonHL	0	DEX	0	PDP	1	Hit	2	3332	1	3.332	Master Degree	2	0.522705
2	30	Normal	0	Master Degree	3	Asian or Pacific Islanders	0	Chinese	0	6	20	male	0	65	DD1	2	Ctr	1	FOP	1	HL	1	IBU	1	DFL	0	Hit	2	9024	1	9.024	Master Degree	2	0.955399
2	30	Normal	0	Master Degree	3	Asian or Pacific Islanders	0	Chinese	0	6	20	male	0	66	DD2	3	Ctr	1	FOP	1	nonHL	0	DEX	0	PDP	1	Hit	2	1735	1	1.735	Master Degree	2	0.239299
2	30	Normal	0	Master Degree	3	Asian or Pacific Islanders	0	Chinese	0	6	20	male	0	67	AI	1	Ctr	1	FOP	1	HL	1	IBU	1	DFL	0	Hit	2	4609	1	4.609	Master Degree	2	0.663607
2	30	Normal	0	Master Degree	3	Asian or Pacific Islanders	0	Chinese	0	6	20	male	0	68	NonCtr	0	NonCtr	0	FOP	1	HL	1	IBU	1	PDP	1	Hit	2	3192	1	3.192	Master Degree	2	0.504063
2	30	Normal	0	Master Degree	3	Asian or Pacific Islanders	0	Chinese	0	6	20	male	0	69	NonCtr	0	NonCtr	0	STD	0	nonHL	0	IBU	1	PDP	1	Hit	2	1512	1	1.512	Master Degree	2	0.179552
2	30	Normal	0	Master Degree	3	Asian or Pacific Islanders	0	Chinese	0	6	20	male	0	70	NonCtr	0	NonCtr	0	STD	0	nonHL	0	IBU	1	DFL	0	TimeOut	0	19646	0	19.646	Master Degree	2	1.29327
2	30	Normal	0	Master Degree	3	Asian or Pacific Islanders	0	Chinese	0	6	20	male	0	71	NonCtr	0	NonCtr	0	STD	0	nonHL	0	DEX	0	PDP	1	Hit	2	1365	1	1.365	Master Degree	2	0.135133
2	30	Normal	0	Master Degree	3	Asian or Pacific Islanders	0	Chinese	0	6	20	male	0	72	NonCtr	0	NonCtr	0	FOP	1	HL	1	DEX	0	DFL	0	TimeOut	0	18776	0	18.776	Master Degree	2	1.2736
2	30	Normal	0	Master Degree	3	Asian or Pacific Islanders	0	Chinese	0	6	20	male	0	73	DD1	2	Ctr	1	FOP	1	HL	1	RAN	2	PDP	1	Hit	2	3404	1	3.404	Master Degree	2	0.53199
2	30	Normal	0	Master Degree	3	Asian or Pacific Islanders	0	Chinese	0	6	20	male	0	74	NonCtr	0	NonCtr	0	FOP	1	nonHL	0	DEX	0	DFL	0	Hit	2	6483	1	6.483	Master Degree	2	0.811776
2	30	Normal	0	Master Degree	3	Asian or Pacific Islanders	0	Chinese	0	6	20	male	0	75	NonCtr	0	NonCtr	0	FOP	1	nonHL	0	RAN	2	DFL	0	Hit	2	4118	1	4.118	Master Degree	2	0.614686
2	30	Normal	0	Master Degree	3	Asian or Pacific Islanders	0	Chinese	0	6	20	male	0	76	NonCtr	0	NonCtr	0	FOP	1	nonHL	0	IBU	1	PDP	1	TimeOut	0	19851	0	19.851	Master Degree	2	1.29778
2	30	Normal	0	Master Degree	3	Asian or Pacific Islanders	0	Chinese	0	6	20	male	0	77	DD1	2	Ctr	1	FOP	1	nonHL	0	IBU	1	DFL	0	Hit	2	9363	1	9.363	Master Degree	2	0.971415
2	30	Normal	0	Master Degree	3	Asian or Pacific Islanders	0	Chinese	0	6	20	male	0	78	AI	1	Ctr	1	STD	0	HL	1	IBU	1	PDP	1	Hit	2	1084	1	1.084	Master Degree	2	0.0350293
2	30	Normal	0	Master Degree	3	Asian or Pacific Islanders	0	Chinese	0	6	20	male	0	79	NonCtr	0	NonCtr	0	FOP	1	nonHL	0	IBU	1	PDP	1	TimeOut	0	19572	0	19.572	Master Degree	2	1.29164
2	30	Normal	0	Master Degree	3	Asian or Pacific Islanders	0	Chinese	0	6	20	male	0	80	DD1	2	Ctr	1	FOP	1	nonHL	0	DEX	0	PDP	1	Hit	2	4468	1	4.468	Master Degree	2	0.650113
2	30	Normal	0	Master Degree	3	Asian or Pacific Islanders	0	Chinese	0	6	20	male	0	81	NonCtr	0	NonCtr	0	STD	0	HL	1	RAN	2	DFL	0	TimeOut	0	19208	0	19.208	Master Degree	2	1.28348
2	30	Normal	0	Master Degree	3	Asian or Pacific Islanders	0	Chinese	0	6	20	male	0	82	NonCtr	0	NonCtr	0	STD	0	nonHL	0	DEX	0	PDP	1	TimeOut	0	18814	0	18.814	Master Degree	2	1.27448
2	30	Normal	0	Master Degree	3	Asian or Pacific Islanders	0	Chinese	0	6	20	male	0	83	NonCtr	0	NonCtr	0	FOP	1	HL	1	DEX	0	DFL	0	Hit	2	7345	1	7.345	Master Degree	2	0.865992
2	30	Normal	0	Master Degree	3	Asian or Pacific Islanders	0	Chinese	0	6	20	male	0	84	NonCtr	0	NonCtr	0	STD	0	nonHL	0	DEX	0	DFL	0	Hit	2	4561	1	4.561	Master Degree	2	0.65906
2	30	Normal	0	Master Degree	3	Asian or Pacific Islanders	0	Chinese	0	6	20	male	0	85	AI	1	Ctr	1	FOP	1	nonHL	0	RAN	2	DFL	0	Hit	2	4780	1	4.78	Master Degree	2	0.679428
2	30	Normal	0	Master Degree	3	Asian or Pacific Islanders	0	Chinese	0	6	20	male	0	86	NonCtr	0	NonCtr	0	STD	0	nonHL	0	RAN	2	DFL	0	TimeOut	0	19354	0	19.354	Master Degree	2	1.28677
2	30	Normal	0	Master Degree	3	Asian or Pacific Islanders	0	Chinese	0	6	20	male	0	87	NonCtr	0	NonCtr	0	STD	0	nonHL	0	RAN	2	DFL	0	Hit	2	7392	1	7.392	Master Degree	2	0.868762
2	30	Normal	0	Master Degree	3	Asian or Pacific Islanders	0	Chinese	0	6	20	male	0	88	NonCtr	0	NonCtr	0	FOP	1	HL	1	IBU	1	DFL	0	Hit	2	4514	1	4.514	Master Degree	2	0.654562
2	30	Normal	0	Master Degree	3	Asian or Pacific Islanders	0	Chinese	0	6	20	male	0	89	NonCtr	0	NonCtr	0	STD	0	HL	1	IBU	1	PDP	1	Hit	2	4166	1	4.166	Master Degree	2	0.619719
2	30	Normal	0	Master Degree	3	Asian or Pacific Islanders	0	Chinese	0	6	20	male	0	90	AI	1	Ctr	1	FOP	1	nonHL	0	DEX	0	DFL	0	Hit	2	7826	1	7.826	Master Degree	2	0.89354
2	30	Normal	0	Master Degree	3	Asian or Pacific Islanders	0	Chinese	0	6	20	male	0	91	NonCtr	0	NonCtr	0	STD	0	nonHL	0	IBU	1	PDP	1	Hit	2	1069	1	1.069	Master Degree	2	0.0289777
2	30	Normal	0	Master Degree	3	Asian or Pacific Islanders	0	Chinese	0	6	20	male	0	92	DD1	2	Ctr	1	FOP	1	HL	1	DEX	0	DFL	0	Hit	2	7746	1	7.746	Master Degree	2	0.889077
2	30	Normal	0	Master Degree	3	Asian or Pacific Islanders	0	Chinese	0	6	20	male	0	93	NonCtr	0	NonCtr	0	FOP	1	nonHL	0	IBU	1	DFL	0	Hit	2	5974	1	5.974	Master Degree	2	0.776265
2	30	Normal	0	Master Degree	3	Asian or Pacific Islanders	0	Chinese	0	6	20	male	0	94	NonCtr	0	NonCtr	0	STD	0	nonHL	0	DEX	0	DFL	0	Hit	2	1361	1	1.361	Master Degree	2	0.133858
2	30	Normal	0	Master Degree	3	Asian or Pacific Islanders	0	Chinese	0	6	20	male	0	95	NonCtr	0	NonCtr	0	STD	0	HL	1	DEX	0	PDP	1	Hit	2	1842	1	1.842	Master Degree	2	0.26529
2	30	Normal	0	Master Degree	3	Asian or Pacific Islanders	0	Chinese	0	6	20	male	0	96	DD2	3	Ctr	1	FOP	1	HL	1	RAN	2	PDP	1	Hit	2	14315	1	14.315	Master Degree	2	1.15579
2	30	Normal	0	Master Degree	3	Asian or Pacific Islanders	0	Chinese	0	6	20	male	0	97	DD2	3	Ctr	1	FOP	1	HL	1	IBU	1	PDP	1	Hit	2	1389	1	1.389	Master Degree	2	0.142702
2	30	Normal	0	Master Degree	3	Asian or Pacific Islanders	0	Chinese	0	6	20	male	0	98	AI	1	Ctr	1	FOP	1	HL	1	RAN	2	PDP	1	Hit	2	1667	1	1.667	Master Degree	2	0.221936
2	30	Normal	0	Master Degree	3	Asian or Pacific Islanders	0	Chinese	0	6	20	male	0	99	DD2	3	Ctr	1	FOP	1	HL	1	DEX	0	PDP	1	Hit	2	1300	1	1.3	Master Degree	2	0.113943
2	30	Normal	0	Master Degree	3	Asian or Pacific Islanders	0	Chinese	0	6	20	male	0	100	DD2	3	Ctr	1	STD	0	HL	1	IBU	1	DFL	0	Hit	2	5655	1	5.655	Master Degree	2	0.752433
2	30	Normal	0	Master Degree	3	Asian or Pacific Islanders	0	Chinese	0	6	20	male	0	101	AI	1	Ctr	1	STD	0	HL	1	RAN	2	PDP	1	Hit	2	977	1	0.977	Master Degree	2	-0.0101054
2	30	Normal	0	Master Degree	3	Asian or Pacific Islanders	0	Chinese	0	6	20	male	0	102	AI	1	Ctr	1	FOP	1	nonHL	0	IBU	1	DFL	0	Hit	2	10008	1	10.008	Master Degree	2	1.00035
2	30	Normal	0	Master Degree	3	Asian or Pacific Islanders	0	Chinese	0	6	20	male	0	103	NonCtr	0	NonCtr	0	FOP	1	HL	1	RAN	2	DFL	0	Hit	2	4153	1	4.153	Master Degree	2	0.618362
2	30	Normal	0	Master Degree	3	Asian or Pacific Islanders	0	Chinese	0	6	20	male	0	104	DD1	2	Ctr	1	STD	0	HL	1	RAN	2	DFL	0	Hit	2	3909	1	3.909	Master Degree	2	0.592066
2	30	Normal	0	Master Degree	3	Asian or Pacific Islanders	0	Chinese	0	6	20	male	0	105	NonCtr	0	NonCtr	0	FOP	1	HL	1	RAN	2	DFL	0	Hit	2	7593	1	7.593	Master Degree	2	0.880413
2	30	Normal	0	Master Degree	3	Asian or Pacific Islanders	0	Chinese	0	6	20	male	0	106	AI	1	Ctr	1	STD	0	HL	1	IBU	1	DFL	0	Hit	2	5225	1	5.225	Master Degree	2	0.718086
2	30	Normal	0	Master Degree	3	Asian or Pacific Islanders	0	Chinese	0	6	20	male	0	107	NonCtr	0	NonCtr	0	STD	0	HL	1	DEX	0	PDP	1	Hit	2	4046	1	4.046	Master Degree	2	0.607026
2	30	Normal	0	Master Degree	3	Asian or Pacific Islanders	0	Chinese	0	6	20	male	0	108	NonCtr	0	NonCtr	0	FOP	1	nonHL	0	RAN	2	DFL	0	Hit	2	2160	1	2.16	Master Degree	2	0.334454
2	30	Normal	0	Master Degree	3	Asian or Pacific Islanders	0	Chinese	0	6	20	male	0	109	NonCtr	0	NonCtr	0	STD	0	HL	1	RAN	2	DFL	0	Hit	2	11940	1	11.94	Master Degree	2	1.077
2	30	Normal	0	Master Degree	3	Asian or Pacific Islanders	0	Chinese	0	6	20	male	0	110	NonCtr	0	NonCtr	0	FOP	1	HL	1	DEX	0	DFL	0	Hit	2	1313	1	1.313	Master Degree	2	0.118265
2	30	Normal	0	Master Degree	3	Asian or Pacific Islanders	0	Chinese	0	6	20	male	0	111	NonCtr	0	NonCtr	0	STD	0	HL	1	DEX	0	PDP	1	Hit	2	3298	1	3.298	Master Degree	2	0.518251
2	30	Normal	0	Master Degree	3	Asian or Pacific Islanders	0	Chinese	0	6	20	male	0	112	DD1	2	Ctr	1	STD	0	nonHL	0	DEX	0	DFL	0	Hit	2	7053	1	7.053	Master Degree	2	0.848374
2	30	Normal	0	Master Degree	3	Asian or Pacific Islanders	0	Chinese	0	6	20	male	0	113	NonCtr	0	NonCtr	0	STD	0	HL	1	IBU	1	DFL	0	Hit	2	6349	1	6.349	Master Degree	2	0.802705
2	30	Normal	0	Master Degree	3	Asian or Pacific Islanders	0	Chinese	0	6	20	male	0	114	NonCtr	0	NonCtr	0	STD	0	nonHL	0	RAN	2	PDP	1	Hit	2	1992	1	1.992	Master Degree	2	0.299289
2	30	Normal	0	Master Degree	3	Asian or Pacific Islanders	0	Chinese	0	6	20	male	0	115	NonCtr	0	NonCtr	0	FOP	1	HL	1	DEX	0	DFL	0	Hit	2	7346	1	7.346	Master Degree	2	0.866051
2	30	Normal	0	Master Degree	3	Asian or Pacific Islanders	0	Chinese	0	6	20	male	0	116	NonCtr	0	NonCtr	0	FOP	1	HL	1	RAN	2	PDP	1	Hit	2	16867	1	16.867	Master Degree	2	1.22704
2	30	Normal	0	Master Degree	3	Asian or Pacific Islanders	0	Chinese	0	6	20	male	0	117	NonCtr	0	NonCtr	0	STD	0	nonHL	0	RAN	2	DFL	0	Hit	2	7173	1	7.173	Master Degree	2	0.855701
2	30	Normal	0	Master Degree	3	Asian or Pacific Islanders	0	Chinese	0	6	20	male	0	118	DD2	3	Ctr	1	FOP	1	nonHL	0	DEX	0	DFL	0	Hit	2	10179	1	10.179	Master Degree	2	1.00771
2	30	Normal	0	Master Degree	3	Asian or Pacific Islanders	0	Chinese	0	6	20	male	0	119	NonCtr	0	NonCtr	0	STD	0	HL	1	IBU	1	DFL	0	Hit	2	5291	1	5.291	Master Degree	2	0.723538
2	30	Normal	0	Master Degree	3	Asian or Pacific Islanders	0	Chinese	0	6	20	male	0	120	DD1	2	Ctr	1	STD	0	nonHL	0	IBU	1	DFL	0	Hit	2	5018	1	5.018	Master Degree	2	0.700531
2	30	Normal	0	Master Degree	3	Asian or Pacific Islanders	0	Chinese	0	6	20	male	0	121	NonCtr	0	NonCtr	0	FOP	1	nonHL	0	RAN	2	PDP	1	Hit	2	1038	1	1.038	Master Degree	2	0.0161974
2	30	Normal	0	Master Degree	3	Asian or Pacific Islanders	0	Chinese	0	6	20	male	0	122	AI	1	Ctr	1	STD	0	HL	1	DEX	0	DFL	0	Hit	2	4624	1	4.624	Master Degree	2	0.665018
2	30	Normal	0	Master Degree	3	Asian or Pacific Islanders	0	Chinese	0	6	20	male	0	123	NonCtr	0	NonCtr	0	STD	0	HL	1	RAN	2	DFL	0	Hit	2	9489	1	9.489	Master Degree	2	0.97722
2	30	Normal	0	Master Degree	3	Asian or Pacific Islanders	0	Chinese	0	6	20	male	0	124	NonCtr	0	NonCtr	0	FOP	1	HL	1	DEX	0	PDP	1	Hit	2	1624	1	1.624	Master Degree	2	0.210586
2	30	Normal	0	Master Degree	3	Asian or Pacific Islanders	0	Chinese	0	6	20	male	0	125	NonCtr	0	NonCtr	0	FOP	1	nonHL	0	DEX	0	PDP	1	Hit	2	3247	1	3.247	Master Degree	2	0.511482
2	30	Normal	0	Master Degree	3	Asian or Pacific Islanders	0	Chinese	0	6	20	male	0	126	DD1	2	Ctr	1	STD	0	nonHL	0	RAN	2	DFL	0	TimeOut	0	19014	0	19.014	Master Degree	2	1.27907
2	30	Normal	0	Master Degree	3	Asian or Pacific Islanders	0	Chinese	0	6	20	male	0	127	NonCtr	0	NonCtr	0	STD	0	HL	1	DEX	0	DFL	0	Hit	2	6225	1	6.225	Master Degree	2	0.794139
2	30	Normal	0	Master Degree	3	Asian or Pacific Islanders	0	Chinese	0	6	20	male	0	128	NonCtr	0	NonCtr	0	STD	0	HL	1	RAN	2	PDP	1	Hit	2	3284	1	3.284	Master Degree	2	0.516403
2	30	Normal	0	Master Degree	3	Asian or Pacific Islanders	0	Chinese	0	6	20	male	0	129	NonCtr	0	NonCtr	0	STD	0	nonHL	0	IBU	1	PDP	1	Hit	2	1407	1	1.407	Master Degree	2	0.148294
2	30	Normal	0	Master Degree	3	Asian or Pacific Islanders	0	Chinese	0	6	20	male	0	130	NonCtr	0	NonCtr	0	STD	0	HL	1	IBU	1	DFL	0	Hit	2	3068	1	3.068	Master Degree	2	0.486855
2	30	Normal	0	Master Degree	3	Asian or Pacific Islanders	0	Chinese	0	6	20	male	0	131	DD1	2	Ctr	1	STD	0	HL	1	DEX	0	DFL	0	Hit	2	7982	1	7.982	Master Degree	2	0.902112
2	30	Normal	0	Master Degree	3	Asian or Pacific Islanders	0	Chinese	0	6	20	male	0	132	DD2	3	Ctr	1	FOP	1	HL	1	RAN	2	DFL	0	Hit	2	10882	1	10.882	Master Degree	2	1.03671
2	30	Normal	0	Master Degree	3	Asian or Pacific Islanders	0	Chinese	0	6	20	male	0	133	NonCtr	0	NonCtr	0	FOP	1	HL	1	IBU	1	DFL	0	Hit	2	5592	1	5.592	Master Degree	2	0.747567
2	30	Normal	0	Master Degree	3	Asian or Pacific Islanders	0	Chinese	0	6	20	male	0	134	NonCtr	0	NonCtr	0	STD	0	HL	1	RAN	2	PDP	1	Hit	2	2035	1	2.035	Master Degree	2	0.308564
2	30	Normal	0	Master Degree	3	Asian or Pacific Islanders	0	Chinese	0	6	20	male	0	135	NonCtr	0	NonCtr	0	STD	0	nonHL	0	RAN	2	PDP	1	TimeOut	0	18904	0	18.904	Master Degree	2	1.27655
2	30	Normal	0	Master Degree	3	Asian or Pacific Islanders	0	Chinese	0	6	20	male	0	136	NonCtr	0	NonCtr	0	FOP	1	nonHL	0	IBU	1	DFL	0	Hit	2	5389	1	5.389	Master Degree	2	0.731508
2	30	Normal	0	Master Degree	3	Asian or Pacific Islanders	0	Chinese	0	6	20	male	0	137	NonCtr	0	NonCtr	0	STD	0	HL	1	DEX	0	PDP	1	Hit	2	1404	1	1.404	Master Degree	2	0.147367
2	30	Normal	0	Master Degree	3	Asian or Pacific Islanders	0	Chinese	0	6	20	male	0	138	NonCtr	0	NonCtr	0	STD	0	HL	1	RAN	2	PDP	1	Hit	2	2564	1	2.564	Master Degree	2	0.408918
2	30	Normal	0	Master Degree	3	Asian or Pacific Islanders	0	Chinese	0	6	20	male	0	139	NonCtr	0	NonCtr	0	FOP	1	nonHL	0	DEX	0	DFL	0	Hit	2	14561	1	14.561	Master Degree	2	1.16319
2	30	Normal	0	Master Degree	3	Asian or Pacific Islanders	0	Chinese	0	6	20	male	0	140	NonCtr	0	NonCtr	0	FOP	1	nonHL	0	IBU	1	PDP	1	Hit	2	1478	1	1.478	Master Degree	2	0.169674
2	30	Normal	0	Master Degree	3	Asian or Pacific Islanders	0	Chinese	0	6	20	male	0	141	NonCtr	0	NonCtr	0	FOP	1	HL	1	RAN	2	PDP	1	Hit	2	1056	1	1.056	Master Degree	2	0.0236639
2	30	Normal	0	Master Degree	3	Asian or Pacific Islanders	0	Chinese	0	6	20	male	0	142	NonCtr	0	NonCtr	0	FOP	1	HL	1	DEX	0	PDP	1	Hit	2	1227	1	1.227	Master Degree	2	0.0888446
2	30	Normal	0	Master Degree	3	Asian or Pacific Islanders	0	Chinese	0	6	20	male	0	143	NonCtr	0	NonCtr	0	FOP	1	nonHL	0	DEX	0	PDP	1	TimeOut	0	18993	0	18.993	Master Degree	2	1.27859
2	30	Normal	0	Master Degree	3	Asian or Pacific Islanders	0	Chinese	0	6	20	male	0	144	NonCtr	0	NonCtr	0	STD	0	HL	1	DEX	0	DFL	0	TimeOut	0	18326	0	18.326	Master Degree	2	1.26307
2	30	Normal	0	Master Degree	3	Asian or Pacific Islanders	0	Chinese	0	6	20	male	0	145	NonCtr	0	NonCtr	0	STD	0	HL	1	RAN	2	PDP	1	TimeOut	0	18850	0	18.85	Master Degree	2	1.27531
2	30	Normal	0	Master Degree	3	Asian or Pacific Islanders	0	Chinese	0	6	20	male	0	146	AI	1	Ctr	1	FOP	1	HL	1	IBU	1	PDP	1	Hit	2	3590	1	3.59	Master Degree	2	0.555094
2	30	Normal	0	Master Degree	3	Asian or Pacific Islanders	0	Chinese	0	6	20	male	0	147	DD1	2	Ctr	1	STD	0	HL	1	IBU	1	DFL	0	Hit	2	4716	1	4.716	Master Degree	2	0.673574
2	30	Normal	0	Master Degree	3	Asian or Pacific Islanders	0	Chinese	0	6	20	male	0	148	NonCtr	0	NonCtr	0	STD	0	nonHL	0	IBU	1	DFL	0	TimeOut	0	18631	0	18.631	Master Degree	2	1.27024
2	30	Normal	0	Master Degree	3	Asian or Pacific Islanders	0	Chinese	0	6	20	male	0	149	NonCtr	0	NonCtr	0	STD	0	HL	1	RAN	2	DFL	0	Hit	2	14716	1	14.716	Master Degree	2	1.16779
2	30	Normal	0	Master Degree	3	Asian or Pacific Islanders	0	Chinese	0	6	20	male	0	150	NonCtr	0	NonCtr	0	STD	0	nonHL	0	RAN	2	PDP	1	Hit	2	1255	1	1.255	Master Degree	2	0.0986437
[truncated: 13,458 more rows]

## Sheet: SPSS analysis
	FOP-DFL-AI-HL	FOP-DFL-AI-nonHL	FOP-DFL-DD1-HL	FOP-DFL-DD1-nonHL	FOP-DFL-DD2-HL	FOP-DFL-DD2-nonHL	FOP-PDP-AI-HL	FOP-PDP-AI-nonHL	FOP-PDP-DD1-HL	FOP-PDP-DD1-nonHL	FOP-PDP-DD2-HL	FOP-PDP-DD2-nonHL	STD-DFL-AI-HL	STD-DFL-AI-nonHL	STD-DFL-DD1-HL	STD-DFL-DD1-nonHL	STD-DFL-DD2-HL	STD-DFL-DD2-nonHL	STD-PDP-AI-HL	STD-PDP-AI-nonHL
	1	2	3	4	5	6	7	8	9	10	11	12	13	14	15	16	17	18	19	20
	FOP	FOP	FOP	FOP	FOP	FOP	FOP	FOP	FOP	FOP	FOP	FOP	STD	STD	STD	STD	STD	STD	STD	STD
	DFL	DFL	DFL	DFL	DFL	DFL	PDP	PDP	PDP	PDP	PDP	PDP	DFL	DFL	DFL	DFL	DFL	DFL	PDP	PDP
	AI	AI	DD1	DD1	DD2	DD2	AI	AI	DD1	DD1	DD2	DD2	AI	AI	DD1	DD1	DD2	DD2	AI	AI			0-Normal 1-Total	0-Normal 1-Total	0-High School 1-Associate Degree 2-Bachelor Degree 3-Master Degree 4-Doctor Degree	0-High School 1-Associate Degree 2-Bachelor Degree 3-Master Degree 4-Doctor Degree	0-Asian or Pacific Islanders 1-African Americans, non-Hispanic 2-White, non-Hispanic 3-Hispanic 4-Others	0-Asian or Pacific Islanders 1-African Americans, non-Hispanic 2-White, non-Hispanic 3-Hispanic 4-Others	0-Chinese 1-English 2-Spanish 3-Others	0-Chinese 1-English 2-Spanish 3-Others			0-Male 1-Female	0-Male 1-Female	0-Below Bachelor 1-Bachelor Degree 2-Above Bachelor	0-Below Bachelor 1-Bachelor Degree 2-Above Bachelor
Row Labels	HL	nonHL	HL	nonHL	HL	nonHL	HL	nonHL	HL	nonHL	HL	nonHL	HL	nonHL	HL	nonHL	HL	nonHL	HL	nonHL	Subject	Age	DemoColorDiff	DemoColorDiff	DemoEducation	DemoEducation	DemoEthnicity	DemoEthnicity	DemoLanguage	DemoLanguage	DemoLiteracy	DemoVisualAcuity	Sex	Sex	DemoEdu	DemoEdu
1	1.95452	3.0599	1.61423	2.04922	2.82661	3.28566	1.88051	1.59661	1.93244	3.25029	1.75837	1.77688	2.26604	2.29644	2.34695	2.51652	2.17413	2.65397	1.46086	1.34079	1	28	Normal	0	Master Degree	3	Asian or Pacific Islanders	0	Chinese	0	5	30	female	1	Master Degree	2
2	2.05641	2.71579	3.09272	3.31479	3.05468	3.19343	1.6792	1.73221	1.77744	2.02397	2.03408	2.30942	2.04392	2.80052	2.32467	2.44792	2.5513	2.74908	1.08273	2.18366	2	30	Normal	0	Master Degree	3	Asian or Pacific Islanders	0	Chinese	0	6	20	male	0	Master Degree	2
3	2.19784	2.30917	2.362	4.25748	2.64811	3.35252	1.49374	1.39978	1.60631	1.9252	1.97056	2.07544	2.33729	2.01281	2.23834	2.89587	2.55354	3.03019	1.23516	2.14948	3	25	Total	1	Bachelor Degree	2	Asian or Pacific Islanders	0	Chinese	0	4	20	male	0	Bachelor Degree	1
4	1.97701	2.7311	2.35381	2.67	2.33865	2.9053	1.04026	1.16017	1.46895	1.55868	1.57106	2.64122	1.63609	2.39214	2.29684	3.30916	2.8178	2.32223	1.14912	1.73051	4	20	Normal	0	High School	0	White, non-Hispanic	2	English	1	8	20	female	1	High School	0
5	1.65555	2.1517	2.5026	2.39268	2.56966	2.17029	1.17071	2.52819	1.25426	1.36109	1.12182	1.92272	2.03282	2.10028	1.52657	2.58253	2.37931	3.00793	1.05193	1.27355	5	33	Normal	0	Master Degree	3	White, non-Hispanic	2	English	1	8	20	male	0	Master Degree	2
6	2.55032	2.15708	3.31933	2.63511	2.54296	2.78445	1.61652	3.07885	1.47419	1.48197	1.37665	2.22666	2.0044	1.93146	2.74435	2.92725	2.48059	3.10017	1.33312	1.85949	6	26	Normal	0	Master Degree	3	Asian or Pacific Islanders	0	Others	3	8	30	female	1	Master Degree	2
7	2.64283	2.37799	2.83124	3.0753	2.38361	2.70819	1.85154	1.72081	1.69684	1.56812	2.73904	1.88273	2.37841	2.60471	2.58247	2.86413	2.48014	2.86138	1.45371	1.40213	7	25	Normal	0	Bachelor Degree	2	White, non-Hispanic	2	English	1	8	30	male	0	Bachelor Degree	1
8	1.90381	2.14583	2.78005	3.64338	2.71195		1.28018	2.07419	1.41091	2.01995	1.34384	2.32884	1.70899	1.97231	2.45909	3.46652	2.74074	3.43105	1.36926	1.35152	8	28	Normal	0	Bachelor Degree	2	White, non-Hispanic	2	English	1	8	30	female	1	Bachelor Degree	1
9	1.37894	2.1188	2.3838	2.50149	2.20913	1.86212	1.49015	1.37432	1.5057	2.72258	1.66773	1.63365	1.7683	1.93631	2.13334	2.75896	2.80643	2.12719	0.979348	1.46825	9	21	Normal	0	High School	0	White, non-Hispanic	2	English	1	8	30	female	1	High School	0
10	1.84788	2.88132	2.75386	3.22459	3.0545		2.93228	1.61524	2.10788	3.93064	2.24165	2.55844	2.3307	3.20245	2.56615	3.32968	2.66083	2.9853	1.55388	2.22029	10	20	Normal	0	High School	0	Asian or Pacific Islanders	0	Chinese	0	3	30	female	1	High School	0
11	2.11099	3.19194	3.73057	3.05553	3.07905	3.45369	2.00239	1.7093	1.21869	1.86299	2.00103	1.92546	2.58608	2.49127	2.78859	3.21787	1.92901	3.29302	1.40861	1.77281	11	30	Normal	0	Bachelor Degree	2	Asian or Pacific Islanders	0	Others	3	8	30	female	1	Bachelor Degree	1
12	2.46988	2.41129	1.94641	2.16287	2.79311	3.05268	1.28019	1.74926	1.29633	2.25761	1.3176	1.17132	1.66899	1.70571	2.26639	1.96306	2.0607	2.49834	1.02561	1.10163	12	27	Normal	0	Master Degree	3	African Americans, non-Hispanic	1	English	1	8	30	female	1	Master Degree	2
13	2.31642	2.14301	2.63607	3.22808	2.87652	2.70839	1.18517	1.49141	1.40006	1.22597	2.39814	2.47113	1.74511	2.86873	2.53163	2.86827	2.7666	2.54756	0.991754	1.52827	13	20	Normal	0	High School	0	White, non-Hispanic	2	English	1	8	30	female	1	High School	0
14	1.97282	2.01934	2.28363	2.69295	2.85466	2.69915	0.994274	2.13818	1.25729	1.30011	2.27621	2.25905	2.31085	2.34889	2.5567	2.44963	2.26584	2.32766	1.83165	3.47998	14	19	Normal	0	High School	0	African Americans, non-Hispanic	1	English	1	8	30	female	1	High School	0
15	2.06779	2.76789	2.74213	4.07958	2.75837	2.67301	1.10389	1.77417	2.30321	2.49561	2.16528	3.25225	2.39585	2.85572	2.65729	3.3894	2.9126		1.18345	2.39782	15	25	Normal	0	Bachelor Degree	2	African Americans, non-Hispanic	1	English	1	8	40	female	1	Bachelor Degree	1
16	1.651	2.25656	3.31291	2.86198	2.80916	3.4078	1.50046	1.20415	1.8904	1.84662	4.06719	1.89684	1.76225	1.70712	3.24531	2.94686	2.58959	3.29162	1.03778	2.74935	16	56	Normal	0	High School	0	White, non-Hispanic	2	English	1	8	20	female	1	High School	0
17	2.11411	3.6394	2.90261	3.52264	3.76154		2.00609	1.75968	1.75333	1.74098	2.94567	2.3859	2.23649	2.25973	4.09988	3.17959	3.09055		1.95666	1.59954	17	66	Normal	0	Bachelor Degree	2	White, non-Hispanic	2	English	1	8	30	male	0	Bachelor Degree	1
18	2.18102		3.41204				1.59214	1.75741	2.8543				2.91726		1.58745		2.01271		1.59685	2.42328	18	67	Total	1	High School	0	White, non-Hispanic	2	English	1	8	30	male	0	High School	0
19	2.88248	3.38519	2.5561	3.38573	2.73627	3.74219	1.62494	2.60911	2.71836	2.11707	1.66373	2.42441	2.5626	2.75233	3.22643	3.40651	2.92507	3.86904	1.80086	1.88638	19	57	Normal	0	Doctor Degree	4	African Americans, non-Hispanic	1	English	1	8	30	male	0	Doctor Degree	2
20	2.35681	1.84525	2.05794	2.37397	1.92613	3.57101	1.56256	1.48189	1.35224	1.83446	1.9491	1.59524	1.64441	2.60109	2.36179	2.28375	1.93099	2.3212	1.08481	2.84169	20	19	Normal	0	High School	0	White, non-Hispanic	2	English	1	8	30	female	1	High School	0
21	2.33602	2.57604	2.4522	3.88664	2.5628	3.83477	1.57343	2.51162	2.46125	1.89793	1.61241	1.9921	2.64631	1.89023	3.14515	2.82312	2.11147	2.622	1.42757	1.57471	21	45	Normal	0	Bachelor Degree	2	White, non-Hispanic	2	English	1	8	30	male	0	Bachelor Degree	1
22	2.06584	1.78372	2.53439	2.97389	2.26745	2.67709	1.42703	1.96334	1.3887	1.73991	2.02151	2.05043	1.73155	2.69457	2.86572	3.13882	2.0486	3.4786	1.00428	1.30011	22	19	Normal	0	High School	0	African Americans, non-Hispanic	1	English	1	8	30	female	1	High School	0
23	2.57705	2.31084	2.64589	3.44049	1.94801	2.41992	1.70619	2.37966	2.92203	1.95203	1.8631	2.51456	2.71048	3.83733	2.35102		2.25809	2.76616	1.60029	1.49466	23	48	Normal	0	Doctor Degree	4	White, non-Hispanic	2	English	1	7	30	male	0	Doctor Degree	2
24	1.61561	1.97491	2.39183	2.70274	2.2012	3.24759	1.32698	1.48022	1.56305	1.6789	1.82948		1.89686	1.57114	2.83016	3.018	2.29567	2.81222	1.64119	3.01672	24	27	Normal	0	Master Degree	3	Asian or Pacific Islanders	0	Others	3	7	20	female	1	Master Degree	2
25	2.12244	2.16387	2.73647	2.9759	2.71577	2.98959	1.31395	1.60762	1.55762	1.56455	1.6218	2.45639	1.52501	1.85181	2.92778	2.62347	3.04783	3.00033	1.33262	1.26783	25	55	Normal	0	High School	0	White, non-Hispanic	2	English	1	8	30	female	1	High School	0
26	1.84312	1.81025	2.39335	2.6203	2.94362	3.44555	1.49677	1.7878	2.03622	1.7885	1.98929	2.10246	1.75318	2.00082	1.96242	2.43121	2.93119	2.33995	1.32468	1.62874	26	31	Normal	0	Bachelor Degree	2	White, non-Hispanic	2	English	1	8	20	male	0	Bachelor Degree	1
27	2.98567	2.65121	3.49407	3.10475	2.76702	2.73079	2.1326	1.51162	1.75512	1.51858	1.67631	2.12697	2.96186	3.31505	2.78825	2.89609	3.45299	3.324		1.62019	27	39	Total	1	Doctor Degree	4	White, non-Hispanic	2	English	1	8	30	male	0	Doctor Degree	2
28	1.84992	2.64279	2.47421	2.90518	2.81454	3.55035	1.37255	1.66501	1.75761	1.6562	2.73744		2.48133	3.08127	2.44683	2.94855	3.13363	2.61324	1.1773	2.41624	28	34	Normal	0	High School	0	Hispanic	3	English	1	8	30	female	1	High School	0
29	2.14131	2.06235	2.79714	3.05139	3.10918	3.18251	2.14285	1.23253	1.67615	1.92991	1.91038	2.42235	2.35855	1.73926	2.05006	2.30602	3.07888	3.38045	1.03814	2.09622	29	29	Normal	0	Master Degree	3	Asian or Pacific Islanders	0	Others	3	7	30	female	1	Master Degree	2
30	1.83494	2.39049	2.1965	2.69237	2.04897	2.11409	1.93549	1.26128	1.39669	2.0128	1.47853	1.54306	2.1074	2.32716	2.48586	3.21374	2.42084	2.84925	1.18563	1.59092	30	32	Normal	0	Master Degree	3	White, non-Hispanic	2	English	1	8	30	female	1	Master Degree	2
31	1.93691	2.3338	2.91441	3.01199	2.83301	3.59909	1.22286	3.34507	1.52506	1.49018	2.10084	1.72749	1.84897	2.09525	2.71594	2.56985	2.46847	2.48239	1.43774	1.78034	31	35	Normal	0	Master Degree	3	White, non-Hispanic	2	English	1	8	30	female	1	Master Degree	2
32	1.63028	2.493	3.1123	2.02442	2.6821	2.58224	1.12943	1.42829	1.76482	2.03522	2.62031	3.114	1.63875	1.95615	2.76732	2.13168	2.43296	2.59566	1.1858	1.75061	32	22	Normal	0	High School	0	Asian or Pacific Islanders	0	English	1	7	30	male	0	High School	0
33	2.01926	2.03782	2.5868	2.96226	2.11474	3.04716	1.32787	2.69616	1.70921	2.44181	1.98499	1.65861	1.94186	2.93406	2.41377	3.07645	2.61383	3.50774	1.26604	1.15733	33	21	Normal	0	High School	0	White, non-Hispanic	2	English	1	8	30	female	1	High School	0
34	2.30563	2.81225	3.37502	4.26861	3.49635		1.55626	1.84161	2.57207	3.23351	2.11858	3.06897	2.19737	1.97023	2.86127		3.40456	3.80854	2.21198	1.51278	34	55	Normal	0	High School	0	White, non-Hispanic	2	English	1	8	40	male	0	High School	0
35	2.0463	2.29979	2.02654	1.84271	3.01107	2.79722	2.84812	2.26528	2.24459	2.48149	1.58208	1.56593	1.79448	2.16865	2.80484	2.02287	2.62743	1.94436	1.00008	1.25079	35	24	Normal	0	Bachelor Degree	2	African Americans, non-Hispanic	1	English	1	8	20	female	1	Bachelor Degree	1
36	2.29979	2.38022	2.78128	2.73337	2.84817	2.71301	1.70771	1.14379	1.27731	2.14793	2.13375	1.58917	2.39722	2.18358	2.78727	2.38003	2.47968	3.01128	1.20232	1.72498	36	21	Normal	0	Associate Degree	1	White, non-Hispanic	2	English	1	8	30	female	1	Associate Degree	0
37	2.46716	2.70236	3.09053	3.53134	2.43552	2.91125	1.54401	1.40882	1.37436	1.51558	1.62154	1.44508	2.08519	2.34455	2.07919	3.07605	2.34781	2.77739	1.24359	1.25689	37	23	Normal	0	Bachelor Degree	2	White, non-Hispanic	2	English	1	8	20	female	1	Bachelor Degree	1
38	1.99801	3.10818	2.71275	2.91998	1.66227	2.2627	1.6838		1.64596	2.60678	2.43022	1.83317	1.91644	1.70262	2.0594	2.73182	1.86873	2.46822	1.54938	2.07329	38	21	Normal	0	High School	0	White, non-Hispanic	2	English	1	8	20	male	0	High School	0
39	2.03392	2.16315	2.048	3.58862	2.63829	3.29376	0.935149	1.33513	1.24103	1.99179	1.39782	3.12058	2.36463	2.17821	2.20554	2.72579	2.87076	3.00472	1.19909	1.55706	39	27	Normal	0	Doctor Degree	4	Others	4	English	1	8	30	female	1	Doctor Degree	2
40	1.62529	2.35948	3.47534	2.83872	1.9303	2.48797	1.63643	1.56025	1.19608	1.38906	1.37163	2.23112	2.04433	1.79705	2.51268	2.31482	2.26529	1.85272	1.74419	1.32095	40	27	Normal	0	Bachelor Degree	2	African Americans, non-Hispanic	1	English	1	7	30	female	1	Bachelor Degree	1
41	2.087	1.5526	2.49002	2.44008	2.7269	3.49667	1.18865	2.41463	2.56201	3.11451	2.15556	2.01052	1.9359	1.51336	2.49348	1.92094	2.43574	2.44785	2.61597	2.40981	41	21	Normal	0	High School	0	Hispanic	3	English	1	7	30	male	0	High School	0
42	2.70788	1.81004	2.50141	2.88516	2.27139	2.81254	1.83677	1.9119	1.76504	2.67021	1.41987	2.3987	1.83084	1.87295	2.30309	3.15882	3.00231	3.1773	1.21661	1.45874	42	20	Normal	0	High School	0	White, non-Hispanic	2	English	1	8	30	female	1	High School	0
43	1.79502	1.77247	2.26909	2.86042	2.48223	2.95945	2.10628	2.55719	1.48374	2.47171	1.26642	1.30109	1.89488	2.22704	1.97741	2.59654	1.86385	2.82382	1.238	0.990675	43	23	Normal	0	Bachelor Degree	2	White, non-Hispanic	2	English	1	8	30	female	1	Bachelor Degree	1
44	1.56144	2.22537	2.16363	3.40498	2.58398	3.03625	1.62037	2.39188	1.65945	1.77294	2.30915	2.33772	2.25201	2.59414	2.59379	2.65152	3.01997	2.93227	1.20589	1.49248	44	27	Normal	0	Bachelor Degree	2	White, non-Hispanic	2	English	1	8	30	female	1	Bachelor Degree	1
45	1.64432	1.84018	2.25929	2.53884	3.26678	2.94255	1.42381	2.57955	1.44635	1.5566	2.35779	3.17291	1.92861	2.48046	2.21961	3.45952	2.59161	3.46516	1.31972	1.52916	45	27	Normal	0	Bachelor Degree	2	White, non-Hispanic	2	English	1	8	30	male	0	Bachelor Degree	1
46	1.80983	2.08192	2.54265	1.25778	3.74376	2.21766	1.30888	2.48675	1.41857	3.26495	2.82035		2.04537	2.49188	2.69811	3.05113	2.33211	2.47571	1.01734	1.54322	46	27	Normal	0	Bachelor Degree	2	White, non-Hispanic	2	English	1	8	30	female	1	Bachelor Degree	1
47	2.18379	2.29074	2.53249	3.71203	2.49363	4.04252	1.52408	2.17574	1.74163	1.71148	2.60866	2.37044	2.8171	2.23896	1.29817	2.47043	2.01076	3.41383	1.76462	2.26585	47	52	Normal	0	High School	0	White, non-Hispanic	2	English	1	8	40	female	1	High School	0
48	2.6193	2.58375	2.51816	1.6331	3.20531	2.33734	1.38001	2.3883	1.34917	1.1675	1.44612	2.21618	2.60235	2.57021	2.85139	3.60995	1.91462	2.92899	1.00101	1.37405	48	24	Normal	0	Bachelor Degree	2	White, non-Hispanic	2	English	1	8	30	female	1	Bachelor Degree	1
49	1.64834	2.14932	2.9351	3.26921	2.44527	2.97652	1.62123	2.42251	1.25057	2.04034	2.02334		1.49223	1.80037	1.65671	2.48237	2.65741	2.65028	1.77785	1.43735	49	29	Normal	0	Bachelor Degree	2	African Americans, non-Hispanic	1	English	1	7	20	female	1	Bachelor Degree	1
50	2.16948	2.71844	3.4314	3.2797	3.76396		1.02159	1.37959	1.9436	1.84316	1.57639	1.91113	2.65983		3.23799		3.18601		1.35033	1.14892	50	67	Normal	0	Master Degree	3	White, non-Hispanic	2	English	1	8	30	female	1	Master Degree	2
51	1.68638	2.9243	3.00269	3.06676	3.17049	2.79267	1.44037	2.61355	1.50583	1.87725	1.72423	3.19996	1.78931	2.72534	3.299	3.61108	2.75007	3.05857	1.17359	1.2545	51	46	Normal	0	Bachelor Degree	2	White, non-Hispanic	2	English	1	8	30	female	1	Bachelor Degree	1
52	1.8671	2.71205	2.63678	2.44206	2.13353	3.1657	1.35728	1.76623	2.96835	3.14784	2.91123	2.81045	2.02465	2.26999	2.87504	3.41605	2.9427	2.77792	1.59257	1.85003	52	20	Normal	0	High School	0	White, non-Hispanic	2	English	1	8	30	female	1	High School	0
53	2.38763	2.15307	2.5975	3.00904	2.79533	2.93641	1.21511	1.62397	2.41769	1.60128	1.33552	1.52985	2.34249	2.03758	2.61362	2.7136	2.55332	2.75001	0.993149	1.37245	53	35	Normal	0	Bachelor Degree	2	White, non-Hispanic	2	English	1	8	30	female	1	Bachelor Degree	1
54	2.02014	1.68562	2.14273	2.40715	2.67205	2.81309	1.86599	1.72466	1.44078	1.37693	2.10209	1.58357	1.81213	2.03124	2.79541	3.13884	2.5057	2.72946	1.17863	1.78061	54	29	Normal	0	Bachelor Degree	2	White, non-Hispanic	2	English	1	8	30	female	1	Bachelor Degree	1
55	1.88937	1.58258	1.98858	2.62668	2.53666	2.56739	1.23123	1.23743	1.91734	2.25764	1.31615	1.26073	1.63821	2.69181	1.8719	2.53511	1.9374	2.96094	0.972856	2.39186	55	21	Normal	0	High School	0	White, non-Hispanic	2	English	1	8	30	female	1	High School	0
56	2.10444	2.69235	2.19621	2.59767	2.8213	1.82864	1.55877	1.80948	1.51385	2.36096	1.834	2.19839	2.33631	2.43883	2.59427	2.35456	2.13826	2.41947	1.60327	2.50949	56	28	Normal	0	Bachelor Degree	2	White, non-Hispanic	2	English	1	8	30	male	0	Bachelor Degree	1
57	2.19113	2.40985	2.26262	3.24665	2.67239	2.92958	1.35269	1.61152	1.87989	1.5522	1.6688	1.9726	2.03765	2.27781	2.18872	2.38184	2.32343	3.29442	1.42905	2.84571	57	24	Normal	0	Master Degree	3	White, non-Hispanic	2	English	1	8	20	male	0	Master Degree	2
58	3.07238	2.48482	2.49914	3.08746	2.59964	2.58741	2.81302	2.08971	1.372	1.46583	2.37995	1.39463	2.79583	1.92938	2.13625	2.4013	2.65692	2.45325	2.08081		58	37	Normal	0	Master Degree	3	White, non-Hispanic	2	English	1	7	30	male	0	Master Degree	2
59	1.85044	1.99349	2.37711	2.44381	2.59696	2.83949	1.27076	2.0573	1.48513	1.51311	1.4209	3.09966	1.81496	1.74771	2.15923	2.43496	2.67823	2.58249	2.51884	2.07933	59	20	Normal	0	High School	0	White, non-Hispanic	2	English	1	8	30	female	1	High School	0
60	1.52999	1.9841	2.51216	2.47848	3.31842	2.84051	1.37095	2.18321	1.43762	1.75027	2.7664	2.37477	1.90476	2.52816	2.63806	3.77091	1.69655	2.83594	1.70951	2.28834	60	33	Normal	0	Master Degree	3	White, non-Hispanic	2	English	1	8	20	female	1	Master Degree	2
61	1.52711	2.55743	2.49428	2.76598	3.14383	2.94233	2.23562	3.33915	2.16154	3.79434	1.93277	1.81369	2.09903	1.94611	3.33738	3.24105	3.19224	3.35585	1.45456	1.59123	61	28	Normal	0	Doctor Degree	4	White, non-Hispanic	2	English	1	8	30	male	0	Doctor Degree	2
62	2.32054	2.50583	2.87528	3.3124	3.05672	3.72202	1.01893	1.45154	1.66286	1.97408	2.76822	1.70776	2.55032	2.25995	3.14686	3.17868	2.78133	3.06298	1.12361	1.89264	62	38	Normal	0	Bachelor Degree	2	White, non-Hispanic	2	English	1	8	30	female	1	Bachelor Degree	1
63	2.50788	3.1333	3.17429	3.24361	2.55578			1.68938	1.43213	2.33902	3.41189		2.63011	3.00366	3.145	2.88236	3.26653	3.46102	1.18249	1.40712	63	60	Normal	0	Bachelor Degree	2	White, non-Hispanic	2	English	1	8	30	female	1	Bachelor Degree	1
64	1.87872	1.72081	2.44926	3.02474	2.20381	2.40061	2.36218	1.48347	1.39961	2.03341	2.40719	2.5089	1.55527	1.65208	2.41191	2.54146	2.4625	2.27183	1.54254	2.05209	64	33	Normal	0	Bachelor Degree	2	White, non-Hispanic	2	English	1	8	20	female	1	Bachelor Degree	1
65	2.38697	2.33557	2.17058	3.13616	3.23175	3.10674	1.52392	1.79637	1.54472	1.73346	1.48516	2.53101	2.04459	2.65211	2.94124	3.19249	3.06834	3.4472	1.74102	1.3737	65	29	Normal	0	Bachelor Degree	2	White, non-Hispanic	2	English	1	8	30	female	1	Bachelor Degree	1
66	1.96867	2.0838	2.16949		2.2393	4.15259	1.18348	2.50738	2.27009		1.46116	2.60902	2.495	1.75699	1.60798	3.4887	2.2085		1.25386	2.16649	66	25	Normal	0	Bachelor Degree	2	Hispanic	3	Spanish	2	7	30	female	1	Bachelor Degree	1
67	2.79012	3.1906	2.26279	2.71216	3.19613	3.75477	1.88323	1.95978	1.7178	1.68316	3.87479	3.85227	2.59945	2.23405	3.4897	2.80848	3.21217	3.50436	1.32253	2.11823	67	52	Normal	0	Bachelor Degree	2	White, non-Hispanic	2	English	1	8	30	female	1	Bachelor Degree	1
68	2.19296	2.53562	3.58295	3.15113	2.51844		1.28846	2.10297	1.61042	2.61751	2.08089	2.43522	1.85979	2.1874	3.2565		2.27862	4.15235	1.45823	2.16022	68	39	Normal	0	Master Degree	3	Asian or Pacific Islanders	0	Others	3	6	20	female	1	Master Degree	2
69	1.57229	2.66348	2.0401	2.58144	2.48788	3.32285	1.36239	1.61779	1.28362	1.20282	2.38742	1.96512	2.80535	2.49639	2.80024	1.56623	2.16281	3.39722	1.98531	1.33882	69	19	Normal	0	High School	0	African Americans, non-Hispanic	1	English	1	7	30	female	1	High School	0
70	2.1856	2.57745	2.23779	2.66066	2.88254	3.34968	1.25893	1.37928	1.52742	1.8301	1.89686	1.74258	2.12727	1.34956	2.61063	2.77509	2.94095	2.68536	1.14418	2.00545	70	36	Normal	0	Master Degree	3	White, non-Hispanic	2	English	1	8	30	female	1	Master Degree	2
71	2.53515	2.40026	2.22498	2.76597	2.66409	2.9463	1.4897	1.57291	1.71195	1.5218	1.60953	3.72733	1.64906	2.04418	2.42641	2.87715	2.7335	3.00268	1.30049	2.03619	71	25	Normal	0	Bachelor Degree	2	Asian or Pacific Islanders	0	Chinese	0	5	30	female	1	Bachelor Degree	1
72	2.76644	2.61228	2.99621	2.40229	3.30811	2.07002	1.17687	2.72228	1.70477	2.81888	1.80561	2.39339	3.10376	2.66698		2.21688	2.4596		1.55881	3.01742	72	19	Normal	0	High School	0	White, non-Hispanic	2	English	1	8	30	female	1	High School	0
73	1.73278	1.86626	1.92176	3.31016	2.55582	2.18351	1.3862	1.17456	1.38451	2.39288	1.19819	2.40837	2.07366	2.22973	2.23018	1.68849	1.86358	2.10377	1.51543	1.38396	73	19	Normal	0	High School	0	Asian or Pacific Islanders	0	Others	3	7	30	male	0	High School	0
74	2.69116	2.42599	3.28502	3.62188			2.3995	1.73897	1.64803	2.77259	1.66885	1.49307	2.88798	2.6902	3.34694		3.2668		1.72666	1.74962	74	63	Normal	0	Bachelor Degree	2	White, non-Hispanic	2	English	1	8	30	female	1	Bachelor Degree	1
75	1.9341	2.2777	3.2173	3.44999	3.36374		1.67509	2.03153	1.83395	2.11893	1.52267	1.34465	1.92272	2.03903	2.49431	3.29461	2.3803	3.10955	1.12383	2.67527	75	61	Normal	0	Master Degree	3	White, non-Hispanic	2	English	1	8	30	female	1	Master Degree	2
76	2.36572	2.98334	2.05935	1.96945	2.63021	4.11315	1.33959	2.16664	1.78953	1.7762	1.91537	2.35735	1.84951	2.15669	2.04321	2.88156	2.05516	3.08423	1.17915	2.61821	76	38	Normal	0	Master Degree	3	White, non-Hispanic	2	English	1	8	30	male	0	Master Degree	2
77	2.74084	2.47081	3.19034	3.41155	3.16539	3.43295	1.63702	1.89972	1.64089	1.80656	2.09662	1.79742	2.27529	2.1596	3.17264	3.28733	3.21769	3.26747	1.57818	2.04775	77	36	Normal	0	Master Degree	3	White, non-Hispanic	2	English	1	8	30	male	0	Master Degree	2
78	1.80498	2.03487	2.5438	3.08015	2.77585	3.07605	1.75464	1.66285	1.32748	1.65713	1.19866	2.3833	1.55029	1.77728	2.41865	2.79597	2.7629	2.4415	2.4434		78	26	Normal	0	Bachelor Degree	2	White, non-Hispanic	2	English	1	8	30	female	1	Bachelor Degree	1
79	2.73508	2.57246	3.2556	2.80873	2.48602	4.00248	1.43395	1.46822	1.81114	1.61815	1.41135	2.61968	2.24844	2.44516	2.27076	3.16505	2.77551	1.9105	1.34825	1.52651	79	20	Normal	0	High School	0	White, non-Hispanic	2	English	1	7	30	female	1	High School	0
80	2.77754	3.25471	2.75231	2.30595	2.51434	2.64606	1.73061	1.77465	1.92226	1.48704	3.27316	2.71665	1.9527	2.75643	3.32053	2.54239	2.04505	1.87723	1.1811	1.71526	80	29	Normal	0	Bachelor Degree	2	White, non-Hispanic	2	English	1	3	30	male	0	Bachelor Degree	1
81	2.5728	1.93029	3.22574	3.37221	2.58008	2.84497	1.84774	1.10324	1.41631	1.60128	1.5036	1.47107	2.66056	3.00716	2.84916	1.91442	3.65248	1.84675	2.00768	2.13977	81	20	Normal	0	High School	0	Asian or Pacific Islanders	0	English	1	7	30	female	1	High School	0
82	2.0583	1.92587	2.80543	2.9255	2.24435	2.90941	1.43238	1.81293	1.30642	2.28668	2.52328	2.48131	2.92447	2.33868	2.28095	2.43836	2.2929	2.36452	1.16902	1.44565	82	25	Normal	0	Master Degree	3	African Americans, non-Hispanic	1	English	1	8	30	female	1	Master Degree	2
83	1.75418	2.58023	2.75242	3.23776	2.37572	3.16027	1.23335	2.24382	1.17316	1.39293	2.14328	2.28495	1.92482	2.31947	2.83928	2.92601	2.24782	2.70563	1.21469	1.91442	83	26	Normal	0	Bachelor Degree	2	White, non-Hispanic	2	English	1	8	30	female	1	Bachelor Degree	1
84	1.82809	3.11329	2.37914	2.57352	2.41909		2.06514	2.10064	1.29886	2.12998	1.72266	3.03925	2.30915	2.20187	2.86699	3.4373	2.88497		1.35573	1.15499	84	24	Normal	0	Bachelor Degree	2	White, non-Hispanic	2	English	1	8	30	male	0	Bachelor Degree	1
85	2.4319	2.47981	2.89748	3.39107	3.09585	2.83474	1.77714	2.35468	3.16763	2.31017	2.10025	2.62458	2.1667	1.98876	2.69336	3.11814	3.07296	2.9695	1.48119	2.62281	85	31	Normal	0	Bachelor Degree	2	Asian or Pacific Islanders	0	Others	3	8	20	female	1	Bachelor Degree	1
86	2.1121	1.96288	3.10937	2.81219	2.98489	2.29411	1.41681	2.70959	1.531	1.18009	1.73191	1.42853	2.02025	2.15601	2.86454	2.6163	2.89703	2.84199	1.41954	1.80388	86	30	Normal	0	Master Degree	3	Hispanic	3	Spanish	2	7	20	male	0	Master Degree	2
87	2.24286	2.28452	1.9466	3.52402	3.15543	2.88548	1.56078	1.74638	2.0003	2.33263	2.33646	2.44602	2.37033	2.33466	2.09202	2.56259	2.06028	3.10855	1.65909	1.54604	87	20	Normal	0	High School	0	White, non-Hispanic	2	English	1	8	30	female	1	High School	0
88	2.14311	2.54383	2.74243	3.31152	2.64068	3.10348	1.39634	0.965429	1.71826	1.15498	1.32919	1.71126	2.01241	2.54329	2.92176	2.68885	2.56035	3.3172	0.996263	1.20364	88	20	Normal	0	High School	0	White, non-Hispanic	2	English	1	7	30	female	1	High School	0
89	1.94469	2.38663	2.30487	3.01325	2.65134	2.9062	1.67644	2.38851	3.40696	2.23028	3.36164	3.48082	1.59828	2.43884	2.57247	2.10451	2.78837	2.96282	1.21368	1.64516	89	30	Normal	0	Bachelor Degree	2	White, non-Hispanic	2	English	1	8	30	male	0	Bachelor Degree	1
90	1.90555	2.8646	2.5497	3.46655	2.35849	2.91822	1.0669	1.8457	2.09294	1.72896	2.63524	1.43162	2.1387	2.97303	2.88265	2.94204	3.33578	3.63516	1.05225	1.32326	90	46	Normal	0	Bachelor Degree	2	Asian or Pacific Islanders	0	English	1	8	30	female	1	Bachelor Degree	1
91	2.34646	1.94363	2.9831	2.61207	2.70896	2.84912	1.25612	1.55879	1.97874	1.15061	1.35828	1.41989	1.66451	1.58259	2.4373	2.80442	2.6144	2.37147	1.42576	1.56343	91	19	Normal	0	High School	0	White, non-Hispanic	2	English	1	6	20	female	1	High School	0
92	1.78052	2.6518	1.80998	3.50059	2.86559	2.62048	1.10949	2.37994	1.34337	1.53796	1.25334	1.57151	2.07309	2.26823	2.36298	3.21566	3.01527	2.96841	1.03194	1.45382	92	30	Normal	0	Master Degree	3	White, non-Hispanic	2	English	1	8	30	female	1	Master Degree	2
