# Supplementary material for: Personalized labeling: A strategy for supporting self-medicating patients’ decision-making during selection and use
Source: PLoS One. 2026 Feb 2;21(2):e0329725. doi: 10.1371/journal.pone.0329725 (PMC12863541; doi:10.1371/journal.pone.0329725)
Supplement: S2 File — (XLSX) [file pone.0329725.s002.xlsx]

## Sheet: SPSSExp2RTIMECodingWithAVG
Subject	Age	ColorDifferentiation	Education	Ethnicity	HealthLiteracy	Language	Perlab	Sex	VisualAcuity	Layout	QuestionType	Variable	CorrectRatio	RtTime
1	23	1	0	1	1	1	0	0	1	1	1	FOPYESAVG	1	31.8
2	41	1	0	1	1	1	1	0	1	1	1	FOPYESAVG	1	9.46
3	23	1	0	0	1	1	1	1	1	1	1	FOPYESAVG	0.875	28.67
4	21	0	0	1	1	1	0	0	1	1	1	FOPYESAVG	0.875	29.06
5	47	1	1	1	1	1	1	1	1	1	1	FOPYESAVG	0.875	38.22
6	25	1	1	0	1	0	0	1	1	1	1	FOPYESAVG	0.625	9.64
7	22	1	0	1	1	1	0	1	1	1	1	FOPYESAVG	1	23.62
8	56	1	1	1	1	1	1	1	1	1	1	FOPYESAVG	1	36.03
9	31	1	1	0	0	0	1	0	1	1	1	FOPYESAVG	1	23.5
10	42	1	1	1	1	1	1	0	1	1	1	FOPYESAVG	1	15.37
11	21	1	0	1	1	1	0	1	1	1	1	FOPYESAVG	1	24.26
12	52	1	0	1	1	1	0	0	1	1	1	FOPYESAVG	0.875	31.22
13	36	1	0	1	1	1	0	1	1	1	1	FOPYESAVG	0.875	64.86
14	26	1	0	1	1	1	1	0	1	1	1	FOPYESAVG	1	17.96
15	32	1	1	0	1	0	1	0	1	1	1	FOPYESAVG	0.875	17.1
16	30	1	0	1	1	1	0	0	1	1	1	FOPYESAVG	1	22.96
17	21	1	0	1	1	1	0	0	1	1	1	FOPYESAVG	1	8.84
18	29	1	1	0	1	0	1	0	1	1	1	FOPYESAVG	1	45.79
19	19	1	0	1	1	1	1	0	1	1	1	FOPYESAVG	0.875	32.28
20	72	1	0	1	1	1	1	1	1	1	1	FOPYESAVG	0.5	40.64
21	23	1	0	1	1	1	1	1	1	1	1	FOPYESAVG	1	38.35
22	34	1	1	0	1	0	1	1	1	1	1	FOPYESAVG	1	29.47
23	38	1	1	0	1	0	1	0	1	1	1	FOPYESAVG	1	39.78
24	20	1	0	0	1	1	0	0	1	1	1	FOPYESAVG	1	19.47
25	34	1	1	1	1	1	0	0	1	1	1	FOPYESAVG	1	22.13
26	52	1	1	1	1	1	0	1	1	1	1	FOPYESAVG	0.75	27.82
27	50	1	0	1	1	1	0	0	1	1	1	FOPYESAVG	1	29.14
28	59	1	0	1	1	1	1	0	1	1	1	FOPYESAVG	1	3.37
29	65	1	1	1	1	1	1	0	1	1	1	FOPYESAVG	1	14.55
30	51	1	1	0	1	1	0	0	1	1	1	FOPYESAVG	0.875	41.44
31	24	1	0	0	1	0	0	1	1	1	1	FOPYESAVG	0.875	43.22
32	20	1	0	1	1	1	1	0	1	1	1	FOPYESAVG	0.875	2.91
33	26	1	0	0	1	0	1	1	1	1	1	FOPYESAVG	1	2.34
34	29	1	1	0	1	0	1	0	1	1	1	FOPYESAVG	1	1.06
35	24	1	0	0	1	1	1	1	1	1	1	FOPYESAVG	1	1.96
36	20	1	0	1	1	1	0	0	1	1	1	FOPYESAVG	1	30.05
37	41	1	0	1	1	1	0	1	1	1	1	FOPYESAVG	0.875	26.28
38	25	1	0	0	1	0	1	0	1	1	1	FOPYESAVG	0.875	22.04
39	21	1	0	1	1	1	1	0	1	1	1	FOPYESAVG	1	3.11
40	45	1	0	1	1	1	1	0	1	1	1	FOPYESAVG	0.875	15.22
41	21	1	0	1	1	1	0	0	1	1	1	FOPYESAVG	1	8.01
42	25	1	1	0	1	1	1	1	1	1	1	FOPYESAVG	1	6.36
43	32	1	1	0	1	0	1	1	1	1	1	FOPYESAVG	1	6.59
44	34	1	1	1	1	1	1	1	1	1	1	FOPYESAVG	1	7.59
45	19	1	0	1	1	1	1	0	1	1	1	FOPYESAVG	1	11.61
46	49	1	1	1	1	1	1	0	1	1	1	FOPYESAVG	1	13.64
47	26	1	1	0	1	0	0	0	1	1	1	FOPYESAVG	0.5	15.77
48	57	1	0	1	1	1	1	0	1	1	1	FOPYESAVG	1	3.12
49	46	1	0	1	1	1	1	1	1	1	1	FOPYESAVG	1	6.18
50	32	1	1	0	1	0	1	0	1	1	1	FOPYESAVG	0.875	14.45
51	28	1	0	0	1	0	1	0	1	1	1	FOPYESAVG	1	11.78
52	22	1	0	0	1	1	0	0	1	1	1	FOPYESAVG	1	21.71
53	24	1	0	0	1	1	1	0	1	1	1	FOPYESAVG	1	2.76
54	47	1	0	1	1	1	1	0	1	1	1	FOPYESAVG	1	1.97
55	56	1	0	1	1	1	0	0	1	1	1	FOPYESAVG	0.875	31.79
56	21	1	0	0	1	1	1	0	1	1	1	FOPYESAVG	1	9.54
57	41	1	0	1	1	1	1	0	1	1	1	FOPYESAVG	1	3.05
58	40	1	0	1	1	1	1	0	1	1	1	FOPYESAVG	1	4.1
59	56	1	1	1	1	1	1	0	1	1	1	FOPYESAVG	1	6.47
60	47	1	1	1	1	1	1	0	1	1	1	FOPYESAVG	1	29.21
61	73	1	0	1	1	1	0	0	1	1	1	FOPYESAVG	1	6.61
62	61	1	0	1	1	1	0	1	1	1	1	FOPYESAVG	1	11.57
63	37	1	1	0	1	0	1	1	1	1	1	FOPYESAVG	1	35.15
64	31	1	1	0	0	0	1	0	1	1	1	FOPYESAVG	1	48.97
65	50	1	0	1	1	1	1	0	1	1	1	FOPYESAVG	0.75	17.8
66	30	1	0	1	1	1	0	1	1	1	1	FOPYESAVG	1	22.52
67	31	1	0	1	1	1	0	0	1	1	1	FOPYESAVG	1	40.72
68	56	1	0	1	1	1	0	0	1	1	1	FOPYESAVG	1	17.44
69	20	1	0	0	1	1	0	0	1	1	1	FOPYESAVG	1	19.78
70	47	1	1	0	1	1	1	0	1	1	1	FOPYESAVG	1	12.79
71	21	1	0	1	1	1	1	0	1	1	1	FOPYESAVG	1	3.46
72	35	1	1	1	1	1	1	0	1	1	1	FOPYESAVG	1	19.6
73	33	1	1	0	1	0	1	0	1	1	1	FOPYESAVG	1	54.43
74	26	1	0	0	1	0	0	0	1	1	1	FOPYESAVG	0.875	22.86
75	21	1	0	1	1	1	0	1	1	1	1	FOPYESAVG	1	17.39
76	20	1	0	0	1	1	0	0	1	1	1	FOPYESAVG	1	16.84
77	21	1	0	1	1	1	0	0	1	1	1	FOPYESAVG	0.875	46.41
78	50	1	1	0	0	0	0	0	1	1	1	FOPYESAVG	0.5	68.25
79	20	1	0	1	1	1	1	0	1	1	1	FOPYESAVG	0.875	9.75
80	20	1	0	1	1	1	1	0	1	1	1	FOPYESAVG	1	25.25
81	20	1	0	1	1	1	1	0	1	1	1	FOPYESAVG	0.75	10.52
82	21	1	0	1	1	1	1	1	1	1	1	FOPYESAVG	1	20.28
83	30	1	1	0	1	0	0	0	1	1	1	FOPYESAVG	0.875	11.95
84	27	1	0	0	1	1	0	0	1	1	1	FOPYESAVG	0.625	24.3
85	46	1	0	1	1	1	0	0	1	1	1	FOPYESAVG	1	34.6
86	51	1	1	1	1	1	0	1	1	1	1	FOPYESAVG	1	33.39
1	23	1	0	1	1	1	0	0	1	0	0	FOPNOAVG	1	13.66
2	41	1	0	1	1	1	1	0	1	0	0	FOPNOAVG	1	13.05
3	23	1	0	0	1	1	1	1	1	0	0	FOPNOAVG	1	18.32
4	21	0	0	1	1	1	0	0	1	0	0	FOPNOAVG	0.75	9.77
5	47	1	1	1	1	1	1	1	1	0	0	FOPNOAVG	0.875	34.62
6	25	1	1	0	1	0	0	1	1	0	0	FOPNOAVG	1	11.15
7	22	1	0	1	1	1	0	1	1	0	0	FOPNOAVG	1	18.17
8	56	1	1	1	1	1	1	1	1	0	0	FOPNOAVG	1	16.05
9	31	1	1	0	0	0	1	0	1	0	0	FOPNOAVG	0.75	14.67
10	42	1	1	1	1	1	1	0	1	0	0	FOPNOAVG	1	11.4
11	21	1	0	1	1	1	0	1	1	0	0	FOPNOAVG	1	18.34
12	52	1	0	1	1	1	0	0	1	0	0	FOPNOAVG	1	15.9
13	36	1	0	1	1	1	0	1	1	0	0	FOPNOAVG	1	55.08
14	26	1	0	1	1	1	1	0	1	0	0	FOPNOAVG	1	8.92
15	32	1	1	0	1	0	1	0	1	0	0	FOPNOAVG	1	11.98
16	30	1	0	1	1	1	0	0	1	0	0	FOPNOAVG	1	18.39
17	21	1	0	1	1	1	0	0	1	0	0	FOPNOAVG	0.75	8.31
18	29	1	1	0	1	0	1	0	1	0	0	FOPNOAVG	1	24.82
19	19	1	0	1	1	1	1	0	1	0	0	FOPNOAVG	1	13.27
20	72	1	0	1	1	1	1	1	1	0	0	FOPNOAVG	1	22.75
21	23	1	0	1	1	1	1	1	1	0	0	FOPNOAVG	1	17.82
22	34	1	1	0	1	0	1	1	1	0	0	FOPNOAVG	1	12.53
23	38	1	1	0	1	0	1	0	1	0	0	FOPNOAVG	1	22.99
24	20	1	0	0	1	1	0	0	1	0	0	FOPNOAVG	1	10.16
25	34	1	1	1	1	1	0	0	1	0	0	FOPNOAVG	1	15.25
26	52	1	1	1	1	1	0	1	1	0	0	FOPNOAVG	1	16.05
27	50	1	0	1	1	1	0	0	1	0	0	FOPNOAVG	0.875	15.65
28	59	1	0	1	1	1	1	0	1	0	0	FOPNOAVG	1	9.32
29	65	1	1	1	1	1	1	0	1	0	0	FOPNOAVG	0.875	19.72
30	51	1	1	0	1	1	0	0	1	0	0	FOPNOAVG	1	18.13
31	24	1	0	0	1	0	0	1	1	0	0	FOPNOAVG	1	24.1
32	20	1	0	1	1	1	1	0	1	0	0	FOPNOAVG	1	2.47
33	26	1	0	0	1	0	1	1	1	0	0	FOPNOAVG	1	1.19
34	29	1	1	0	1	0	1	0	1	0	0	FOPNOAVG	1	3.08
35	24	1	0	0	1	1	1	1	1	0	0	FOPNOAVG	1	2.96
36	20	1	0	1	1	1	0	0	1	0	0	FOPNOAVG	1	24.83
37	41	1	0	1	1	1	0	1	1	0	0	FOPNOAVG	0.875	14.6
38	25	1	0	0	1	0	1	0	1	0	0	FOPNOAVG	1	14.89
39	21	1	0	1	1	1	1	0	1	0	0	FOPNOAVG	1	7.82
40	45	1	0	1	1	1	1	0	1	0	0	FOPNOAVG	0.75	14.48
41	21	1	0	1	1	1	0	0	1	0	0	FOPNOAVG	1	4.41
42	25	1	1	0	1	1	1	1	1	0	0	FOPNOAVG	0.875	15.45
43	32	1	1	0	1	0	1	1	1	0	0	FOPNOAVG	1	5.98
44	34	1	1	1	1	1	1	1	1	0	0	FOPNOAVG	1	5.18
45	19	1	0	1	1	1	1	0	1	0	0	FOPNOAVG	1	4.06
46	49	1	1	1	1	1	1	0	1	0	0	FOPNOAVG	1	7.56
47	26	1	1	0	1	0	0	0	1	0	0	FOPNOAVG	0.5	5.71
48	57	1	0	1	1	1	1	0	1	0	0	FOPNOAVG	1	3.64
49	46	1	0	1	1	1	1	1	1	0	0	FOPNOAVG	0.875	5.8
50	32	1	1	0	1	0	1	0	1	0	0	FOPNOAVG	0.875	14.42
51	28	1	0	0	1	0	1	0	1	0	0	FOPNOAVG	0.875	25.39
52	22	1	0	0	1	1	0	0	1	0	0	FOPNOAVG	1	9.72
53	24	1	0	0	1	1	1	0	1	0	0	FOPNOAVG	1	7.01
54	47	1	0	1	1	1	1	0	1	0	0	FOPNOAVG	1	5.84
55	56	1	0	1	1	1	0	0	1	0	0	FOPNOAVG	0.875	16.81
56	21	1	0	0	1	1	1	0	1	0	0	FOPNOAVG	0.875	7.85
57	41	1	0	1	1	1	1	0	1	0	0	FOPNOAVG	1	4.16
58	40	1	0	1	1	1	1	0	1	0	0	FOPNOAVG	1	4.53
59	56	1	1	1	1	1	1	0	1	0	0	FOPNOAVG	1	4.03
60	47	1	1	1	1	1	1	0	1	0	0	FOPNOAVG	1	17.97
61	73	1	0	1	1	1	0	0	1	0	0	FOPNOAVG	0.75	8.43
62	61	1	0	1	1	1	0	1	1	0	0	FOPNOAVG	1	15.06
63	37	1	1	0	1	0	1	1	1	0	0	FOPNOAVG	1	18.74
64	31	1	1	0	0	0	1	0	1	0	0	FOPNOAVG	1	23.81
65	50	1	0	1	1	1	1	0	1	0	0	FOPNOAVG	0.875	10.15
66	30	1	0	1	1	1	0	1	1	0	0	FOPNOAVG	1	19.61
67	31	1	0	1	1	1	0	0	1	0	0	FOPNOAVG	1	14.8
68	56	1	0	1	1	1	0	0	1	0	0	FOPNOAVG	1	17.2
69	20	1	0	0	1	1	0	0	1	0	0	FOPNOAVG	0.75	16.6
70	47	1	1	0	1	1	1	0	1	0	0	FOPNOAVG	1	8.26
71	21	1	0	1	1	1	1	0	1	0	0	FOPNOAVG	1	3.84
72	35	1	1	1	1	1	1	0	1	0	0	FOPNOAVG	1	8.99
73	33	1	1	0	1	0	1	0	1	0	0	FOPNOAVG	1	30.43
74	26	1	0	0	1	0	0	0	1	0	0	FOPNOAVG	1	12.06
75	21	1	0	1	1	1	0	1	1	0	0	FOPNOAVG	1	13.05
76	20	1	0	0	1	1	0	0	1	0	0	FOPNOAVG	1	11.68
77	21	1	0	1	1	1	0	0	1	0	0	FOPNOAVG	1	20.05
78	50	1	1	0	0	0	0	0	1	0	0	FOPNOAVG	0.75	38.93
79	20	1	0	1	1	1	1	0	1	0	0	FOPNOAVG	1	5.74
80	20	1	0	1	1	1	1	0	1	0	0	FOPNOAVG	1	9.63
81	20	1	0	1	1	1	1	0	1	0	0	FOPNOAVG	0.875	10.02
82	21	1	0	1	1	1	1	1	1	0	0	FOPNOAVG	1	18.36
83	30	1	1	0	1	0	0	0	1	0	0	FOPNOAVG	1	20.42
84	27	1	0	0	1	1	0	0	1	0	0	FOPNOAVG	0.625	12.63
85	46	1	0	1	1	1	0	0	1	0	0	FOPNOAVG	1	16.37
86	51	1	1	1	1	1	0	1	1	0	0	FOPNOAVG	1	16.8
1	23	1	0	1	1	1	0	0	1	1	1	STDYESAVG	0.75	24.97
2	41	1	0	1	1	1	1	0	1	1	1	STDYESAVG	0.875	13.36
3	23	1	0	0	1	1	1	1	1	1	1	STDYESAVG	0.75	20.34
4	21	0	0	1	1	1	0	0	1	1	1	STDYESAVG	0.625	31.14
5	47	1	1	1	1	1	1	1	1	1	1	STDYESAVG	0.75	39.22
6	25	1	1	0	1	0	0	1	1	1	1	STDYESAVG	0.875	14.19
7	22	1	0	1	1	1	0	1	1	1	1	STDYESAVG	1	24.27
8	56	1	1	1	1	1	1	1	1	1	1	STDYESAVG	1	34.26
9	31	1	1	0	0	0	1	0	1	1	1	STDYESAVG	1	41.38
10	42	1	1	1	1	1	1	0	1	1	1	STDYESAVG	1	28.74
11	21	1	0	1	1	1	0	1	1	1	1	STDYESAVG	1	28.09
12	52	1	0	1	1	1	0	0	1	1	1	STDYESAVG	0.875	21.6
13	36	1	0	1	1	1	0	1	1	1	1	STDYESAVG	1	62.66
14	26	1	0	1	1	1	1	0	1	1	1	STDYESAVG	0.875	58.71
15	32	1	1	0	1	0	1	0	1	1	1	STDYESAVG	1	45.1
16	30	1	0	1	1	1	0	0	1	1	1	STDYESAVG	1	34.22
17	21	1	0	1	1	1	0	0	1	1	1	STDYESAVG	1	19.24
18	29	1	1	0	1	0	1	0	1	1	1	STDYESAVG	1	55.5
19	19	1	0	1	1	1	1	0	1	1	1	STDYESAVG	0.875	38.41
20	72	1	0	1	1	1	1	1	1	1	1	STDYESAVG	0.5	24.61
21	23	1	0	1	1	1	1	1	1	1	1	STDYESAVG	1	17.06
22	34	1	1	0	1	0	1	1	1	1	1	STDYESAVG	1	31.86
23	38	1	1	0	1	0	1	0	1	1	1	STDYESAVG	1	31.77
24	20	1	0	0	1	1	0	0	1	1	1	STDYESAVG	1	20.62
25	34	1	1	1	1	1	0	0	1	1	1	STDYESAVG	1	18.82
26	52	1	1	1	1	1	0	1	1	1	1	STDYESAVG	1	31.45
27	50	1	0	1	1	1	0	0	1	1	1	STDYESAVG	1	38.22
28	59	1	0	1	1	1	1	0	1	1	1	STDYESAVG	1	44.11
29	65	1	1	1	1	1	1	0	1	1	1	STDYESAVG	1	22.38
30	51	1	1	0	1	1	0	0	1	1	1	STDYESAVG	0.75	40.14
31	24	1	0	0	1	0	0	1	1	1	1	STDYESAVG	1	45.93
32	20	1	0	1	1	1	1	0	1	1	1	STDYESAVG	1	16.88
33	26	1	0	0	1	0	1	1	1	1	1	STDYESAVG	0.5	15.89
34	29	1	1	0	1	0	1	0	1	1	1	STDYESAVG	1	28.02
35	24	1	0	0	1	1	1	1	1	1	1	STDYESAVG	0.625	22.72
36	20	1	0	1	1	1	0	0	1	1	1	STDYESAVG	1	20.07
37	41	1	0	1	1	1	0	1	1	1	1	STDYESAVG	0.75	26.65
38	25	1	0	0	1	0	1	0	1	1	1	STDYESAVG	0.875	22.36
39	21	1	0	1	1	1	1	0	1	1	1	STDYESAVG	0.75	7.91
40	45	1	0	1	1	1	1	0	1	1	1	STDYESAVG	0.875	13.58
41	21	1	0	1	1	1	0	0	1	1	1	STDYESAVG	1	17.58
42	25	1	1	0	1	1	1	1	1	1	1	STDYESAVG	1	10.53
43	32	1	1	0	1	0	1	1	1	1	1	STDYESAVG	0.875	18.14
44	34	1	1	1	1	1	1	1	1	1	1	STDYESAVG	0.625	24.37
45	19	1	0	1	1	1	1	0	1	1	1	STDYESAVG	0.875	22.79
46	49	1	1	1	1	1	1	0	1	1	1	STDYESAVG	1	14.86
47	26	1	1	0	1	0	0	0	1	1	1	STDYESAVG	0.375	15.29
48	57	1	0	1	1	1	1	0	1	1	1	STDYESAVG	1	24.52
49	46	1	0	1	1	1	1	1	1	1	1	STDYESAVG	1	7.57
50	32	1	1	0	1	0	1	0	1	1	1	STDYESAVG	0.625	11.83
51	28	1	0	0	1	0	1	0	1	1	1	STDYESAVG	1	31.41
52	22	1	0	0	1	1	0	0	1	1	1	STDYESAVG	1	16.03
53	24	1	0	0	1	1	1	0	1	1	1	STDYESAVG	1	27.22
54	47	1	0	1	1	1	1	0	1	1	1	STDYESAVG	1	19.74
55	56	1	0	1	1	1	0	0	1	1	1	STDYESAVG	0.875	35.61
56	21	1	0	0	1	1	1	0	1	1	1	STDYESAVG	0.875	22.12
57	41	1	0	1	1	1	1	0	1	1	1	STDYESAVG	1	24.95
58	40	1	0	1	1	1	1	0	1	1	1	STDYESAVG	1	14.97
59	56	1	1	1	1	1	1	0	1	1	1	STDYESAVG	1	51.28
60	47	1	1	1	1	1	1	0	1	1	1	STDYESAVG	1	37.92
61	73	1	0	1	1	1	0	0	1	1	1	STDYESAVG	1	6.32
62	61	1	0	1	1	1	0	1	1	1	1	STDYESAVG	1	17.66
63	37	1	1	0	1	0	1	1	1	1	1	STDYESAVG	1	38.19
64	31	1	1	0	0	0	1	0	1	1	1	STDYESAVG	1	27.87
65	50	1	0	1	1	1	1	0	1	1	1	STDYESAVG	0.875	34.04
66	30	1	0	1	1	1	0	1	1	1	1	STDYESAVG	0.875	22.44
67	31	1	0	1	1	1	0	0	1	1	1	STDYESAVG	1	41.44
68	56	1	0	1	1	1	0	0	1	1	1	STDYESAVG	1	22.63
69	20	1	0	0	1	1	0	0	1	1	1	STDYESAVG	1	13.5
70	47	1	1	0	1	1	1	0	1	1	1	STDYESAVG	1	21.97
71	21	1	0	1	1	1	1	0	1	1	1	STDYESAVG	1	14.55
72	35	1	1	1	1	1	1	0	1	1	1	STDYESAVG	1	20.95
73	33	1	1	0	1	0	1	0	1	1	1	STDYESAVG	1	58.58
74	26	1	0	0	1	0	0	0	1	1	1	STDYESAVG	0.75	30.78
75	21	1	0	1	1	1	0	1	1	1	1	STDYESAVG	1	14.57
76	20	1	0	0	1	1	0	0	1	1	1	STDYESAVG	1	16.85
77	21	1	0	1	1	1	0	0	1	1	1	STDYESAVG	0.875	23.28
78	50	1	1	0	0	0	0	0	1	1	1	STDYESAVG	0.625	68.71
79	20	1	0	1	1	1	1	0	1	1	1	STDYESAVG	0.75	21.54
80	20	1	0	1	1	1	1	0	1	1	1	STDYESAVG	1	25.54
81	20	1	0	1	1	1	1	0	1	1	1	STDYESAVG	0.75	17.93
82	21	1	0	1	1	1	1	1	1	1	1	STDYESAVG	0.875	46.01
83	30	1	1	0	1	0	0	0	1	1	1	STDYESAVG	0.875	25.49
84	27	1	0	0	1	1	0	0	1	1	1	STDYESAVG	0.875	19
85	46	1	0	1	1	1	0	0	1	1	1	STDYESAVG	1	24.52
86	51	1	1	1	1	1	0	1	1	1	1	STDYESAVG	1	49.16
1	23	1	0	1	1	1	0	0	1	0	0	STDNOAVG	1	8.56
2	41	1	0	1	1	1	1	0	1	0	0	STDNOAVG	0.875	10.62
3	23	1	0	0	1	1	1	1	1	0	0	STDNOAVG	1	14.22
4	21	0	0	1	1	1	0	0	1	0	0	STDNOAVG	0.875	11.38
5	47	1	1	1	1	1	1	1	1	0	0	STDNOAVG	1	38.01
6	25	1	1	0	1	0	0	1	1	0	0	STDNOAVG	0.75	9.11
7	22	1	0	1	1	1	0	1	1	0	0	STDNOAVG	1	21.05
8	56	1	1	1	1	1	1	1	1	0	0	STDNOAVG	1	19.89
9	31	1	1	0	0	0	1	0	1	0	0	STDNOAVG	1	12.24
10	42	1	1	1	1	1	1	0	1	0	0	STDNOAVG	1	14.86
11	21	1	0	1	1	1	0	1	1	0	0	STDNOAVG	0.875	17.16
12	52	1	0	1	1	1	0	0	1	0	0	STDNOAVG	1	13.85
13	36	1	0	1	1	1	0	1	1	0	0	STDNOAVG	1	32.97
14	26	1	0	1	1	1	1	0	1	0	0	STDNOAVG	1	13.83
15	32	1	1	0	1	0	1	0	1	0	0	STDNOAVG	1	17.48
16	30	1	0	1	1	1	0	0	1	0	0	STDNOAVG	1	16.74
17	21	1	0	1	1	1	0	0	1	0	0	STDNOAVG	0.75	10.4
18	29	1	1	0	1	0	1	0	1	0	0	STDNOAVG	0.875	36.14
19	19	1	0	1	1	1	1	0	1	0	0	STDNOAVG	1	14.26
20	72	1	0	1	1	1	1	1	1	0	0	STDNOAVG	1	21.03
21	23	1	0	1	1	1	1	1	1	0	0	STDNOAVG	1	27.6
22	34	1	1	0	1	0	1	1	1	0	0	STDNOAVG	1	16.44
23	38	1	1	0	1	0	1	0	1	0	0	STDNOAVG	1	18.08
24	20	1	0	0	1	1	0	0	1	0	0	STDNOAVG	0.875	9.91
25	34	1	1	1	1	1	0	0	1	0	0	STDNOAVG	0.875	15.84
26	52	1	1	1	1	1	0	1	1	0	0	STDNOAVG	1	15.52
27	50	1	0	1	1	1	0	0	1	0	0	STDNOAVG	1	24.75
28	59	1	0	1	1	1	1	0	1	0	0	STDNOAVG	1	17.59
29	65	1	1	1	1	1	1	0	1	0	0	STDNOAVG	0.75	20.73
30	51	1	1	0	1	1	0	0	1	0	0	STDNOAVG	1	16.64
31	24	1	0	0	1	0	0	1	1	0	0	STDNOAVG	1	34.75
32	20	1	0	1	1	1	1	0	1	0	0	STDNOAVG	1	11.22
33	26	1	0	0	1	0	1	1	1	0	0	STDNOAVG	0.875	11.05
34	29	1	1	0	1	0	1	0	1	0	0	STDNOAVG	0.75	17.74
35	24	1	0	0	1	1	1	1	1	0	0	STDNOAVG	1	11.81
36	20	1	0	1	1	1	0	0	1	0	0	STDNOAVG	1	23
37	41	1	0	1	1	1	0	1	1	0	0	STDNOAVG	1	11.82
38	25	1	0	0	1	0	1	0	1	0	0	STDNOAVG	0.625	13.85
39	21	1	0	1	1	1	1	0	1	0	0	STDNOAVG	1	5.81
40	45	1	0	1	1	1	1	0	1	0	0	STDNOAVG	0.75	15.28
41	21	1	0	1	1	1	0	0	1	0	0	STDNOAVG	1	4.09
42	25	1	1	0	1	1	1	1	1	0	0	STDNOAVG	0.875	14.75
43	32	1	1	0	1	0	1	1	1	0	0	STDNOAVG	0.875	10.4
44	34	1	1	1	1	1	1	1	1	0	0	STDNOAVG	1	17.13
45	19	1	0	1	1	1	1	0	1	0	0	STDNOAVG	0.875	13.84
46	49	1	1	1	1	1	1	0	1	0	0	STDNOAVG	1	10.59
47	26	1	1	0	1	0	0	0	1	0	0	STDNOAVG	0.625	11.88
48	57	1	0	1	1	1	1	0	1	0	0	STDNOAVG	1	11.81
49	46	1	0	1	1	1	1	1	1	0	0	STDNOAVG	0.875	7.82
50	32	1	1	0	1	0	1	0	1	0	0	STDNOAVG	1	9.8
51	28	1	0	0	1	0	1	0	1	0	0	STDNOAVG	0.875	16.85
52	22	1	0	0	1	1	0	0	1	0	0	STDNOAVG	1	11.97
53	24	1	0	0	1	1	1	0	1	0	0	STDNOAVG	0.875	13.32
54	47	1	0	1	1	1	1	0	1	0	0	STDNOAVG	0.875	12.28
55	56	1	0	1	1	1	0	0	1	0	0	STDNOAVG	0.875	15.5
56	21	1	0	0	1	1	1	0	1	0	0	STDNOAVG	0.875	8.06
57	41	1	0	1	1	1	1	0	1	0	0	STDNOAVG	0.875	15.37
58	40	1	0	1	1	1	1	0	1	0	0	STDNOAVG	1	10.12
59	56	1	1	1	1	1	1	0	1	0	0	STDNOAVG	1	20.33
60	47	1	1	1	1	1	1	0	1	0	0	STDNOAVG	1	29.84
61	73	1	0	1	1	1	0	0	1	0	0	STDNOAVG	0.625	10.49
62	61	1	0	1	1	1	0	1	1	0	0	STDNOAVG	1	8.67
63	37	1	1	0	1	0	1	1	1	0	0	STDNOAVG	1	23.68
64	31	1	1	0	0	0	1	0	1	0	0	STDNOAVG	0.875	20.7
65	50	1	0	1	1	1	1	0	1	0	0	STDNOAVG	1	7.82
66	30	1	0	1	1	1	0	1	1	0	0	STDNOAVG	1	13.02
67	31	1	0	1	1	1	0	0	1	0	0	STDNOAVG	1	16.05
68	56	1	0	1	1	1	0	0	1	0	0	STDNOAVG	1	15.36
69	20	1	0	0	1	1	0	0	1	0	0	STDNOAVG	0.875	17.85
70	47	1	1	0	1	1	1	0	1	0	0	STDNOAVG	1	11.87
71	21	1	0	1	1	1	1	0	1	0	0	STDNOAVG	0.75	14.83
72	35	1	1	1	1	1	1	0	1	0	0	STDNOAVG	1	8.42
73	33	1	1	0	1	0	1	0	1	0	0	STDNOAVG	1	19.61
74	26	1	0	0	1	0	0	0	1	0	0	STDNOAVG	1	20.78
75	21	1	0	1	1	1	0	1	1	0	0	STDNOAVG	1	9.71
76	20	1	0	0	1	1	0	0	1	0	0	STDNOAVG	1	10.47
77	21	1	0	1	1	1	0	0	1	0	0	STDNOAVG	0.875	21.99
78	50	1	1	0	0	0	0	0	1	0	0	STDNOAVG	0.875	36.29
79	20	1	0	1	1	1	1	0	1	0	0	STDNOAVG	1	14.79
80	20	1	0	1	1	1	1	0	1	0	0	STDNOAVG	1	13.9
81	20	1	0	1	1	1	1	0	1	0	0	STDNOAVG	0.75	14.12
82	21	1	0	1	1	1	1	1	1	0	0	STDNOAVG	0.875	22.62
83	30	1	1	0	1	0	0	0	1	0	0	STDNOAVG	1	11.93
84	27	1	0	0	1	1	0	0	1	0	0	STDNOAVG	0.75	27.34
85	46	1	0	1	1	1	0	0	1	0	0	STDNOAVG	1	12.69
86	51	1	1	1	1	1	0	1	1	0	0	STDNOAVG	0.875	35.55

## Sheet: SPSSExp2CORRECTRATIOCoding
Subject	Age	ColorDifferentiation	Education	Ethnicity	HealthLiteracy	Language	Perlab	Sex	VisualAcuity	FOP+NO+ACE	FOP+NO+CIM	FOP+NO+GUA	FOP+NO+IBU	FOP+NO+NAP	FOP+NO+OME	FOP+NO+PHN	FOP+NO+RAN	FOP+NO+RATIO	FOP+YES+ACE	FOP+YES+CIM	FOP+YES+GUA	FOP+YES+IBU	FOP+YES+NAP	FOP+YES+OME	FOP+YES+PHN	FOP+YES+RAN	FOP+YES+RATIO	STD+NO+ACE	STD+NO+CIM	STD+NO+GUA	STD+NO+IBU	STD+NO+NAP	STD+NO+OME	STD+NO+PHN	STD+NO+RAN	STD+NO+RATIO	STD+YES+ACE	STD+YES+CIM	STD+YES+GUA	STD+YES+IBU	STD+YES+NAP	STD+YES+OME	STD+YES+PHN	STD+YES+RAN	STD+YES+RATIO
1	23	1	0	1	1	1	0	0	1	0	0	0	0	0	0	0	0	1	0	0	0	0	0	0	0	0	1	0	0	0	0	0	0	0	0	1	0	0	0	1	0	1	0	0	0.75
2	41	1	0	1	1	1	1	0	1	0	0	0	0	0	0	0	0	1	0	0	0	0	0	0	0	0	1	2	0	0	0	0	0	0	0	0.875	1	0	0	0	0	0	0	0	0.875
3	23	1	0	0	1	1	1	1	1	0	0	0	0	0	0	0	0	1	0	0	0	1	0	0	0	0	0.875	0	0	0	0	0	0	0	0	1	0	0	0	1	0	1	0	0	0.75
4	21	0	0	1	1	1	0	0	1	2	2	0	0	0	0	0	0	0.75	0	0	0	0	0	1	0	0	0.875	0	2	0	0	0	0	0	0	0.875	0	1	0	0	0	1	0	1	0.625
5	47	1	1	1	1	1	1	1	1	0	0	0	0	0	0	0	2	0.875	0	1	0	0	0	0	0	0	0.875	0	0	0	0	0	0	0	0	1	0	1	0	1	0	0	0	0	0.75
6	25	1	1	0	1	0	0	1	1	0	0	0	0	0	0	0	0	1	1	0	0	1	0	1	0	0	0.625	0	2	0	0	2	0	0	0	0.75	0	0	0	0	0	1	0	0	0.875
7	22	1	0	1	1	1	0	1	1	0	0	0	0	0	0	0	0	1	0	0	0	0	0	0	0	0	1	0	0	0	0	0	0	0	0	1	0	0	0	0	0	0	0	0	1
8	56	1	1	1	1	1	1	1	1	0	0	0	0	0	0	0	0	1	0	0	0	0	0	0	0	0	1	0	0	0	0	0	0	0	0	1	0	0	0	0	0	0	0	0	1
9	31	1	1	0	0	0	1	0	1	0	0	0	0	0	0	2	2	0.75	0	0	0	0	0	0	0	0	1	0	0	0	0	0	0	0	0	1	0	0	0	0	0	0	0	0	1
10	42	1	1	1	1	1	1	0	1	0	0	0	0	0	0	0	0	1	0	0	0	0	0	0	0	0	1	0	0	0	0	0	0	0	0	1	0	0	0	0	0	0	0	0	1
11	21	1	0	1	1	1	0	1	1	0	0	0	0	0	0	0	0	1	0	0	0	0	0	0	0	0	1	0	0	0	0	0	2	0	0	0.875	0	0	0	0	0	0	0	0	1
12	52	1	0	1	1	1	0	0	1	0	0	0	0	0	0	0	0	1	0	0	0	0	0	1	0	0	0.875	0	0	0	0	0	0	0	0	1	0	1	0	0	0	0	0	0	0.875
13	36	1	0	1	1	1	0	1	1	0	0	0	0	0	0	0	0	1	1	0	0	0	0	0	0	0	0.875	0	0	0	0	0	0	0	0	1	0	0	0	0	0	0	0	0	1
14	26	1	0	1	1	1	1	0	1	0	0	0	0	0	0	0	0	1	0	0	0	0	0	0	0	0	1	0	0	0	0	0	0	0	0	1	0	1	0	0	0	0	0	0	0.875
15	32	1	1	0	1	0	1	0	1	0	0	0	0	0	0	0	0	1	0	0	0	0	0	0	1	0	0.875	0	0	0	0	0	0	0	0	1	0	0	0	0	0	0	0	0	1
16	30	1	0	1	1	1	0	0	1	0	0	0	0	0	0	0	0	1	0	0	0	0	0	0	0	0	1	0	0	0	0	0	0	0	0	1	0	0	0	0	0	0	0	0	1
17	21	1	0	1	1	1	0	0	1	2	0	0	0	0	0	0	2	0.75	0	0	0	0	0	0	0	0	1	2	0	0	0	0	0	0	2	0.75	0	0	0	0	0	0	0	0	1
18	29	1	1	0	1	0	1	0	1	0	0	0	0	0	0	0	0	1	0	0	0	0	0	0	0	0	1	0	0	0	0	0	0	0	2	0.875	0	0	0	0	0	0	0	0	1
19	19	1	0	1	1	1	1	0	1	0	0	0	0	0	0	0	0	1	0	0	0	0	1	0	0	0	0.875	0	0	0	0	0	0	0	0	1	0	0	0	0	0	0	0	1	0.875
20	72	1	0	1	1	1	1	1	1	0	0	0	0	0	0	0	0	1	1	0	0	1	0	1	0	1	0.5	0	0	0	0	0	0	0	0	1	1	0	0	1	0	1	0	1	0.5
21	23	1	0	1	1	1	1	1	1	0	0	0	0	0	0	0	0	1	0	0	0	0	0	0	0	0	1	0	0	0	0	0	0	0	0	1	0	0	0	0	0	0	0	0	1
22	34	1	1	0	1	0	1	1	1	0	0	0	0	0	0	0	0	1	0	0	0	0	0	0	0	0	1	0	0	0	0	0	0	0	0	1	0	0	0	0	0	0	0	0	1
23	38	1	1	0	1	0	1	0	1	0	0	0	0	0	0	0	0	1	0	0	0	0	0	0	0	0	1	0	0	0	0	0	0	0	0	1	0	0	0	0	0	0	0	0	1
24	20	1	0	0	1	1	0	0	1	0	0	0	0	0	0	0	0	1	0	0	0	0	0	0	0	0	1	2	0	0	0	0	0	0	0	0.875	0	0	0	0	0	0	0	0	1
25	34	1	1	1	1	1	0	0	1	0	0	0	0	0	0	0	0	1	0	0	0	0	0	0	0	0	1	0	0	0	2	0	0	0	0	0.875	0	0	0	0	0	0	0	0	1
26	52	1	1	1	1	1	0	1	1	0	0	0	0	0	0	0	0	1	0	0	0	1	1	0	0	0	0.75	0	0	0	0	0	0	0	0	1	0	0	0	0	0	0	0	0	1
27	50	1	0	1	1	1	0	0	1	2	0	0	0	0	0	0	0	0.875	0	0	0	0	0	0	0	0	1	0	0	0	0	0	0	0	0	1	0	0	0	0	0	0	0	0	1
28	59	1	0	1	1	1	1	0	1	0	0	0	0	0	0	0	0	1	0	0	0	0	0	0	0	0	1	0	0	0	0	0	0	0	0	1	0	0	0	0	0	0	0	0	1
29	65	1	1	1	1	1	1	0	1	0	0	0	0	0	0	0	2	0.875	0	0	0	0	0	0	0	0	1	2	0	0	0	0	0	0	2	0.75	0	0	0	0	0	0	0	0	1
30	51	1	1	0	1	1	0	0	1	0	0	0	0	0	0	0	0	1	0	1	0	0	0	0	0	0	0.875	0	0	0	0	0	0	0	0	1	0	0	0	0	1	0	0	1	0.75
31	24	1	0	0	1	0	0	1	1	0	0	0	0	0	0	0	0	1	0	0	0	1	0	0	0	0	0.875	0	0	0	0	0	0	0	0	1	0	0	0	0	0	0	0	0	1
32	20	1	0	1	1	1	1	0	1	0	0	0	0	0	0	0	0	1	0	0	0	1	0	0	0	0	0.875	0	0	0	0	0	0	0	0	1	0	0	0	0	0	0	0	0	1
33	26	1	0	0	1	0	1	1	1	0	0	0	0	0	0	0	0	1	0	0	0	0	0	0	0	0	1	0	0	0	0	0	2	0	0	0.875	1	0	1	1	0	0	0	1	0.5
34	29	1	1	0	1	0	1	0	1	0	0	0	0	0	0	0	0	1	0	0	0	0	0	0	0	0	1	2	0	0	2	0	0	0	0	0.75	0	0	0	0	0	0	0	0	1
35	24	1	0	0	1	1	1	1	1	0	0	0	0	0	0	0	0	1	0	0	0	0	0	0	0	0	1	0	0	0	0	0	0	0	0	1	0	1	0	1	0	0	0	1	0.625
36	20	1	0	1	1	1	0	0	1	0	0	0	0	0	0	0	0	1	0	0	0	0	0	0	0	0	1	0	0	0	0	0	0	0	0	1	0	0	0	0	0	0	0	0	1
37	41	1	0	1	1	1	0	1	1	0	0	0	0	0	0	0	2	0.875	0	0	0	1	0	0	0	0	0.875	0	0	0	0	0	0	0	0	1	0	0	0	1	0	1	0	0	0.75
38	25	1	0	0	1	0	1	0	1	0	0	0	0	0	0	0	0	1	0	0	0	0	0	0	1	0	0.875	2	0	0	2	0	0	0	2	0.625	0	0	0	0	1	0	0	0	0.875
39	21	1	0	1	1	1	1	0	1	0	0	0	0	0	0	0	0	1	0	0	0	0	0	0	0	0	1	0	0	0	0	0	0	0	0	1	0	0	0	1	0	1	0	0	0.75
40	45	1	0	1	1	1	1	0	1	0	0	0	2	0	0	2	0	0.75	0	1	0	0	0	0	0	0	0.875	0	0	0	2	0	0	0	2	0.75	0	0	0	0	0	1	0	0	0.875
41	21	1	0	1	1	1	0	0	1	0	0	0	0	0	0	0	0	1	0	0	0	0	0	0	0	0	1	0	0	0	0	0	0	0	0	1	0	0	0	0	0	0	0	0	1
42	25	1	1	0	1	1	1	1	1	2	0	0	0	0	0	0	0	0.875	0	0	0	0	0	0	0	0	1	2	0	0	0	0	0	0	0	0.875	0	0	0	0	0	0	0	0	1
43	32	1	1	0	1	0	1	1	1	0	0	0	0	0	0	0	0	1	0	0	0	0	0	0	0	0	1	0	0	0	0	0	0	0	2	0.875	0	0	0	1	0	0	0	0	0.875
44	34	1	1	1	1	1	1	1	1	0	0	0	0	0	0	0	0	1	0	0	0	0	0	0	0	0	1	0	0	0	0	0	0	0	0	1	1	1	0	0	0	0	1	0	0.625
45	19	1	0	1	1	1	1	0	1	0	0	0	0	0	0	0	0	1	0	0	0	0	0	0	0	0	1	0	0	0	0	2	0	0	0	0.875	0	1	0	0	0	0	0	0	0.875
46	49	1	1	1	1	1	1	0	1	0	0	0	0	0	0	0	0	1	0	0	0	0	0	0	0	0	1	0	0	0	0	0	0	0	0	1	0	0	0	0	0	0	0	0	1
47	26	1	1	0	1	0	0	0	1	2	0	0	2	2	0	0	2	0.5	1	0	0	0	0	1	1	1	0.5	2	0	0	2	0	0	0	2	0.625	1	1	0	1	0	1	1	0	0.375
48	57	1	0	1	1	1	1	0	1	0	0	0	0	0	0	0	0	1	0	0	0	0	0	0	0	0	1	0	0	0	0	0	0	0	0	1	0	0	0	0	0	0	0	0	1
49	46	1	0	1	1	1	1	1	1	0	0	0	0	0	0	2	0	0.875	0	0	0	0	0	0	0	0	1	0	0	0	0	0	0	2	0	0.875	0	0	0	0	0	0	0	0	1
50	32	1	1	0	1	0	1	0	1	0	0	0	0	0	0	2	0	0.875	0	1	0	0	0	0	0	0	0.875	0	0	0	0	0	0	0	0	1	1	1	0	0	0	0	0	1	0.625
51	28	1	0	0	1	0	1	0	1	0	0	0	0	0	0	0	2	0.875	0	0	0	0	0	0	0	0	1	0	0	0	0	0	2	0	0	0.875	0	0	0	0	0	0	0	0	1
52	22	1	0	0	1	1	0	0	1	0	0	0	0	0	0	0	0	1	0	0	0	0	0	0	0	0	1	0	0	0	0	0	0	0	0	1	0	0	0	0	0	0	0	0	1
53	24	1	0	0	1	1	1	0	1	0	0	0	0	0	0	0	0	1	0	0	0	0	0	0	0	0	1	2	0	0	0	0	0	0	0	0.875	0	0	0	0	0	0	0	0	1
54	47	1	0	1	1	1	1	0	1	0	0	0	0	0	0	0	0	1	0	0	0	0	0	0	0	0	1	0	0	0	2	0	0	0	0	0.875	0	0	0	0	0	0	0	0	1
55	56	1	0	1	1	1	0	0	1	2	0	0	0	0	0	0	0	0.875	0	1	0	0	0	0	0	0	0.875	2	0	0	0	0	0	0	0	0.875	0	1	0	0	0	0	0	0	0.875
56	21	1	0	0	1	1	1	0	1	0	2	0	0	0	0	0	0	0.875	0	0	0	0	0	0	0	0	1	0	2	0	0	0	0	0	0	0.875	0	0	0	0	0	0	0	1	0.875
57	41	1	0	1	1	1	1	0	1	0	0	0	0	0	0	0	0	1	0	0	0	0	0	0	0	0	1	2	0	0	0	0	0	0	0	0.875	0	0	0	0	0	0	0	0	1
58	40	1	0	1	1	1	1	0	1	0	0	0	0	0	0	0	0	1	0	0	0	0	0	0	0	0	1	0	0	0	0	0	0	0	0	1	0	0	0	0	0	0	0	0	1
59	56	1	1	1	1	1	1	0	1	0	0	0	0	0	0	0	0	1	0	0	0	0	0	0	0	0	1	0	0	0	0	0	0	0	0	1	0	0	0	0	0	0	0	0	1
60	47	1	1	1	1	1	1	0	1	0	0	0	0	0	0	0	0	1	0	0	0	0	0	0	0	0	1	0	0	0	0	0	0	0	0	1	0	0	0	0	0	0	0	0	1
61	73	1	0	1	1	1	0	0	1	0	0	0	0	0	0	2	2	0.75	0	0	0	0	0	0	0	0	1	0	2	0	0	0	0	2	2	0.625	0	0	0	0	0	0	0	0	1
62	61	1	0	1	1	1	0	1	1	0	0	0	0	0	0	0	0	1	0	0	0	0	0	0	0	0	1	0	0	0	0	0	0	0	0	1	0	0	0	0	0	0	0	0	1
63	37	1	1	0	1	0	1	1	1	0	0	0	0	0	0	0	0	1	0	0	0	0	0	0	0	0	1	0	0	0	0	0	0	0	0	1	0	0	0	0	0	0	0	0	1
64	31	1	1	0	0	0	1	0	1	0	0	0	0	0	0	0	0	1	0	0	0	0	0	0	0	0	1	0	2	0	0	0	0	0	0	0.875	0	0	0	0	0	0	0	0	1
65	50	1	0	1	1	1	1	0	1	0	0	0	0	0	0	0	2	0.875	0	0	0	0	1	0	1	0	0.75	0	0	0	0	0	0	0	0	1	0	1	0	0	0	0	0	0	0.875
66	30	1	0	1	1	1	0	1	1	0	0	0	0	0	0	0	0	1	0	0	0	0	0	0	0	0	1	0	0	0	0	0	0	0	0	1	0	0	0	1	0	0	0	0	0.875
67	31	1	0	1	1	1	0	0	1	0	0	0	0	0	0	0	0	1	0	0	0	0	0	0	0	0	1	0	0	0	0	0	0	0	0	1	0	0	0	0	0	0	0	0	1
68	56	1	0	1	1	1	0	0	1	0	0	0	0	0	0	0	0	1	0	0	0	0	0	0	0	0	1	0	0	0	0	0	0	0	0	1	0	0	0	0	0	0	0	0	1
69	20	1	0	0	1	1	0	0	1	0	2	0	0	0	0	2	0	0.75	0	0	0	0	0	0	0	0	1	0	2	0	0	0	0	0	0	0.875	0	0	0	0	0	0	0	0	1
70	47	1	1	0	1	1	1	0	1	0	0	0	0	0	0	0	0	1	0	0	0	0	0	0	0	0	1	0	0	0	0	0	0	0	0	1	0	0	0	0	0	0	0	0	1
71	21	1	0	1	1	1	1	0	1	0	0	0	0	0	0	0	0	1	0	0	0	0	0	0	0	0	1	0	0	2	0	0	0	0	2	0.75	0	0	0	0	0	0	0	0	1
72	35	1	1	1	1	1	1	0	1	0	0	0	0	0	0	0	0	1	0	0	0	0	0	0	0	0	1	0	0	0	0	0	0	0	0	1	0	0	0	0	0	0	0	0	1
73	33	1	1	0	1	0	1	0	1	0	0	0	0	0	0	0	0	1	0	0	0	0	0	0	0	0	1	0	0	0	0	0	0	0	0	1	0	0	0	0	0	0	0	0	1
74	26	1	0	0	1	0	0	0	1	0	0	0	0	0	0	0	0	1	0	0	0	1	0	0	0	0	0.875	0	0	0	0	0	0	0	0	1	0	0	0	1	0	0	0	1	0.75
75	21	1	0	1	1	1	0	1	1	0	0	0	0	0	0	0	0	1	0	0	0	0	0	0	0	0	1	0	0	0	0	0	0	0	0	1	0	0	0	0	0	0	0	0	1
76	20	1	0	0	1	1	0	0	1	0	0	0	0	0	0	0	0	1	0	0	0	0	0	0	0	0	1	0	0	0	0	0	0	0	0	1	0	0	0	0	0	0	0	0	1
77	21	1	0	1	1	1	0	0	1	0	0	0	0	0	0	0	0	1	0	1	0	0	0	0	0	0	0.875	0	0	0	0	0	0	0	2	0.875	0	1	0	0	0	0	0	0	0.875
78	50	1	1	0	0	0	0	0	1	0	0	0	2	0	0	0	2	0.75	0	1	0	1	0	1	1	0	0.5	0	0	0	2	0	0	0	0	0.875	1	0	0	1	1	0	0	0	0.625
79	20	1	0	1	1	1	1	0	1	0	0	0	0	0	0	0	0	1	0	0	0	0	0	0	0	1	0.875	0	0	0	0	0	0	0	0	1	0	1	0	0	1	0	0	0	0.75
80	20	1	0	1	1	1	1	0	1	0	0	0	0	0	0	0	0	1	0	0	0	0	0	0	0	0	1	0	0	0	0	0	0	0	0	1	0	0	0	0	0	0	0	0	1
81	20	1	0	1	1	1	1	0	1	2	0	0	0	0	0	0	0	0.875	0	1	0	0	0	1	0	0	0.75	2	0	0	0	0	0	2	0	0.75	0	1	0	0	0	1	0	0	0.75
82	21	1	0	1	1	1	1	1	1	0	0	0	0	0	0	0	0	1	0	0	0	0	0	0	0	0	1	2	0	0	0	0	0	0	0	0.875	0	0	0	0	0	0	0	1	0.875
83	30	1	1	0	1	0	0	0	1	0	0	0	0	0	0	0	0	1	1	0	0	0	0	0	0	0	0.875	0	0	0	0	0	0	0	0	1	1	0	0	0	0	0	0	0	0.875
84	27	1	0	0	1	1	0	0	1	0	0	0	2	0	0	2	2	0.625	1	0	0	0	1	1	0	0	0.625	0	2	0	0	0	0	0	2	0.75	0	1	0	0	0	0	0	0	0.875
85	46	1	0	1	1	1	0	0	1	0	0	0	0	0	0	0	0	1	0	0	0	0	0	0	0	0	1	0	0	0	0	0	0	0	0	1	0	0	0	0	0	0	0	0	1
86	51	1	1	1	1	1	0	1	1	0	0	0	0	0	0	0	0	1	0	0	0	0	0	0	0	0	1	0	0	0	0	0	0	0	2	0.875	0	0	0	0	0	0	0	0	1

## Sheet: SPSSExp2RTIMECoding
Subject	Age	ColorDifferentiation	Education	Ethnicity	HealthLiteracy	Language	Perlab	Sex	VisualAcuity	FOP+NO+ACE	FOP+NO+CIM	FOP+NO+GUA	FOP+NO+IBU	FOP+NO+NAP	FOP+NO+OME	FOP+NO+PHN	FOP+NO+RAN	FOP+YES+ACE	FOP+YES+CIM	FOP+YES+GUA	FOP+YES+IBU	FOP+YES+NAP	FOP+YES+OME	FOP+YES+PHN	FOP+YES+RAN	STD+NO+ACE	STD+NO+CIM	STD+NO+GUA	STD+NO+IBU	STD+NO+NAP	STD+NO+OME	STD+NO+PHN	STD+NO+RAN	STD+YES+ACE	STD+YES+CIM	STD+YES+GUA	STD+YES+IBU	STD+YES+NAP	STD+YES+OME	STD+YES+PHN	STD+YES+RAN	FOPYESAVG	FOPNOAVG	STDYESAVG	STDNOAVG
1	23	1	0	1	1	1	0	0	1	5.813	18.618	10.76	19.988	5.046	15.453	18.831	14.74	27.547	10.031	31.637	43.605	10.042	51.87	38.273	41.376	15.738	6.629	4.259	7.961	9.897	9.362	4.513	10.119	11.259	23.424	15.682	24.262	52.98	42.726	13.719	15.719	31.8	13.66	24.97	8.56
2	41	1	0	1	1	1	1	0	1	3.651	24.868	22.434	2.337	2.618	3.766	10.868	33.867	2.345	2.051	13.894	8.139	9.381	19.822	17.468	2.542	28.462	3.194	2.842	6.029	14.184	13.816	3.901	12.517	28.986	26.217	9.279	4.591	6.156	4.767	5.078	21.809	9.46	13.05	13.36	10.62
3	23	1	0	0	1	1	1	1	1	21.176	6.851	3.526	7.651	66.33	5.549	9.538	25.947	73.015	7.533	8.277	5.98	16.716	14.214	2.806	100.857	2.335	22.595	18.701	24.098	4.847	10.821	22.904	7.447	8.728	2.879	3.44	63.367	5.716	6.144	34.425	38.026	28.67	18.32	20.34	14.22
4	21	0	0	1	1	1	0	0	1	22.495	4.341	5.317	5.158	2.653	20.634	6.173	11.381	22.137	20.763	21.911	36.753	35.579	26.351	35.389	33.595	12.562	5.389	12.373	4.009	6.216	16.357	29.579	4.551	30.855	32.952	22.663	28.696	29.063	30.227	36.527	38.15	29.06	9.77	31.14	11.38
5	47	1	1	1	1	1	1	1	1	21.628	30.612	22.741	48.517	38.144	37.081	23.228	55.03	36.555	28.542	19.937	37.929	36.086	44.584	59.779	42.344	20.468	17.667	13.506	55.015	57.485	46.515	30.526	62.879	49.951	20.623	39.024	27.834	38.097	32.143	37.53	68.561	38.22	34.62	39.22	38.01
6	25	1	1	0	1	0	0	1	1	7.214	11.551	5.959	3.138	24.896	4.984	15.795	15.695	8.087	4.774	16.25	9.753	4.867	14.527	4.167	14.724	11.166	5.57	5.708	3.428	15.899	7.327	15.545	8.209	17.597	7.871	23.264	8.392	12.146	12.712	15.301	16.241	9.64	11.15	14.19	9.11
7	22	1	0	1	1	1	0	1	1	12.321	14.583	3.45	24.887	11.393	44.549	7.002	27.174	15.73	14.283	16.823	24.45	43.107	26.353	20.075	28.099	31.312	41.06	6.443	28.404	19.951	8.516	6.731	25.949	2.888	10.869	34.241	55.862	8.816	19.758	39.106	22.64	23.62	18.17	24.27	21.05
8	56	1	1	1	1	1	1	1	1	3.714	1.727	1.768	77.874	12.246	11.081	14.354	5.662	67.346	4.547	13.673	1.168	81.617	3.298	51.1	65.491	24.278	41.087	10.841	16.548	10.455	22.237	11.047	22.642	20.705	31.055	44.528	43.302	14.195	64.143	38.194	17.961	36.03	16.05	34.26	19.89
9	31	1	1	0	0	0	1	0	1	9.342	6.363	8.55	20.591	7.503	8.555	36.176	20.268	14.405	21.759	20.824	52.529	16.278	21.152	19.347	21.671	6.274	5.365	13.261	4.672	14.878	14.928	26.53	12.037	21.566	30.846	50.155	48.727	54.527	64.673	29.631	30.901	23.5	14.67	41.38	12.24
10	42	1	1	1	1	1	1	0	1	1.869	17.386	24.242	6.167	2.957	6.06	5.129	27.373	25.094	11.892	35.313	3.595	7.266	25.13	11.886	2.809	22.919	12.986	6.968	9.771	27.902	15.383	14.265	8.658	6.499	21.78	31.051	56.884	27.574	27.442	36.598	22.121	15.37	11.4	28.74	14.86
11	21	1	0	1	1	1	0	1	1	14.234	5.898	6.336	33.573	22.757	40.556	9.729	13.598	16.314	32.188	4.315	35.079	16.677	48.534	7.189	33.764	22.955	9.965	4.972	12.932	9.414	62.559	7.653	6.864	35.008	14.192	16.037	9.099	65.473	28.963	40.999	14.981	24.26	18.34	28.09	17.16
12	52	1	0	1	1	1	0	0	1	21.53	8.637	21.178	11.606	20.109	21.179	14.63	8.342	27.557	17.375	34.026	23.961	32.042	19.247	9.135	86.407	6.877	11.43	3.635	32.935	11.606	18.563	10.258	15.456	19.943	23.974	15.655	16.004	16.266	34.556	24.117	22.316	31.22	15.9	21.6	13.85
13	36	1	0	1	1	1	0	1	1	94.471	20.438	23.12	165.838	61.09	21.119	27.376	27.179	84.468	34.302	77.357	59.924	88.964	73.782	63.823	36.297	32.931	10.482	21.817	86.555	16.721	16.679	34.936	43.627	96.945	38.825	63.182	20.353	42.529	73.892	62.01	103.548	64.86	55.08	62.66	32.97
14	26	1	0	1	1	1	1	0	1	9.266	2.717	17.566	8.92	6.924	8.471	12.849	4.614	2.05	89.645	35.148	3.058	3.34	2.522	4.469	3.474	15.956	17.553	3.936	33.027	15.03	4.147	5.999	14.966	36.811	50.668	2.747	67.395	69.596	124.335	58.207	59.906	17.96	8.92	58.71	13.83
15	32	1	1	0	1	0	1	0	1	4.118	8.073	6.889	23.779	25.362	12.793	5.767	9.067	12.718	16.581	15.518	16.473	50.227	8.277	6.045	10.998	14.435	8.787	10.764	41.548	5.555	31.849	19.09	7.822	46.487	52.951	46.258	70.988	27.512	40.706	26.18	49.693	17.1	11.98	45.1	17.48
16	30	1	0	1	1	1	0	0	1	33.759	5.729	18.984	14.443	35.746	15.504	9.052	13.922	20.48	30.82	16.26	25.17	11.08	26.443	18.737	34.667	15.227	20.578	5.311	39.954	7.729	8.559	15.085	21.441	22.318	22.842	15.6	33.383	18.021	60.806	32.036	68.754	22.96	18.39	34.22	16.74
17	21	1	0	1	1	1	0	0	1	18.554	9.741	5.749	2.739	10.835	8.731	2.31	7.803	1.989	2.867	10.214	1.508	2.358	3.234	6.947	41.619	3.111	2.123	10.486	25.786	9.781	1.939	13.799	16.159	24.421	13.477	1.918	12.402	11.047	63.624	22.991	4.012	8.84	8.31	19.24	10.4
18	29	1	1	0	1	0	1	0	1	22.6	17.358	12.593	10.674	11.954	33.291	80.214	9.882	5.508	37.15	5.509	7.472	88.778	108.703	50.172	63.008	14.426	43.078	9.765	89.108	90.783	16.007	17.401	8.539	100.747	18.605	68.207	116.538	5.026	5.214	8.655	121.001	45.79	24.82	55.5	36.14
19	19	1	0	1	1	1	1	0	1	32.951	12.149	6.421	9.744	10.671	19.624	8.901	5.705	38.643	20.819	30.918	54.486	7.929	42.251	32.848	30.338	3.278	7.361	7.194	11.102	15.373	37.017	20.397	12.338	22.527	33.622	66.265	32.677	33.786	41.157	32.836	44.44	32.28	13.27	38.41	14.26
20	72	1	0	1	1	1	1	1	1	16.061	36.358	13.507	10.35	18.828	34.212	20.301	32.405	68.784	31.936	32.433	26.719	32.368	54.418	41.715	36.733	40.096	30.129	10.632	30.783	12.134	9.725	17.364	17.356	8.39	39.581	38.186	12.982	19.718	21.139	23.379	33.465	40.64	22.75	24.61	21.03
21	23	1	0	1	1	1	1	1	1	22.827	5.331	14.762	22.174	15.676	12.495	5.856	43.436	20.399	31.342	29.46	76.9	45.302	15.114	72.143	16.177	38.675	5.927	8.793	31.804	72.168	16.546	16.985	29.936	6.885	10.35	5.818	17.666	11.317	31.294	22.361	30.828	38.35	17.82	17.06	27.6
22	34	1	1	0	1	0	1	1	1	14.869	8.885	6.692	13.785	18.005	15.976	14.797	7.198	14.368	40.659	23.428	24.234	21.542	40.986	20.84	49.666	28.138	8.083	12.486	21.268	39.158	8.641	5.183	8.569	29.015	23.634	9.355	34.982	12.101	19.569	32.603	93.653	29.47	12.53	31.86	16.44
23	38	1	1	0	1	0	1	0	1	33.918	15.727	10.609	20.331	14.029	36.531	16.259	36.525	44.317	36.379	24.857	65.222	40.782	58.13	5.273	43.304	10.951	7.912	8.265	37.186	12.078	25.407	30.531	12.325	29.584	29.984	35.95	30.732	35.695	24.675	41.127	26.426	39.78	22.99	31.77	18.08
24	20	1	0	0	1	1	0	0	1	6.003	4.103	6.238	12.165	28.313	3.862	14.654	5.953	2.67	11.803	25.924	17.924	17.351	19.589	47.48	12.997	21.954	6.093	1.691	9.577	2.436	7.774	4.533	25.259	17.06	23.884	10.092	11.848	26.183	27.879	27.57	20.467	19.47	10.16	20.62	9.91
25	34	1	1	1	1	1	0	0	1	23.716	12.413	4.674	25.955	18.183	6.401	16.884	13.76	10.569	25.12	15.896	26.657	32.62	9.235	25.326	31.604	8.585	27.331	9.7	28.275	12.836	25.219	6.127	8.612	16.401	17.432	11.508	14.947	10.235	28.413	7.989	43.604	22.13	15.25	18.82	15.84
26	52	1	1	1	1	1	0	1	1	20.595	4.436	17.356	31.347	13.681	10.484	7.988	22.543	29.926	36.147	19.733	6	12.923	48.065	35.77	33.986	3.833	28.043	19.664	14.304	14.321	9.332	25.635	9.058	22.677	26.301	24.783	36.628	36.046	33.479	33.963	37.713	27.82	16.05	31.45	15.52
27	50	1	0	1	1	1	0	0	1	10.236	7.432	3.906	44.833	14.503	7.53	16.915	19.84	24.062	29.498	28.291	4.646	71.667	54.297	17.297	3.393	61.432	7.944	13.056	60.314	9.436	3.494	13.122	29.166	3.884	64.075	3.013	77.875	41.743	15.133	68.208	31.859	29.14	15.65	38.22	24.75
28	59	1	0	1	1	1	1	0	1	0.961	0.713	22.2	4.155	2.215	1.145	1.113	42.038	3.033	7.624	1.328	0.99	4.503	5.622	0.978	2.882	7.438	19.614	14.159	26.175	26.37	16.739	13.164	17.051	55.422	28.189	29.567	68.462	17.284	52.309	40.886	60.744	3.37	9.32	44.11	17.59
29	65	1	1	1	1	1	1	0	1	30.473	16.257	7.093	39.034	5.538	25.559	8.665	25.136	23.538	21.631	0.967	2.554	11.999	26.459	0.649	28.592	19.799	11.024	15.784	52.531	15.565	8.514	19.809	22.8	13.747	26.149	6.557	20.08	23.052	22.378	26.266	40.838	14.55	19.72	22.38	20.73
30	51	1	1	0	1	1	0	0	1	23.565	25.337	7.701	28.879	36.02	10.383	8.33	4.83	36.358	10.053	37.387	69.399	28.742	50.347	50.9	48.299	20.063	8.984	9.844	24.918	11.868	15.488	13.057	28.937	45.772	45.322	50.678	32.552	9.929	74.515	48.519	13.859	41.44	18.13	40.14	16.64
31	24	1	0	0	1	0	0	1	1	22.494	3.125	4.09	60.742	48.929	8.489	5.384	39.53	2.053	41.336	93.387	55.281	33.111	57.898	57.291	5.394	99.832	5.761	11.139	60.824	7.111	12.697	55.205	25.426	22.223	110.636	18.383	28.849	23.158	17.479	54.612	92.14	43.22	24.1	45.93	34.75
32	20	1	0	1	1	1	1	0	1	0.802	4.317	1.779	1.675	5.099	1.586	2.725	1.788	1.737	1.187	8.473	1.778	2.826	3.723	2.573	0.99	9.459	24.884	7.746	6.367	5.348	8.021	16.28	11.649	21.301	14.323	8.855	13.108	19.227	20.605	16.818	20.824	2.91	2.47	16.88	11.22
33	26	1	0	0	1	0	1	1	1	0.545	0.783	1.6	0.853	2.868	0.71	0.67	1.504	1.153	12.826	0.635	1.34	0.764	0.856	0.576	0.559	13.156	14.016	7.803	4.645	14.811	15.323	14.196	4.467	26.537	7.325	27.016	18.284	5.563	20.257	5.609	16.562	2.34	1.19	15.89	11.05
34	29	1	1	0	1	0	1	0	1	0.528	0.809	9.213	0.871	0.729	1.231	8.745	2.542	2.562	0.742	0.574	0.487	0.665	0.794	1.358	1.295	12.509	8.108	11.664	31.786	25.709	15.577	12.967	23.609	37.031	23.63	5.18	53.609	13.18	51.075	21.269	19.194	1.06	3.08	28.02	17.74
35	24	1	0	0	1	1	1	1	1	2.194	0.501	1.864	6.446	6.894	3.479	0.953	1.366	2.301	2.045	1.766	3.711	1.399	1.702	1.223	1.5	14.501	6.318	6.679	31.334	10.722	8.932	4.383	11.647	4.73	30.319	14.588	34.04	17.947	26.391	38.464	15.305	1.96	2.96	22.72	11.81
36	20	1	0	1	1	1	0	0	1	29.828	10.74	16.399	64.457	24.065	20.911	15.919	16.332	31.85	26.48	5.708	12.868	64.058	52.224	14.322	32.903	26.553	11.47	6.799	39.285	13.031	18.119	8.679	60.086	25.191	15.442	16.732	22.686	10.904	7.712	45.869	16.035	30.05	24.83	20.07	23
37	41	1	0	1	1	1	0	1	1	12.424	6.566	6.21	25.591	7.961	17.694	20.03	20.317	22.963	26.761	31.16	27.102	23.598	25.993	22.065	30.616	11.196	6.85	10.435	17	5.377	7.217	20.683	15.812	25.593	15.571	26.033	19.651	33.236	43.786	26.184	23.165	26.28	14.6	26.65	11.82
38	25	1	0	0	1	0	1	0	1	3.63	20.728	18.638	12.562	23.704	19.079	13.702	7.093	29.175	25.494	15.021	23.978	12.746	42.951	2.055	24.877	18.389	11.962	4.356	20.369	16.8	4.521	11.614	22.755	23.662	6.462	18.32	44.5	13.725	25.722	20.649	25.848	22.04	14.89	22.36	13.85
39	21	1	0	1	1	1	1	0	1	4.12	5.619	7.004	17.506	10.803	4.214	2.029	11.246	2.688	2.153	3.141	3.24	2.438	3.304	2.13	5.764	10.445	4.756	1.719	3.165	2.849	4.859	9.258	9.413	8.755	9.73	6.41	7.186	4.623	6.935	12.897	6.751	3.11	7.82	7.91	5.81
40	45	1	0	1	1	1	1	0	1	13.282	20.521	14.399	20.18	16.168	7.094	21.023	3.179	5.957	12.517	4.227	6.042	10.119	35.549	20.319	27.012	13.942	8.025	11.538	34.848	3.859	5.267	16.269	28.462	2.939	11.082	3.694	33.912	6.074	29.136	17.092	4.71	15.22	14.48	13.58	15.28
41	21	1	0	1	1	1	0	0	1	1.738	5.526	6.82	5.004	1.443	6.446	3.475	4.791	2.226	1.115	9.634	5.171	6.824	22.464	9.09	7.573	2.873	5.724	1.172	1.613	3.738	7.27	8.801	1.54	14.488	13.999	10.037	20.216	33.668	2.063	17.177	28.974	8.01	4.41	17.58	4.09
42	25	1	1	0	1	1	1	1	1	17.576	8.989	18.383	19.14	13.981	10.265	23.244	12.003	1.571	1.699	1.624	1.754	2.14	21.022	18.909	2.173	18.709	4.303	5.274	17.354	14.067	17.724	18.235	22.305	9.983	7.576	5.247	7.43	24.874	1.385	3.413	24.354	6.36	15.45	10.53	14.75
43	32	1	1	0	1	0	1	1	1	2.191	0.762	2.042	0.77	3.777	28.771	1.15	8.35	0.521	1.611	22.743	0.82	1.927	0.991	23.1	1.001	5.75	22.27	4.437	4.112	13.88	6.436	6.867	19.455	8.415	9.238	20.007	14.432	17.051	19.245	8.527	48.214	6.59	5.98	18.14	10.4
44	34	1	1	1	1	1	1	1	1	25.299	0.682	1.436	0.714	0.648	10.336	1.638	0.664	0.974	0.707	1.203	1.706	0.699	0.646	1.202	53.585	24.873	6.814	15.968	23.162	15.546	12.988	16.476	21.215	21.497	14.234	19.589	32.055	23.113	29.785	28.509	26.174	7.59	5.18	24.37	17.13
45	19	1	0	1	1	1	1	0	1	0.974	1.023	10.633	15.697	0.941	0.762	1.879	0.57	13.466	0.853	0.769	4.372	0.835	34.131	2.325	36.158	13.21	13.776	4.4	17.87	25.882	16.109	11.629	7.829	15.965	7.591	11.849	35.025	35.148	18.683	15.925	42.157	11.61	4.06	22.79	13.84
46	49	1	1	1	1	1	1	0	1	3.724	5.935	2.061	19.247	4.649	10.764	12.943	1.182	8.032	19.803	18.647	3.062	4.301	30.105	2.138	23.057	7.427	13.291	8.097	20.639	4.354	9.533	9.96	11.398	33.787	4.955	2.732	10.233	17.407	11.994	21.453	16.307	13.64	7.56	14.86	10.59
47	26	1	1	0	1	0	0	0	1	2.981	13.023	9.462	5.679	4.219	2.557	5.008	2.722	16.445	3.483	4.301	34.764	35.536	15.841	4.024	11.781	5.302	26.702	8.554	7.416	11.25	8.936	17.316	9.529	17.278	49.373	2.505	4.711	7.616	19.779	10.281	10.744	15.77	5.71	15.29	11.88
48	57	1	0	1	1	1	1	0	1	1.175	17.533	1.439	0.775	4.2	0.897	1.357	1.733	2.987	1.799	0.818	1.357	0.64	5.252	10.124	2.002	6.463	4.342	5.135	28.132	19.558	9.57	7.537	13.778	24.366	10.76	9.191	40.382	12.983	34.711	24.047	39.737	3.12	3.64	24.52	11.81
49	46	1	0	1	1	1	1	1	1	2.669	5.17	4.802	6.923	7.803	5.731	7.398	5.889	4.302	3.557	8.273	4.466	5.573	5.777	10.093	7.393	5.058	9.749	13.439	7.658	5.623	7.495	6.341	7.195	10.115	8.937	6.776	6.167	7.584	8.03	7.971	4.972	6.18	5.8	7.57	7.82
50	32	1	1	0	1	0	1	0	1	3.908	30.508	7.317	8.558	4.038	11.69	15.417	33.906	30.416	8.545	5.306	4.727	5.559	21.045	25.638	14.402	13.755	7.093	5.758	10.227	13.719	3.457	13.547	10.862	21.829	9.053	11.182	21.494	7.408	11.548	3.406	8.691	14.45	14.42	11.83	9.8
51	28	1	0	0	1	0	1	0	1	7.675	16.017	7.155	16.888	9.101	24.621	79.17	42.477	4.788	7.077	2.908	22.542	8.469	42.033	3.288	3.162	12.912	13.684	9.547	20.152	15.697	44.733	7.928	10.131	18.006	24.642	15.895	26.241	67.689	28.104	47.264	23.461	11.78	25.39	31.41	16.85
52	22	1	0	0	1	1	0	0	1	18.114	5.86	8.512	2.77	7.426	20.588	12.78	1.686	3.549	12.751	25.231	9.567	46.838	18.436	23.279	34.025	2.096	13.402	3.892	22.755	24.252	2.043	7.36	19.95	20.094	5.372	13.801	41.636	7.336	4.406	11.161	24.455	21.71	9.72	16.03	11.97
53	24	1	0	0	1	1	1	0	1	1.503	21.232	1.38	18.399	3.412	2.481	2.187	5.513	7.826	1.482	2.611	1.554	3.133	2.047	1.505	1.943	18.706	12.336	10.936	16.863	11.847	10.994	15.485	9.386	24.87	17.012	11.793	56.243	27.442	30.408	23.164	26.838	2.76	7.01	27.22	13.32
54	47	1	0	1	1	1	1	0	1	1.185	11.136	2.344	2.483	4.889	1.356	10.958	12.374	1.821	2.643	4.892	1.328	1.28	1.227	1.467	1.08	23.056	5.704	6.037	25.487	13.29	7.091	7.102	10.447	22.4	7.371	17.684	27.051	21.828	16.388	19.769	25.406	1.97	5.84	19.74	12.28
55	56	1	0	1	1	1	0	0	1	28.491	18.075	13.43	30.595	8.434	8.036	13.708	13.677	30.38	10.187	20.894	26.172	38.118	63.183	22.284	43.076	9.389	10.472	11.159	21.763	14.231	19.704	18.925	18.353	27.807	16.671	18.155	55.543	67.61	29.763	36.327	33.024	31.79	16.81	35.61	15.5
56	21	1	0	0	1	1	1	0	1	12.319	21.038	8.211	2.62	2.569	2.284	8.571	5.193	3.616	3.436	1.368	8.238	2.478	2.247	20.705	34.222	3.546	5.448	3.173	5.044	29.648	10.306	5.453	1.887	20.249	8.132	26.508	61.654	10.421	18.66	1.802	29.497	9.54	7.85	22.12	8.06
57	41	1	0	1	1	1	1	0	1	1.106	1.368	2.109	14.458	6.888	4.869	1.713	0.73	2.963	1.405	6.125	2.397	0.731	1.609	8.243	0.9	26.38	16.743	6.624	13.45	14.421	20.311	11.601	13.435	16.836	22.352	16.603	23.437	19.727	29.262	22.813	48.561	3.05	4.16	24.95	15.37
58	40	1	0	1	1	1	1	0	1	1.449	0.821	5.02	1.54	1.014	5.927	10.041	10.461	4.037	10.145	0.941	1.137	9.007	1.28	1.094	5.196	7.901	10.619	4.391	23.547	8.182	10.551	5.018	10.733	15.493	3.768	14.868	25.362	16.709	15.301	13.84	14.382	4.1	4.53	14.97	10.12
59	56	1	1	1	1	1	1	0	1	2.699	5.167	2.373	5.33	3.817	4.716	4.154	3.96	4.121	3.793	3.126	5.083	6.418	3.278	4.652	21.261	23.917	15.427	12.837	29.135	22.033	30.282	15.655	13.358	35.672	47.762	30.689	63.414	67.911	61.539	44.881	58.387	6.47	4.03	51.28	20.33
60	47	1	1	1	1	1	1	0	1	23.642	12.589	11.149	24.06	26.476	21.755	13.786	10.288	35.592	24.52	30.751	44.954	10.717	21.349	29.365	36.465	15.319	15.004	7.767	119.419	31.201	11.793	17.116	21.119	11.091	23.803	34.737	49.685	51.894	58.694	22.893	50.566	29.21	17.97	37.92	29.84
61	73	1	0	1	1	1	0	0	1	15.641	9.18	7.549	5.393	7.154	2.496	3.733	16.32	10.316	3.989	2.381	2.758	1.938	14.619	14.29	2.552	16.327	6.392	10.267	23.832	3.124	5.841	4.129	14.037	4.294	1.998	3.601	15.821	2.828	15.742	3.117	3.191	6.61	8.43	6.32	10.49
62	61	1	0	1	1	1	0	1	1	3.739	9.57	13.344	24.135	21.286	17.942	23.349	7.143	5.749	6.354	4.785	18.733	3.976	23.353	6.991	22.657	4.224	9.677	2.606	4.702	3.181	2.717	21.46	20.802	25.942	31.217	29.02	4.222	9.835	4.201	27.809	9.009	11.57	15.06	17.66	8.67
63	37	1	1	0	1	0	1	1	1	24.952	6.904	5.464	45.4	15.635	23.56	12.606	15.387	75.859	32.166	7.113	4.724	29.62	49.89	40.425	41.417	11.582	33.257	17.521	50.788	20.779	16.713	31.832	6.946	31.176	17.15	33.386	86.071	47.567	29.792	31.121	29.262	35.15	18.74	38.19	23.68
64	31	1	1	0	0	0	1	0	1	38.892	9.489	15.968	89.022	16.632	10.509	7.385	2.612	54.614	98.693	40.918	98.899	24.462	19.667	35.347	19.192	5.526	53.04	4.15	2.709	21.307	16.813	30.329	31.696	71.506	14.205	17.254	34.757	10.882	8.69	22.126	43.5	48.97	23.81	27.87	20.7
65	50	1	0	1	1	1	1	0	1	1.852	11.768	10.675	14.238	10.697	3.427	17.108	11.453	2.786	8.057	23.621	1.882	34.526	35.306	23.1	13.136	11.647	3.823	3.09	5.052	7.199	15.717	6.925	9.137	29.443	37.011	33.894	39.525	2.406	32.646	46.758	50.605	17.8	10.15	34.04	7.82
66	30	1	0	1	1	1	0	1	1	27.544	6.382	7.517	29.598	11.172	17.907	33.083	23.67	6.593	15.106	12.313	17.725	29.131	37.472	32.905	28.878	11.172	4.699	7.346	26.029	12.207	8.511	12.139	22.038	13.644	23.886	11.12	42.711	24.85	22.238	24.042	17.006	22.52	19.61	22.44	13.02
67	31	1	0	1	1	1	0	0	1	21.273	6.475	5.152	33.322	18.09	10.445	14.916	8.704	32.917	42.775	22.297	50.205	42.807	64.43	31.111	39.222	30.198	7.918	8.988	11.171	18.647	11.223	18.015	22.209	42.364	26.099	39.76	32.513	61.794	59.143	45.001	24.845	40.72	14.8	41.44	16.05
68	56	1	0	1	1	1	0	0	1	4.351	32.23	9.879	29.206	15.35	15.653	20.262	10.695	4.968	18.35	17.743	36.634	3.908	34.501	19.425	3.986	22.174	5.03	2.297	74.492	3.905	4.36	7.862	2.747	22.235	5.908	40.254	3.715	36.265	20.871	27.615	24.207	17.44	17.2	22.63	15.36
69	20	1	0	0	1	1	0	0	1	25.448	12.959	5.92	17.373	10.538	3.845	32.242	24.482	16.833	16.41	22.04	11.413	6.126	23.174	26.261	35.948	3.923	24.681	20.43	32.447	19.987	24.161	9.643	7.492	6.47	9.635	4.781	6.844	11.355	32.545	6.464	29.888	19.78	16.6	13.5	17.85
70	47	1	1	0	1	1	1	0	1	1.435	0.909	3.102	12.172	12.03	16.571	12.249	7.586	1.117	2.516	7.033	37.427	43.114	2.073	7.347	1.662	12.651	4.424	19.26	12.217	12.469	4.814	22.311	6.821	23.296	24.717	10.741	22.495	25.303	37.774	14.239	17.209	12.79	8.26	21.97	11.87
71	21	1	0	1	1	1	1	0	1	0.675	5.607	13.156	4.046	1.453	0.763	4.514	0.545	19.677	0.599	0.632	0.498	0.523	1.971	1.089	2.661	17.924	8.722	9.832	6.105	15.176	37.185	5.884	17.829	9.879	7.539	9.399	25.684	9.979	17.478	19.144	17.334	3.46	3.84	14.55	14.83
72	35	1	1	1	1	1	1	0	1	6.904	10.772	6.192	16.089	5.875	5.322	10.903	9.895	16.643	10.295	8.417	28.342	22.142	31.347	11.472	28.155	9.556	6.517	8.349	11.625	8.987	7.105	8.375	6.825	19.277	22.276	13.832	18.327	32.16	24.128	19.564	18.072	19.6	8.99	20.95	8.42
73	33	1	1	0	1	0	1	0	1	44.753	21.578	8.02	72.882	30.092	9.468	37.977	18.69	28.43	96.393	30.993	41.058	33.543	63.912	79.583	61.539	15.01	7.115	5.442	35.245	32.167	32.873	9.378	19.617	97.997	40.385	50.932	91.193	57.423	32.445	22.994	75.255	54.43	30.43	58.58	19.61
74	26	1	0	0	1	0	0	0	1	16.63	26.213	3.435	6.839	15.352	6.641	5.655	15.737	32.343	2.752	5.616	6.238	47.602	12.585	15.488	60.262	5.445	25.016	10.049	80.976	8.335	9.64	19.609	7.162	10.021	19.73	15.113	51.925	33.696	42.63	54.509	18.627	22.86	12.06	30.78	20.78
75	21	1	0	1	1	1	0	1	1	2.144	22.293	10.784	4.025	4.907	14.657	30.756	14.828	1.546	50.952	12.14	12.513	17.806	23.435	3.51	17.189	5.759	8.518	1.428	19.244	26.78	7.049	3.633	5.258	19.017	9.626	15.861	8.904	2.688	3.797	16.119	40.569	17.39	13.05	14.57	9.71
76	20	1	0	0	1	1	0	0	1	8.965	20.519	10.206	17.666	5.947	12.256	3.501	14.406	2.744	7.616	18.619	9.131	27.35	45.909	18.059	5.287	20.489	4.353	3.489	7.694	27.025	7.369	2.18	11.166	18.79	14.715	8.105	15.692	13.408	7.019	37.581	19.482	16.84	11.68	16.85	10.47
77	21	1	0	1	1	1	0	0	1	23.432	27.663	8.715	14.955	40.964	9.27	13.479	21.921	19.252	7.102	15.606	95.671	47.893	63.67	77.186	44.929	29.939	21.077	11.545	55.645	21.31	12.866	5.878	17.632	62.788	13.95	10.526	5.996	7.563	49.317	14.611	21.507	46.41	20.05	23.28	21.99
78	50	1	1	0	0	0	0	0	1	30.428	14.243	29.382	98.783	12.336	29.86	22.237	74.152	168.798	51.244	57.735	49.714	96.462	8.837	68.725	44.516	39.101	11.628	11.11	67.453	67.134	17.776	14.436	61.682	19.617	75.172	60.142	9.623	5.028	141.496	189.277	49.293	68.25	38.93	68.71	36.29
79	20	1	0	1	1	1	1	0	1	3.689	9.769	8.352	10.993	9.51	0.907	1.707	0.984	12.653	3.963	0.995	2.903	8.359	18.02	7.899	23.218	6.807	9.903	7.025	30.347	14.037	23.443	9.656	17.062	22.151	17.22	24.824	5.716	22.048	26.462	25.05	28.862	9.75	5.74	21.54	14.79
80	20	1	0	1	1	1	1	0	1	7.706	3.234	17.652	8.152	14.597	3.612	12.532	9.589	4.073	16.487	31.078	34.026	29.02	45.439	14.548	27.356	12.704	12.615	15.537	28.13	4.699	9.456	7.237	20.82	19.998	22.837	15.687	24.522	27.099	35.34	28.725	30.092	25.25	9.63	25.54	13.9
81	20	1	0	1	1	1	1	0	1	4.972	14.116	14.872	12.012	7.008	8.995	14.448	3.738	2.374	8.016	1.688	2.825	4.33	6.715	36.077	22.162	11.435	11.359	4.963	16.816	23.779	16.042	13.785	14.752	18.973	7.156	22.303	15.252	32.784	18.829	3.574	24.581	10.52	10.02	17.93	14.12
82	21	1	0	1	1	1	1	1	1	1.255	27.413	28.162	0.696	40.459	1.448	4.744	42.741	1.004	7.927	1.856	126.314	2.01	17.598	0.71	4.817	54.477	6.035	21.595	12.874	10.811	16.122	9.035	49.994	79.052	3.902	46.299	43.395	43.064	87.224	47.527	17.639	20.28	18.36	46.01	22.62
83	30	1	1	0	1	0	0	0	1	28.049	47.373	2.408	21.94	12.756	10.683	11.3	28.874	22.071	12.132	6.006	3.098	4.185	36.527	8.593	2.96	16.796	4.411	4.12	8.857	19.506	10.193	15.074	16.518	8.165	10.784	34.338	65.944	27.683	6.137	30.628	20.268	11.95	20.42	25.49	11.93
84	27	1	0	0	1	1	0	0	1	21.897	14.01	9.86	5.196	21.818	8.245	6.344	13.638	18.534	10.899	6.574	8.185	37.426	41.101	37.519	34.185	22.873	37.934	8.588	40.343	17.494	18.518	38.862	34.091	6.762	10.327	9	36.443	7.894	68.314	5.802	7.422	24.3	12.63	19	27.34
85	46	1	0	1	1	1	0	0	1	38.297	5.809	11.196	19.312	15.855	6.44	9.613	24.434	35.824	9.556	5.937	23.392	82.336	47.517	38.853	33.379	23.054	5.826	7.28	10.572	6.351	28.618	8.451	11.33	4.529	37.971	28.073	23.714	18.526	16.899	57.913	8.495	34.6	16.37	24.52	12.69
86	51	1	1	1	1	1	0	1	1	4.327	7.37	24.182	37.449	8.714	23.467	5.355	23.498	26.103	31.33	4.921	60.692	60.773	5.949	28.78	48.604	47.681	26.485	18.972	58.375	54.787	14.023	18.249	45.832	73.242	33.4	29.962	37.488	40.976	61.012	55.432	61.758	33.39	16.8	49.16	35.55

## Sheet: SPSSExp2CORRECTNESSCoding
Subject	Age	ColorDifferentiation	Education	Ethnicity	HealthLiteracy	Language	Perlab	Sex	VisualAcuity	FOP+NO+ACE	FOP+NO+CIM	FOP+NO+GUA	FOP+NO+IBU	FOP+NO+NAP	FOP+NO+OME	FOP+NO+PHN	FOP+NO+RAN	FOP+YES+ACE	FOP+YES+CIM	FOP+YES+GUA	FOP+YES+IBU	FOP+YES+NAP	FOP+YES+OME	FOP+YES+PHN	FOP+YES+RAN	STD+NO+ACE	STD+NO+CIM	STD+NO+GUA	STD+NO+IBU	STD+NO+NAP	STD+NO+OME	STD+NO+PHN	STD+NO+RAN	STD+YES+ACE	STD+YES+CIM	STD+YES+GUA	STD+YES+IBU	STD+YES+NAP	STD+YES+OME	STD+YES+PHN	STD+YES+RAN
1	23	1	0	1	1	1	0	0	1	0	0	0	0	0	0	0	0	0	0	0	0	0	0	0	0	0	0	0	0	0	0	0	0	0	0	0	1	0	1	0	0
2	41	1	0	1	1	1	1	0	1	0	0	0	0	0	0	0	0	0	0	0	0	0	0	0	0	2	0	0	0	0	0	0	0	1	0	0	0	0	0	0	0
3	23	1	0	0	1	1	1	1	1	0	0	0	0	0	0	0	0	0	0	0	1	0	0	0	0	0	0	0	0	0	0	0	0	0	0	0	1	0	1	0	0
4	21	0	0	1	1	1	0	0	1	2	2	0	0	0	0	0	0	0	0	0	0	0	1	0	0	0	2	0	0	0	0	0	0	0	1	0	0	0	1	0	1
5	47	1	1	1	1	1	1	1	1	0	0	0	0	0	0	0	2	0	1	0	0	0	0	0	0	0	0	0	0	0	0	0	0	0	1	0	1	0	0	0	0
6	25	1	1	0	1	0	0	1	1	0	0	0	0	0	0	0	0	1	0	0	1	0	1	0	0	0	2	0	0	2	0	0	0	0	0	0	0	0	1	0	0
7	22	1	0	1	1	1	0	1	1	0	0	0	0	0	0	0	0	0	0	0	0	0	0	0	0	0	0	0	0	0	0	0	0	0	0	0	0	0	0	0	0
8	56	1	1	1	1	1	1	1	1	0	0	0	0	0	0	0	0	0	0	0	0	0	0	0	0	0	0	0	0	0	0	0	0	0	0	0	0	0	0	0	0
9	31	1	1	0	0	0	1	0	1	0	0	0	0	0	0	2	2	0	0	0	0	0	0	0	0	0	0	0	0	0	0	0	0	0	0	0	0	0	0	0	0
10	42	1	1	1	1	1	1	0	1	0	0	0	0	0	0	0	0	0	0	0	0	0	0	0	0	0	0	0	0	0	0	0	0	0	0	0	0	0	0	0	0
11	21	1	0	1	1	1	0	1	1	0	0	0	0	0	0	0	0	0	0	0	0	0	0	0	0	0	0	0	0	0	2	0	0	0	0	0	0	0	0	0	0
12	52	1	0	1	1	1	0	0	1	0	0	0	0	0	0	0	0	0	0	0	0	0	1	0	0	0	0	0	0	0	0	0	0	0	1	0	0	0	0	0	0
13	36	1	0	1	1	1	0	1	1	0	0	0	0	0	0	0	0	1	0	0	0	0	0	0	0	0	0	0	0	0	0	0	0	0	0	0	0	0	0	0	0
14	26	1	0	1	1	1	1	0	1	0	0	0	0	0	0	0	0	0	0	0	0	0	0	0	0	0	0	0	0	0	0	0	0	0	1	0	0	0	0	0	0
15	32	1	1	0	1	0	1	0	1	0	0	0	0	0	0	0	0	0	0	0	0	0	0	1	0	0	0	0	0	0	0	0	0	0	0	0	0	0	0	0	0
16	30	1	0	1	1	1	0	0	1	0	0	0	0	0	0	0	0	0	0	0	0	0	0	0	0	0	0	0	0	0	0	0	0	0	0	0	0	0	0	0	0
17	21	1	0	1	1	1	0	0	1	2	0	0	0	0	0	0	2	0	0	0	0	0	0	0	0	2	0	0	0	0	0	0	2	0	0	0	0	0	0	0	0
18	29	1	1	0	1	0	1	0	1	0	0	0	0	0	0	0	0	0	0	0	0	0	0	0	0	0	0	0	0	0	0	0	2	0	0	0	0	0	0	0	0
19	19	1	0	1	1	1	1	0	1	0	0	0	0	0	0	0	0	0	0	0	0	1	0	0	0	0	0	0	0	0	0	0	0	0	0	0	0	0	0	0	1
20	72	1	0	1	1	1	1	1	1	0	0	0	0	0	0	0	0	1	0	0	1	0	1	0	1	0	0	0	0	0	0	0	0	1	0	0	1	0	1	0	1
21	23	1	0	1	1	1	1	1	1	0	0	0	0	0	0	0	0	0	0	0	0	0	0	0	0	0	0	0	0	0	0	0	0	0	0	0	0	0	0	0	0
22	34	1	1	0	1	0	1	1	1	0	0	0	0	0	0	0	0	0	0	0	0	0	0	0	0	0	0	0	0	0	0	0	0	0	0	0	0	0	0	0	0
23	38	1	1	0	1	0	1	0	1	0	0	0	0	0	0	0	0	0	0	0	0	0	0	0	0	0	0	0	0	0	0	0	0	0	0	0	0	0	0	0	0
24	20	1	0	0	1	1	0	0	1	0	0	0	0	0	0	0	0	0	0	0	0	0	0	0	0	2	0	0	0	0	0	0	0	0	0	0	0	0	0	0	0
25	34	1	1	1	1	1	0	0	1	0	0	0	0	0	0	0	0	0	0	0	0	0	0	0	0	0	0	0	2	0	0	0	0	0	0	0	0	0	0	0	0
26	52	1	1	1	1	1	0	1	1	0	0	0	0	0	0	0	0	0	0	0	1	1	0	0	0	0	0	0	0	0	0	0	0	0	0	0	0	0	0	0	0
27	50	1	0	1	1	1	0	0	1	2	0	0	0	0	0	0	0	0	0	0	0	0	0	0	0	0	0	0	0	0	0	0	0	0	0	0	0	0	0	0	0
28	59	1	0	1	1	1	1	0	1	0	0	0	0	0	0	0	0	0	0	0	0	0	0	0	0	0	0	0	0	0	0	0	0	0	0	0	0	0	0	0	0
29	65	1	1	1	1	1	1	0	1	0	0	0	0	0	0	0	2	0	0	0	0	0	0	0	0	2	0	0	0	0	0	0	2	0	0	0	0	0	0	0	0
30	51	1	1	0	1	1	0	0	1	0	0	0	0	0	0	0	0	0	1	0	0	0	0	0	0	0	0	0	0	0	0	0	0	0	0	0	0	1	0	0	1
31	24	1	0	0	1	0	0	1	1	0	0	0	0	0	0	0	0	0	0	0	1	0	0	0	0	0	0	0	0	0	0	0	0	0	0	0	0	0	0	0	0
32	20	1	0	1	1	1	1	0	1	0	0	0	0	0	0	0	0	0	0	0	1	0	0	0	0	0	0	0	0	0	0	0	0	0	0	0	0	0	0	0	0
33	26	1	0	0	1	0	1	1	1	0	0	0	0	0	0	0	0	0	0	0	0	0	0	0	0	0	0	0	0	0	2	0	0	1	0	1	1	0	0	0	1
34	29	1	1	0	1	0	1	0	1	0	0	0	0	0	0	0	0	0	0	0	0	0	0	0	0	2	0	0	2	0	0	0	0	0	0	0	0	0	0	0	0
35	24	1	0	0	1	1	1	1	1	0	0	0	0	0	0	0	0	0	0	0	0	0	0	0	0	0	0	0	0	0	0	0	0	0	1	0	1	0	0	0	1
36	20	1	0	1	1	1	0	0	1	0	0	0	0	0	0	0	0	0	0	0	0	0	0	0	0	0	0	0	0	0	0	0	0	0	0	0	0	0	0	0	0
37	41	1	0	1	1	1	0	1	1	0	0	0	0	0	0	0	2	0	0	0	1	0	0	0	0	0	0	0	0	0	0	0	0	0	0	0	1	0	1	0	0
38	25	1	0	0	1	0	1	0	1	0	0	0	0	0	0	0	0	0	0	0	0	0	0	1	0	2	0	0	2	0	0	0	2	0	0	0	0	1	0	0	0
39	21	1	0	1	1	1	1	0	1	0	0	0	0	0	0	0	0	0	0	0	0	0	0	0	0	0	0	0	0	0	0	0	0	0	0	0	1	0	1	0	0
40	45	1	0	1	1	1	1	0	1	0	0	0	2	0	0	2	0	0	1	0	0	0	0	0	0	0	0	0	2	0	0	0	2	0	0	0	0	0	1	0	0
41	21	1	0	1	1	1	0	0	1	0	0	0	0	0	0	0	0	0	0	0	0	0	0	0	0	0	0	0	0	0	0	0	0	0	0	0	0	0	0	0	0
42	25	1	1	0	1	1	1	1	1	2	0	0	0	0	0	0	0	0	0	0	0	0	0	0	0	2	0	0	0	0	0	0	0	0	0	0	0	0	0	0	0
43	32	1	1	0	1	0	1	1	1	0	0	0	0	0	0	0	0	0	0	0	0	0	0	0	0	0	0	0	0	0	0	0	2	0	0	0	1	0	0	0	0
44	34	1	1	1	1	1	1	1	1	0	0	0	0	0	0	0	0	0	0	0	0	0	0	0	0	0	0	0	0	0	0	0	0	1	1	0	0	0	0	1	0
45	19	1	0	1	1	1	1	0	1	0	0	0	0	0	0	0	0	0	0	0	0	0	0	0	0	0	0	0	0	2	0	0	0	0	1	0	0	0	0	0	0
46	49	1	1	1	1	1	1	0	1	0	0	0	0	0	0	0	0	0	0	0	0	0	0	0	0	0	0	0	0	0	0	0	0	0	0	0	0	0	0	0	0
47	26	1	1	0	1	0	0	0	1	2	0	0	2	2	0	0	2	1	0	0	0	0	1	1	1	2	0	0	2	0	0	0	2	1	1	0	1	0	1	1	0
48	57	1	0	1	1	1	1	0	1	0	0	0	0	0	0	0	0	0	0	0	0	0	0	0	0	0	0	0	0	0	0	0	0	0	0	0	0	0	0	0	0
49	46	1	0	1	1	1	1	1	1	0	0	0	0	0	0	2	0	0	0	0	0	0	0	0	0	0	0	0	0	0	0	2	0	0	0	0	0	0	0	0	0
50	32	1	1	0	1	0	1	0	1	0	0	0	0	0	0	2	0	0	1	0	0	0	0	0	0	0	0	0	0	0	0	0	0	1	1	0	0	0	0	0	1
51	28	1	0	0	1	0	1	0	1	0	0	0	0	0	0	0	2	0	0	0	0	0	0	0	0	0	0	0	0	0	2	0	0	0	0	0	0	0	0	0	0
52	22	1	0	0	1	1	0	0	1	0	0	0	0	0	0	0	0	0	0	0	0	0	0	0	0	0	0	0	0	0	0	0	0	0	0	0	0	0	0	0	0
53	24	1	0	0	1	1	1	0	1	0	0	0	0	0	0	0	0	0	0	0	0	0	0	0	0	2	0	0	0	0	0	0	0	0	0	0	0	0	0	0	0
54	47	1	0	1	1	1	1	0	1	0	0	0	0	0	0	0	0	0	0	0	0	0	0	0	0	0	0	0	2	0	0	0	0	0	0	0	0	0	0	0	0
55	56	1	0	1	1	1	0	0	1	2	0	0	0	0	0	0	0	0	1	0	0	0	0	0	0	2	0	0	0	0	0	0	0	0	1	0	0	0	0	0	0
56	21	1	0	0	1	1	1	0	1	0	2	0	0	0	0	0	0	0	0	0	0	0	0	0	0	0	2	0	0	0	0	0	0	0	0	0	0	0	0	0	1
57	41	1	0	1	1	1	1	0	1	0	0	0	0	0	0	0	0	0	0	0	0	0	0	0	0	2	0	0	0	0	0	0	0	0	0	0	0	0	0	0	0
58	40	1	0	1	1	1	1	0	1	0	0	0	0	0	0	0	0	0	0	0	0	0	0	0	0	0	0	0	0	0	0	0	0	0	0	0	0	0	0	0	0
59	56	1	1	1	1	1	1	0	1	0	0	0	0	0	0	0	0	0	0	0	0	0	0	0	0	0	0	0	0	0	0	0	0	0	0	0	0	0	0	0	0
60	47	1	1	1	1	1	1	0	1	0	0	0	0	0	0	0	0	0	0	0	0	0	0	0	0	0	0	0	0	0	0	0	0	0	0	0	0	0	0	0	0
61	73	1	0	1	1	1	0	0	1	0	0	0	0	0	0	2	2	0	0	0	0	0	0	0	0	0	2	0	0	0	0	2	2	0	0	0	0	0	0	0	0
62	61	1	0	1	1	1	0	1	1	0	0	0	0	0	0	0	0	0	0	0	0	0	0	0	0	0	0	0	0	0	0	0	0	0	0	0	0	0	0	0	0
63	37	1	1	0	1	0	1	1	1	0	0	0	0	0	0	0	0	0	0	0	0	0	0	0	0	0	0	0	0	0	0	0	0	0	0	0	0	0	0	0	0
64	31	1	1	0	0	0	1	0	1	0	0	0	0	0	0	0	0	0	0	0	0	0	0	0	0	0	2	0	0	0	0	0	0	0	0	0	0	0	0	0	0
65	50	1	0	1	1	1	1	0	1	0	0	0	0	0	0	0	2	0	0	0	0	1	0	1	0	0	0	0	0	0	0	0	0	0	1	0	0	0	0	0	0
66	30	1	0	1	1	1	0	1	1	0	0	0	0	0	0	0	0	0	0	0	0	0	0	0	0	0	0	0	0	0	0	0	0	0	0	0	1	0	0	0	0
67	31	1	0	1	1	1	0	0	1	0	0	0	0	0	0	0	0	0	0	0	0	0	0	0	0	0	0	0	0	0	0	0	0	0	0	0	0	0	0	0	0
68	56	1	0	1	1	1	0	0	1	0	0	0	0	0	0	0	0	0	0	0	0	0	0	0	0	0	0	0	0	0	0	0	0	0	0	0	0	0	0	0	0
69	20	1	0	0	1	1	0	0	1	0	2	0	0	0	0	2	0	0	0	0	0	0	0	0	0	0	2	0	0	0	0	0	0	0	0	0	0	0	0	0	0
70	47	1	1	0	1	1	1	0	1	0	0	0	0	0	0	0	0	0	0	0	0	0	0	0	0	0	0	0	0	0	0	0	0	0	0	0	0	0	0	0	0
71	21	1	0	1	1	1	1	0	1	0	0	0	0	0	0	0	0	0	0	0	0	0	0	0	0	0	0	2	0	0	0	0	2	0	0	0	0	0	0	0	0
72	35	1	1	1	1	1	1	0	1	0	0	0	0	0	0	0	0	0	0	0	0	0	0	0	0	0	0	0	0	0	0	0	0	0	0	0	0	0	0	0	0
73	33	1	1	0	1	0	1	0	1	0	0	0	0	0	0	0	0	0	0	0	0	0	0	0	0	0	0	0	0	0	0	0	0	0	0	0	0	0	0	0	0
74	26	1	0	0	1	0	0	0	1	0	0	0	0	0	0	0	0	0	0	0	1	0	0	0	0	0	0	0	0	0	0	0	0	0	0	0	1	0	0	0	1
75	21	1	0	1	1	1	0	1	1	0	0	0	0	0	0	0	0	0	0	0	0	0	0	0	0	0	0	0	0	0	0	0	0	0	0	0	0	0	0	0	0
76	20	1	0	0	1	1	0	0	1	0	0	0	0	0	0	0	0	0	0	0	0	0	0	0	0	0	0	0	0	0	0	0	0	0	0	0	0	0	0	0	0
77	21	1	0	1	1	1	0	0	1	0	0	0	0	0	0	0	0	0	1	0	0	0	0	0	0	0	0	0	0	0	0	0	2	0	1	0	0	0	0	0	0
78	50	1	1	0	0	0	0	0	1	0	0	0	2	0	0	0	2	0	1	0	1	0	1	1	0	0	0	0	2	0	0	0	0	1	0	0	1	1	0	0	0
79	20	1	0	1	1	1	1	0	1	0	0	0	0	0	0	0	0	0	0	0	0	0	0	0	1	0	0	0	0	0	0	0	0	0	1	0	0	1	0	0	0
80	20	1	0	1	1	1	1	0	1	0	0	0	0	0	0	0	0	0	0	0	0	0	0	0	0	0	0	0	0	0	0	0	0	0	0	0	0	0	0	0	0
81	20	1	0	1	1	1	1	0	1	2	0	0	0	0	0	0	0	0	1	0	0	0	1	0	0	2	0	0	0	0	0	2	0	0	1	0	0	0	1	0	0
82	21	1	0	1	1	1	1	1	1	0	0	0	0	0	0	0	0	0	0	0	0	0	0	0	0	2	0	0	0	0	0	0	0	0	0	0	0	0	0	0	1
83	30	1	1	0	1	0	0	0	1	0	0	0	0	0	0	0	0	1	0	0	0	0	0	0	0	0	0	0	0	0	0	0	0	1	0	0	0	0	0	0	0
84	27	1	0	0	1	1	0	0	1	0	0	0	2	0	0	2	2	1	0	0	0	1	1	0	0	0	2	0	0	0	0	0	2	0	1	0	0	0	0	0	0
85	46	1	0	1	1	1	0	0	1	0	0	0	0	0	0	0	0	0	0	0	0	0	0	0	0	0	0	0	0	0	0	0	0	0	0	0	0	0	0	0	0
86	51	1	1	1	1	1	0	1	1	0	0	0	0	0	0	0	0	0	0	0	0	0	0	0	0	0	0	0	0	0	0	0	2	0	0	0	0	0	0	0	0

## Sheet: DemoCoding
Subject	Age	ColorDifferentiation (1-Normal,0-Other)	Education (1-Advanced degree, 0-No advanced degree)	Ethnicity (1-White, 0-Other)	HealthLiteracy (1->=6, 0-<=5)	Language (1-English, 0-Other)	PerLab (1-Educated with Perlab App, 0-not Educated)	Sex (1-Male, 0-Female)	VisualAcuity (1-<=40, 0>40)	Subject	Age	ColorDifferentiation	Education	Ethnicity	HealthLiteracy	Language	Perlab	Sex	VisualAcuity		Correctness
1	23	Normal	Bachelor Degree	White, non-Hispanic	8	English	No	female	30	1	23	1	0	1	1	1	0	0	1		0=Correct
2	41	Normal	High School	White, non-Hispanic	8	English	Yes	female	30	2	41	1	0	1	1	1	1	0	1		1=Conservative
3	23	Normal	Bachelor Degree	Asian or Pacific Islanders	8	English	Yes	male	20	3	23	1	0	0	1	1	1	1	1		2=Risky
4	21	Deficient-Red&Green	Bachelor Degree	White, non-Hispanic	8	English	No	female	30	4	21	0	0	1	1	1	0	0	1
5	47	Normal	Doctor Degree	White, non-Hispanic	8	English	Yes	male	30	5	47	1	1	1	1	1	1	1	1
6	25	Normal	Master Degree	Asian or Pacific Islanders	7	Other	No	male	30	6	25	1	1	0	1	0	0	1	1
7	22	Normal	High School	White, non-Hispanic	8	English	No	male	20	7	22	1	0	1	1	1	0	1	1
8	56	Normal	Master Degree	White, non-Hispanic	8	English	Yes	male	30	8	56	1	1	1	1	1	1	1	1
9	31	Normal	Master Degree	Asian or Pacific Islanders	3	Chinese	Yes	female	30	9	31	1	1	0	0	0	1	0	1
10	42	Normal	Master Degree	White, non-Hispanic	8	English	Yes	female	30	10	42	1	1	1	1	1	1	0	1
11	21	Normal	High School	White, non-Hispanic	7	English	No	male	20	11	21	1	0	1	1	1	0	1	1
12	52	Normal	Bachelor Degree	White, non-Hispanic	8	English	No	female	30	12	52	1	0	1	1	1	0	0	1
13	36	Normal	High School	White, non-Hispanic	8	English	No	male	30	13	36	1	0	1	1	1	0	1	1
14	26	Normal	Bachelor Degree	White, non-Hispanic	8	English	Yes	female	20	14	26	1	0	1	1	1	1	0	1
15	32	Normal	Master Degree	Asian or Pacific Islanders	8	Other	Yes	female	20	15	32	1	1	0	1	0	1	0	1
16	30	Normal	Bachelor Degree	White, non-Hispanic	7	English	No	female	40	16	30	1	0	1	1	1	0	0	1
17	21	Normal	Bachelor Degree	White, non-Hispanic	8	English	No	female	20	17	21	1	0	1	1	1	0	0	1
18	29	Normal	Master Degree	Asian or Pacific Islanders	8	Other	Yes	female	20	18	29	1	1	0	1	0	1	0	1
19	19	Normal	High School	White, non-Hispanic	7	English	Yes	female	40	19	19	1	0	1	1	1	1	0	1
20	72	Normal	High School	White, non-Hispanic	6	English	Yes	male	40	20	72	1	0	1	1	1	1	1	1
21	23	Normal	High School	White, non-Hispanic	8	English	Yes	male	20	21	23	1	0	1	1	1	1	1	1
22	34	Normal	Master Degree	African Americans, non-Hispanic	8	Other	Yes	male	20	22	34	1	1	0	1	0	1	1	1
23	38	Normal	Doctor Degree	African Americans, non-Hispanic	7	Other	Yes	female	20	23	38	1	1	0	1	0	1	0	1
24	20	Normal	High School	Asian or Pacific Islanders	8	English	No	female	20	24	20	1	0	0	1	1	0	0	1
25	34	Normal	Master Degree	White, non-Hispanic	8	English	No	female	30	25	34	1	1	1	1	1	0	0	1
26	52	Normal	Doctor Degree	White, non-Hispanic	7	English	No	male	20	26	52	1	1	1	1	1	0	1	1
27	50	Normal	Bachelor Degree	White, non-Hispanic	8	English	No	female	30	27	50	1	0	1	1	1	0	0	1
28	59	Normal	Bachelor Degree	White, non-Hispanic	8	English	Yes	female	30	28	59	1	0	1	1	1	1	0	1
29	65	Normal	Master Degree	White, non-Hispanic	8	English	Yes	female	20	29	65	1	1	1	1	1	1	0	1
30	51	Normal	Master Degree	African Americans, non-Hispanic	8	English	No	female	20	30	51	1	1	0	1	1	0	0	1
31	24	Normal	Bachelor Degree	Asian or Pacific Islanders	8	Other	No	male	20	31	24	1	0	0	1	0	0	1	1
32	20	Normal	High School	White, non-Hispanic	7	English	Yes	female	30	32	20	1	0	1	1	1	1	0	1
33	26	Normal	Bachelor Degree	Asian or Pacific Islanders	7	Other	Yes	male	20	33	26	1	0	0	1	0	1	1	1
34	29	Normal	Master Degree	Asian or Pacific Islanders	6	Chinese	Yes	female	30	34	29	1	1	0	1	0	1	0	1
35	24	Normal	Bachelor Degree	African Americans, non-Hispanic	7	English	Yes	male	30	35	24	1	0	0	1	1	1	1	1
36	20	Normal	High School	White, non-Hispanic	8	English	No	female	20	36	20	1	0	1	1	1	0	0	1
37	41	Normal	Bachelor Degree	White, non-Hispanic	8	English	No	male	20	37	41	1	0	1	1	1	0	1	1
38	25	Normal	Bachelor Degree	Asian or Pacific Islanders	6	Chinese	Yes	female	20	38	25	1	0	0	1	0	1	0	1
39	21	Normal	Bachelor Degree	White, non-Hispanic	8	English	Yes	female	20	39	21	1	0	1	1	1	1	0	1
40	45	Normal	Bachelor Degree	White, non-Hispanic	8	English	Yes	female	30	40	45	1	0	1	1	1	1	0	1
41	21	Normal	Associate Degree	White, non-Hispanic	8	English	No	female	30	41	21	1	0	1	1	1	0	0	1
42	25	Normal	Doctor Degree	Asian or Pacific Islanders	7	English	Yes	male	30	42	25	1	1	0	1	1	1	1	1
43	32	Normal	Doctor Degree	Hispanic	8	Spanish	Yes	male	30	43	32	1	1	0	1	0	1	1	1
44	34	Normal	Master Degree	White, non-Hispanic	8	English	Yes	male	20	44	34	1	1	1	1	1	1	1	1
45	19	Normal	High School	White, non-Hispanic	7	English	Yes	female	30	45	19	1	0	1	1	1	1	0	1
46	49	Normal	Master Degree	White, non-Hispanic	8	English	Yes	female	20	46	49	1	1	1	1	1	1	0	1
47	26	Normal	Master Degree	Asian or Pacific Islanders	8	Other	No	female	20	47	26	1	1	0	1	0	0	0	1
48	57	Normal	Bachelor Degree	White, non-Hispanic	8	English	Yes	female	20	48	57	1	0	1	1	1	1	0	1
49	46	Normal	Associate Degree	White, non-Hispanic	6	English	Yes	male	20	49	46	1	0	1	1	1	1	1	1
50	32	Normal	Master Degree	Asian or Pacific Islanders	8	Other	Yes	female	20	50	32	1	1	0	1	0	1	0	1
51	28	Normal	Bachelor Degree	Asian or Pacific Islanders	8	Japanese	Yes	female	30	51	28	1	0	0	1	0	1	0	1
52	22	Normal	Bachelor Degree	Asian or Pacific Islanders	8	English	No	female	20	52	22	1	0	0	1	1	0	0	1
53	24	Normal	Bachelor Degree	Asian or Pacific Islanders	8	English	Yes	female	20	53	24	1	0	0	1	1	1	0	1
54	47	Normal	Bachelor Degree	White, non-Hispanic	8	English	Yes	female	30	54	47	1	0	1	1	1	1	0	1
55	56	Normal	High School	White, non-Hispanic	8	English	No	female	20	55	56	1	0	1	1	1	0	0	1
56	21	Normal	High School	Asian or Pacific Islanders	8	English	Yes	female	30	56	21	1	0	0	1	1	1	0	1
57	41	Normal	Bachelor Degree	White, non-Hispanic	8	English	Yes	female	20	57	41	1	0	1	1	1	1	0	1
58	40	Normal	Bachelor Degree	White, non-Hispanic	8	English	Yes	female	30	58	40	1	0	1	1	1	1	0	1
59	56	Normal	Master Degree	White, non-Hispanic	8	English	Yes	female	30	59	56	1	1	1	1	1	1	0	1
60	47	Normal	Doctor Degree	White, non-Hispanic	8	English	Yes	female	30	60	47	1	1	1	1	1	1	0	1
61	73	Normal	Associate Degree	White, non-Hispanic	8	English	No	female	20	61	73	1	0	1	1	1	0	0	1
62	61	Normal	Bachelor Degree	White, non-Hispanic	8	English	No	male	30	62	61	1	0	1	1	1	0	1	1
63	37	Normal	Master Degree	Asian or Pacific Islanders	6	Other	Yes	male	20	63	37	1	1	0	1	0	1	1	1
64	31	Normal	Master Degree	Asian or Pacific Islanders	5	Other	Yes	female	30	64	31	1	1	0	0	0	1	0	1
65	50	Normal	Bachelor Degree	White, non-Hispanic	8	English	Yes	female	30	65	50	1	0	1	1	1	1	0	1
66	30	Normal	Bachelor Degree	White, non-Hispanic	8	English	No	male	20	66	30	1	0	1	1	1	0	1	1
67	31	Normal	Bachelor Degree	White, non-Hispanic	8	English	No	female	20	67	31	1	0	1	1	1	0	0	1
68	56	Normal	Bachelor Degree	White, non-Hispanic	8	English	No	female	30	68	56	1	0	1	1	1	0	0	1
69	20	Normal	High School	African Americans, non-Hispanic	8	English	No	female	30	69	20	1	0	0	1	1	0	0	1
70	47	Normal	Master Degree	Asian or Pacific Islanders	7	English	Yes	female	30	70	47	1	1	0	1	1	1	0	1
71	21	Normal	High School	White, non-Hispanic	8	English	Yes	female	30	71	21	1	0	1	1	1	1	0	1
72	35	Normal	Master Degree	White, non-Hispanic	8	English	Yes	female	30	72	35	1	1	1	1	1	1	0	1
73	33	Normal	Master Degree	Asian or Pacific Islanders	7	Other	Yes	female	20	73	33	1	1	0	1	0	1	0	1
74	26	Normal	Bachelor Degree	Asian or Pacific Islanders	8	Other	No	female	20	74	26	1	0	0	1	0	0	0	1
75	21	Normal	High School	White, non-Hispanic	8	English	No	male	20	75	21	1	0	1	1	1	0	1	1
76	20	Normal	High School	Asian or Pacific Islanders	7	English	No	female	20	76	20	1	0	0	1	1	0	0	1
77	21	Normal	High School	White, non-Hispanic	6	English	No	female	20	77	21	1	0	1	1	1	0	0	1
78	50	Normal	Master Degree	Asian or Pacific Islanders	3	Chinese	No	female	30	78	50	1	1	0	0	0	0	0	1
79	20	Normal	High School	White, non-Hispanic	8	English	Yes	female	20	79	20	1	0	1	1	1	1	0	1
80	20	Normal	High School	White, non-Hispanic	8	English	Yes	female	20	80	20	1	0	1	1	1	1	0	1
81	20	Normal	High School	White, non-Hispanic	7	English	Yes	female	30	81	20	1	0	1	1	1	1	0	1
82	21	Normal	High School	White, non-Hispanic	8	English	Yes	male	20	82	21	1	0	1	1	1	1	1	1
83	30	Normal	Master Degree	Asian or Pacific Islanders	7	Chinese	No	female	30	83	30	1	1	0	1	0	0	0	1
84	27	Normal	Bachelor Degree	Asian or Pacific Islanders	8	English	No	female	20	84	27	1	0	0	1	1	0	0	1
85	46	Normal	Bachelor Degree	White, non-Hispanic	8	English	No	female	20	85	46	1	0	1	1	1	0	0	1
86	51	Normal	Master Degree	White, non-Hispanic	8	English	No	male	20	86	51	1	1	1	1	1	0	1	1

## Sheet: Pivot
Subject	(Multiple Items)
Row Labels	Count of Subject		Subject ~= 2 & Subject ~= 3 & Subject ~=5 & Subject ~=8 & Subject ~=9 & Subject ~=10 & Subject ~=14 & Subject ~=15 & Subject ~=18 & Subject ~=19 & Subject ~=20 & Subject ~=21 & Subject ~=22 & Subject ~=23
19	1
20	8
21	10
22	2
23	1
24	3
25	3
26	3
27	1
28	1
29	1
30	3
31	2
32	2
33	1
34	2
35	1
36	1
37	1
40	1
41	2
45	1
46	2
47	3
49	1
50	3
51	2
52	2
56	3
57	1
59	1
61	1
65	1
73	1
Grand Total	72
Subject	(Multiple Items)
Row Labels	Count of Sex
0	0.736111
1	0.263889
Grand Total	1

## Sheet: Raw data - all participants
Subject	Age	ColorDifferentiation	Education	Ethnicity	HealthLiteracy	Language	PerLab	Sex	VisualAcuity	BlockList.Cycle	Trial	CorrectAnswer[Trial]	Ingredient	Layout	RtHolder.RESP	RtHolder.RT	TrialImage	TrialList	TrialList.Sample	CorrectnessResponse	Correctness	ResponseTime	VARIABLE
1	23	Normal	Bachelor Degree	White, non-Hispanic	8	English	No	female	30	1	1	1	PHN	FOP	1	38273	PHN_FOP_YES.jpg	7	1	11	Correct	38.273	FOP+YES+PHN
1	23	Normal	Bachelor Degree	White, non-Hispanic	8	English	No	female	30	1	2	1	OME	FOP	1	51870	OME_FOP_YES.jpg	6	2	11	Correct	51.87	FOP+YES+OME
1	23	Normal	Bachelor Degree	White, non-Hispanic	8	English	No	female	30	1	3	1	ACE	FOP	1	27547	ACE_FOP_YES.jpg	1	3	11	Correct	27.547	FOP+YES+ACE
1	23	Normal	Bachelor Degree	White, non-Hispanic	8	English	No	female	30	1	4	1	GUA	FOP	1	31637	GUA_FOP_YES.jpg	3	4	11	Correct	31.637	FOP+YES+GUA
1	23	Normal	Bachelor Degree	White, non-Hispanic	8	English	No	female	30	1	5	0	CIM	FOP	0	18618	CIM_FOP_NO.jpg	2	5	0	Correct	18.618	FOP+NO+CIM
1	23	Normal	Bachelor Degree	White, non-Hispanic	8	English	No	female	30	1	6	1	NAP	STD	1	52980	NAP_STD_YES.jpg	5	6	11	Correct	52.98	STD+YES+NAP
1	23	Normal	Bachelor Degree	White, non-Hispanic	8	English	No	female	30	1	7	0	RAN	FOP	0	14740	RAN_FOP_NO.jpg	8	7	0	Correct	14.74	FOP+NO+RAN
1	23	Normal	Bachelor Degree	White, non-Hispanic	8	English	No	female	30	1	8	0	IBU	FOP	0	19988	IBU_FOP_NO.jpg	4	8	0	Correct	19.988	FOP+NO+IBU
1	23	Normal	Bachelor Degree	White, non-Hispanic	8	English	No	female	30	2	1	0	NAP	STD	0	9897	NAP_STD_NO.jpg	5	9	0	Correct	9.897	STD+NO+NAP
1	23	Normal	Bachelor Degree	White, non-Hispanic	8	English	No	female	30	2	2	1	IBU	FOP	1	43605	IBU_FOP_YES.jpg	4	10	11	Correct	43.605	FOP+YES+IBU
1	23	Normal	Bachelor Degree	White, non-Hispanic	8	English	No	female	30	2	3	1	GUA	STD	1	15682	GUA_STD_YES.jpg	3	11	11	Correct	15.682	STD+YES+GUA
1	23	Normal	Bachelor Degree	White, non-Hispanic	8	English	No	female	30	2	4	0	OME	FOP	0	15453	OME_FOP_NO.jpg	6	12	0	Correct	15.453	FOP+NO+OME
1	23	Normal	Bachelor Degree	White, non-Hispanic	8	English	No	female	30	2	5	0	PHN	FOP	0	18831	PHN_FOP_NO.jpg	7	13	0	Correct	18.831	FOP+NO+PHN
1	23	Normal	Bachelor Degree	White, non-Hispanic	8	English	No	female	30	2	6	1	CIM	STD	1	23424	CIM_STD_YES.jpg	2	14	11	Correct	23.424	STD+YES+CIM
1	23	Normal	Bachelor Degree	White, non-Hispanic	8	English	No	female	30	2	7	1	RAN	FOP	1	41376	RAN_FOP_YES.jpg	8	15	11	Correct	41.376	FOP+YES+RAN
1	23	Normal	Bachelor Degree	White, non-Hispanic	8	English	No	female	30	2	8	0	ACE	STD	0	15738	ACE_STD_NO.jpg	1	16	0	Correct	15.738	STD+NO+ACE
1	23	Normal	Bachelor Degree	White, non-Hispanic	8	English	No	female	30	3	1	1	PHN	STD	1	13719	PHN_STD_YES.jpg	7	17	11	Correct	13.719	STD+YES+PHN
1	23	Normal	Bachelor Degree	White, non-Hispanic	8	English	No	female	30	3	2	1	ACE	STD	1	11259	ACE_STD_YES.jpg	1	18	11	Correct	11.259	STD+YES+ACE
1	23	Normal	Bachelor Degree	White, non-Hispanic	8	English	No	female	30	3	3	0	CIM	STD	0	6629	CIM_STD_NO.jpg	2	19	0	Correct	6.629	STD+NO+CIM
1	23	Normal	Bachelor Degree	White, non-Hispanic	8	English	No	female	30	3	4	0	GUA	FOP	0	10760	GUA_FOP_NO.jpg	3	20	0	Correct	10.76	FOP+NO+GUA
1	23	Normal	Bachelor Degree	White, non-Hispanic	8	English	No	female	30	3	5	0	NAP	FOP	0	5046	NAP_FOP_NO.jpg	5	21	0	Correct	5.046	FOP+NO+NAP
1	23	Normal	Bachelor Degree	White, non-Hispanic	8	English	No	female	30	3	6	0	OME	STD	0	9362	OME_STD_NO.jpg	6	22	0	Correct	9.362	STD+NO+OME
1	23	Normal	Bachelor Degree	White, non-Hispanic	8	English	No	female	30	3	7	1	IBU	STD	0	24262	IBU_STD_YES.jpg	4	23	1	Conservative	24.262	STD+YES+IBU
1	23	Normal	Bachelor Degree	White, non-Hispanic	8	English	No	female	30	3	8	0	RAN	STD	0	10119	RAN_STD_NO.jpg	8	24	0	Correct	10.119	STD+NO+RAN
1	23	Normal	Bachelor Degree	White, non-Hispanic	8	English	No	female	30	4	1	1	OME	STD	0	42726	OME_STD_YES.jpg	6	25	1	Conservative	42.726	STD+YES+OME
1	23	Normal	Bachelor Degree	White, non-Hispanic	8	English	No	female	30	4	2	1	CIM	FOP	1	10031	CIM_FOP_YES.jpg	2	26	11	Correct	10.031	FOP+YES+CIM
1	23	Normal	Bachelor Degree	White, non-Hispanic	8	English	No	female	30	4	3	0	PHN	STD	0	4513	PHN_STD_NO.jpg	7	27	0	Correct	4.513	STD+NO+PHN
1	23	Normal	Bachelor Degree	White, non-Hispanic	8	English	No	female	30	4	4	1	RAN	STD	1	15719	RAN_STD_YES.jpg	8	28	11	Correct	15.719	STD+YES+RAN
1	23	Normal	Bachelor Degree	White, non-Hispanic	8	English	No	female	30	4	5	0	GUA	STD	0	4259	GUA_STD_NO.jpg	3	29	0	Correct	4.259	STD+NO+GUA
1	23	Normal	Bachelor Degree	White, non-Hispanic	8	English	No	female	30	4	6	1	NAP	FOP	1	10042	NAP_FOP_YES.jpg	5	30	11	Correct	10.042	FOP+YES+NAP
1	23	Normal	Bachelor Degree	White, non-Hispanic	8	English	No	female	30	4	7	0	ACE	FOP	0	5813	ACE_FOP_NO.jpg	1	31	0	Correct	5.813	FOP+NO+ACE
1	23	Normal	Bachelor Degree	White, non-Hispanic	8	English	No	female	30	4	8	0	IBU	STD	0	7961	IBU_STD_NO.jpg	4	32	0	Correct	7.961	STD+NO+IBU
2	41	Normal	High School	White, non-Hispanic	8	English	Yes	female	30	1	1	1	CIM	STD	1	26217	CIM_STD_YES.jpg	2	1	11	Correct	26.217	STD+YES+CIM
2	41	Normal	High School	White, non-Hispanic	8	English	Yes	female	30	1	2	0	GUA	FOP	0	22434	GUA_FOP_NO.jpg	3	2	0	Correct	22.434	FOP+NO+GUA
2	41	Normal	High School	White, non-Hispanic	8	English	Yes	female	30	1	3	0	RAN	FOP	0	33867	RAN_FOP_NO.jpg	8	3	0	Correct	33.867	FOP+NO+RAN
2	41	Normal	High School	White, non-Hispanic	8	English	Yes	female	30	1	4	1	PHN	FOP	1	17468	PHN_FOP_YES.jpg	7	4	11	Correct	17.468	FOP+YES+PHN
2	41	Normal	High School	White, non-Hispanic	8	English	Yes	female	30	1	5	1	ACE	STD	0	28986	ACE_STD_YES.jpg	1	5	1	Conservative	28.986	STD+YES+ACE
2	41	Normal	High School	White, non-Hispanic	8	English	Yes	female	30	1	6	0	IBU	STD	0	6029	IBU_STD_NO.jpg	4	6	0	Correct	6.029	STD+NO+IBU
2	41	Normal	High School	White, non-Hispanic	8	English	Yes	female	30	1	7	1	OME	FOP	1	19822	OME_FOP_YES.jpg	6	7	11	Correct	19.822	FOP+YES+OME
2	41	Normal	High School	White, non-Hispanic	8	English	Yes	female	30	1	8	1	NAP	FOP	1	9381	NAP_FOP_YES.jpg	5	8	11	Correct	9.381	FOP+YES+NAP
2	41	Normal	High School	White, non-Hispanic	8	English	Yes	female	30	2	1	0	NAP	STD	0	14184	NAP_STD_NO.jpg	5	9	0	Correct	14.184	STD+NO+NAP
2	41	Normal	High School	White, non-Hispanic	8	English	Yes	female	30	2	2	0	CIM	FOP	0	24868	CIM_FOP_NO.jpg	2	10	0	Correct	24.868	FOP+NO+CIM
2	41	Normal	High School	White, non-Hispanic	8	English	Yes	female	30	2	3	0	OME	STD	0	13816	OME_STD_NO.jpg	6	11	0	Correct	13.816	STD+NO+OME
2	41	Normal	High School	White, non-Hispanic	8	English	Yes	female	30	2	4	1	GUA	FOP	1	13894	GUA_FOP_YES.jpg	3	12	11	Correct	13.894	FOP+YES+GUA
2	41	Normal	High School	White, non-Hispanic	8	English	Yes	female	30	2	5	0	ACE	STD	1	28462	ACE_STD_NO.jpg	1	13	10	Risky	28.462	STD+NO+ACE
2	41	Normal	High School	White, non-Hispanic	8	English	Yes	female	30	2	6	0	PHN	FOP	0	10868	PHN_FOP_NO.jpg	7	14	0	Correct	10.868	FOP+NO+PHN
2	41	Normal	High School	White, non-Hispanic	8	English	Yes	female	30	2	7	1	IBU	FOP	1	8139	IBU_FOP_YES.jpg	4	15	11	Correct	8.139	FOP+YES+IBU
2	41	Normal	High School	White, non-Hispanic	8	English	Yes	female	30	2	8	1	RAN	STD	1	21809	RAN_STD_YES.jpg	8	16	11	Correct	21.809	STD+YES+RAN
2	41	Normal	High School	White, non-Hispanic	8	English	Yes	female	30	3	1	1	NAP	STD	1	6156	NAP_STD_YES.jpg	5	17	11	Correct	6.156	STD+YES+NAP
2	41	Normal	High School	White, non-Hispanic	8	English	Yes	female	30	3	2	1	PHN	STD	1	5078	PHN_STD_YES.jpg	7	18	11	Correct	5.078	STD+YES+PHN
2	41	Normal	High School	White, non-Hispanic	8	English	Yes	female	30	3	3	1	RAN	FOP	1	2542	RAN_FOP_YES.jpg	8	19	11	Correct	2.542	FOP+YES+RAN
2	41	Normal	High School	White, non-Hispanic	8	English	Yes	female	30	3	4	0	GUA	STD	0	2842	GUA_STD_NO.jpg	3	20	0	Correct	2.842	STD+NO+GUA
2	41	Normal	High School	White, non-Hispanic	8	English	Yes	female	30	3	5	1	OME	STD	1	4767	OME_STD_YES.jpg	6	21	11	Correct	4.767	STD+YES+OME
2	41	Normal	High School	White, non-Hispanic	8	English	Yes	female	30	3	6	0	IBU	FOP	0	2337	IBU_FOP_NO.jpg	4	22	0	Correct	2.337	FOP+NO+IBU
2	41	Normal	High School	White, non-Hispanic	8	English	Yes	female	30	3	7	1	ACE	FOP	1	2345	ACE_FOP_YES.jpg	1	23	11	Correct	2.345	FOP+YES+ACE
2	41	Normal	High School	White, non-Hispanic	8	English	Yes	female	30	3	8	1	CIM	FOP	1	2051	CIM_FOP_YES.jpg	2	24	11	Correct	2.051	FOP+YES+CIM
2	41	Normal	High School	White, non-Hispanic	8	English	Yes	female	30	4	1	0	OME	FOP	0	3766	OME_FOP_NO.jpg	6	25	0	Correct	3.766	FOP+NO+OME
2	41	Normal	High School	White, non-Hispanic	8	English	Yes	female	30	4	2	0	ACE	FOP	0	3651	ACE_FOP_NO.jpg	1	26	0	Correct	3.651	FOP+NO+ACE
2	41	Normal	High School	White, non-Hispanic	8	English	Yes	female	30	4	3	0	PHN	STD	0	3901	PHN_STD_NO.jpg	7	27	0	Correct	3.901	STD+NO+PHN
2	41	Normal	High School	White, non-Hispanic	8	English	Yes	female	30	4	4	0	CIM	STD	0	3194	CIM_STD_NO.jpg	2	28	0	Correct	3.194	STD+NO+CIM
2	41	Normal	High School	White, non-Hispanic	8	English	Yes	female	30	4	5	1	GUA	STD	1	9279	GUA_STD_YES.jpg	3	29	11	Correct	9.279	STD+YES+GUA
2	41	Normal	High School	White, non-Hispanic	8	English	Yes	female	30	4	6	0	NAP	FOP	0	2618	NAP_FOP_NO.jpg	5	30	0	Correct	2.618	FOP+NO+NAP
2	41	Normal	High School	White, non-Hispanic	8	English	Yes	female	30	4	7	1	IBU	STD	1	4591	IBU_STD_YES.jpg	4	31	11	Correct	4.591	STD+YES+IBU
2	41	Normal	High School	White, non-Hispanic	8	English	Yes	female	30	4	8	0	RAN	STD	0	12517	RAN_STD_NO.jpg	8	32	0	Correct	12.517	STD+NO+RAN
3	23	Normal	Bachelor Degree	Asian or Pacific Islanders	8	English	Yes	male	20	1	1	0	NAP	FOP	0	66330	NAP_FOP_NO.jpg	5	1	0	Correct	66.33	FOP+NO+NAP
3	23	Normal	Bachelor Degree	Asian or Pacific Islanders	8	English	Yes	male	20	1	2	1	RAN	FOP	1	100857	RAN_FOP_YES.jpg	8	2	11	Correct	100.857	FOP+YES+RAN
3	23	Normal	Bachelor Degree	Asian or Pacific Islanders	8	English	Yes	male	20	1	3	1	IBU	STD	0	63367	IBU_STD_YES.jpg	4	3	1	Conservative	63.367	STD+YES+IBU
3	23	Normal	Bachelor Degree	Asian or Pacific Islanders	8	English	Yes	male	20	1	4	1	ACE	FOP	1	73015	ACE_FOP_YES.jpg	1	4	11	Correct	73.015	FOP+YES+ACE
3	23	Normal	Bachelor Degree	Asian or Pacific Islanders	8	English	Yes	male	20	1	5	0	GUA	STD	0	18701	GUA_STD_NO.jpg	3	5	0	Correct	18.701	STD+NO+GUA
3	23	Normal	Bachelor Degree	Asian or Pacific Islanders	8	English	Yes	male	20	1	6	0	OME	STD	0	10821	OME_STD_NO.jpg	6	6	0	Correct	10.821	STD+NO+OME
3	23	Normal	Bachelor Degree	Asian or Pacific Islanders	8	English	Yes	male	20	1	7	1	PHN	STD	1	34425	PHN_STD_YES.jpg	7	7	11	Correct	34.425	STD+YES+PHN
3	23	Normal	Bachelor Degree	Asian or Pacific Islanders	8	English	Yes	male	20	1	8	0	CIM	STD	0	22595	CIM_STD_NO.jpg	2	8	0	Correct	22.595	STD+NO+CIM
3	23	Normal	Bachelor Degree	Asian or Pacific Islanders	8	English	Yes	male	20	2	1	0	PHN	STD	0	22904	PHN_STD_NO.jpg	7	9	0	Correct	22.904	STD+NO+PHN
3	23	Normal	Bachelor Degree	Asian or Pacific Islanders	8	English	Yes	male	20	2	2	1	RAN	STD	1	38026	RAN_STD_YES.jpg	8	10	11	Correct	38.026	STD+YES+RAN
3	23	Normal	Bachelor Degree	Asian or Pacific Islanders	8	English	Yes	male	20	2	3	1	IBU	FOP	0	5980	IBU_FOP_YES.jpg	4	11	1	Conservative	5.98	FOP+YES+IBU
3	23	Normal	Bachelor Degree	Asian or Pacific Islanders	8	English	Yes	male	20	2	4	0	CIM	FOP	0	6851	CIM_FOP_NO.jpg	2	12	0	Correct	6.851	FOP+NO+CIM
3	23	Normal	Bachelor Degree	Asian or Pacific Islanders	8	English	Yes	male	20	2	5	0	ACE	FOP	0	21176	ACE_FOP_NO.jpg	1	13	0	Correct	21.176	FOP+NO+ACE
3	23	Normal	Bachelor Degree	Asian or Pacific Islanders	8	English	Yes	male	20	2	6	1	GUA	FOP	1	8277	GUA_FOP_YES.jpg	3	14	11	Correct	8.277	FOP+YES+GUA
3	23	Normal	Bachelor Degree	Asian or Pacific Islanders	8	English	Yes	male	20	2	7	1	NAP	FOP	1	16716	NAP_FOP_YES.jpg	5	15	11	Correct	16.716	FOP+YES+NAP
3	23	Normal	Bachelor Degree	Asian or Pacific Islanders	8	English	Yes	male	20	2	8	1	OME	FOP	1	14214	OME_FOP_YES.jpg	6	16	11	Correct	14.214	FOP+YES+OME
3	23	Normal	Bachelor Degree	Asian or Pacific Islanders	8	English	Yes	male	20	3	1	1	OME	STD	0	6144	OME_STD_YES.jpg	6	17	1	Conservative	6.144	STD+YES+OME
3	23	Normal	Bachelor Degree	Asian or Pacific Islanders	8	English	Yes	male	20	3	2	1	NAP	STD	1	5716	NAP_STD_YES.jpg	5	18	11	Correct	5.716	STD+YES+NAP
3	23	Normal	Bachelor Degree	Asian or Pacific Islanders	8	English	Yes	male	20	3	3	0	IBU	FOP	0	7651	IBU_FOP_NO.jpg	4	19	0	Correct	7.651	FOP+NO+IBU
3	23	Normal	Bachelor Degree	Asian or Pacific Islanders	8	English	Yes	male	20	3	4	0	PHN	FOP	0	9538	PHN_FOP_NO.jpg	7	20	0	Correct	9.538	FOP+NO+PHN
3	23	Normal	Bachelor Degree	Asian or Pacific Islanders	8	English	Yes	male	20	3	5	0	GUA	FOP	0	3526	GUA_FOP_NO.jpg	3	21	0	Correct	3.526	FOP+NO+GUA
3	23	Normal	Bachelor Degree	Asian or Pacific Islanders	8	English	Yes	male	20	3	6	0	RAN	STD	0	7447	RAN_STD_NO.jpg	8	22	0	Correct	7.447	STD+NO+RAN
3	23	Normal	Bachelor Degree	Asian or Pacific Islanders	8	English	Yes	male	20	3	7	1	CIM	FOP	1	7533	CIM_FOP_YES.jpg	2	23	11	Correct	7.533	FOP+YES+CIM
3	23	Normal	Bachelor Degree	Asian or Pacific Islanders	8	English	Yes	male	20	3	8	1	ACE	STD	1	8728	ACE_STD_YES.jpg	1	24	11	Correct	8.728	STD+YES+ACE
3	23	Normal	Bachelor Degree	Asian or Pacific Islanders	8	English	Yes	male	20	4	1	0	ACE	STD	0	2335	ACE_STD_NO.jpg	1	25	0	Correct	2.335	STD+NO+ACE
3	23	Normal	Bachelor Degree	Asian or Pacific Islanders	8	English	Yes	male	20	4	2	1	GUA	STD	1	3440	GUA_STD_YES.jpg	3	26	11	Correct	3.44	STD+YES+GUA
3	23	Normal	Bachelor Degree	Asian or Pacific Islanders	8	English	Yes	male	20	4	3	0	NAP	STD	0	4847	NAP_STD_NO.jpg	5	27	0	Correct	4.847	STD+NO+NAP
3	23	Normal	Bachelor Degree	Asian or Pacific Islanders	8	English	Yes	male	20	4	4	1	PHN	FOP	1	2806	PHN_FOP_YES.jpg	7	28	11	Correct	2.806	FOP+YES+PHN
3	23	Normal	Bachelor Degree	Asian or Pacific Islanders	8	English	Yes	male	20	4	5	0	RAN	FOP	0	25947	RAN_FOP_NO.jpg	8	29	0	Correct	25.947	FOP+NO+RAN
3	23	Normal	Bachelor Degree	Asian or Pacific Islanders	8	English	Yes	male	20	4	6	0	OME	FOP	0	5549	OME_FOP_NO.jpg	6	30	0	Correct	5.549	FOP+NO+OME
3	23	Normal	Bachelor Degree	Asian or Pacific Islanders	8	English	Yes	male	20	4	7	0	IBU	STD	0	24098	IBU_STD_NO.jpg	4	31	0	Correct	24.098	STD+NO+IBU
3	23	Normal	Bachelor Degree	Asian or Pacific Islanders	8	English	Yes	male	20	4	8	1	CIM	STD	1	2879	CIM_STD_YES.jpg	2	32	11	Correct	2.879	STD+YES+CIM
4	21	Deficient-Red&Green	Bachelor Degree	White, non-Hispanic	8	English	No	female	30	1	1	1	CIM	STD	0	32952	CIM_STD_YES.jpg	2	1	1	Conservative	32.952	STD+YES+CIM
4	21	Deficient-Red&Green	Bachelor Degree	White, non-Hispanic	8	English	No	female	30	1	2	0	ACE	FOP	1	22495	ACE_FOP_NO.jpg	1	2	10	Risky	22.495	FOP+NO+ACE
4	21	Deficient-Red&Green	Bachelor Degree	White, non-Hispanic	8	English	No	female	30	1	3	1	GUA	STD	1	22663	GUA_STD_YES.jpg	3	3	11	Correct	22.663	STD+YES+GUA
4	21	Deficient-Red&Green	Bachelor Degree	White, non-Hispanic	8	English	No	female	30	1	4	1	NAP	FOP	1	35579	NAP_FOP_YES.jpg	5	4	11	Correct	35.579	FOP+YES+NAP
4	21	Deficient-Red&Green	Bachelor Degree	White, non-Hispanic	8	English	No	female	30	1	5	0	OME	STD	0	16357	OME_STD_NO.jpg	6	5	0	Correct	16.357	STD+NO+OME
4	21	Deficient-Red&Green	Bachelor Degree	White, non-Hispanic	8	English	No	female	30	1	6	0	PHN	STD	0	29579	PHN_STD_NO.jpg	7	6	0	Correct	29.579	STD+NO+PHN
4	21	Deficient-Red&Green	Bachelor Degree	White, non-Hispanic	8	English	No	female	30	1	7	1	IBU	STD	1	28696	IBU_STD_YES.jpg	4	7	11	Correct	28.696	STD+YES+IBU
4	21	Deficient-Red&Green	Bachelor Degree	White, non-Hispanic	8	English	No	female	30	1	8	0	RAN	FOP	0	11381	RAN_FOP_NO.jpg	8	8	0	Correct	11.381	FOP+NO+RAN
4	21	Deficient-Red&Green	Bachelor Degree	White, non-Hispanic	8	English	No	female	30	2	1	0	GUA	STD	0	12373	GUA_STD_NO.jpg	3	9	0	Correct	12.373	STD+NO+GUA
4	21	Deficient-Red&Green	Bachelor Degree	White, non-Hispanic	8	English	No	female	30	2	2	1	IBU	FOP	1	36753	IBU_FOP_YES.jpg	4	10	11	Correct	36.753	FOP+YES+IBU
4	21	Deficient-Red&Green	Bachelor Degree	White, non-Hispanic	8	English	No	female	30	2	3	1	OME	STD	0	30227	OME_STD_YES.jpg	6	11	1	Conservative	30.227	STD+YES+OME
4	21	Deficient-Red&Green	Bachelor Degree	White, non-Hispanic	8	English	No	female	30	2	4	0	NAP	FOP	0	2653	NAP_FOP_NO.jpg	5	12	0	Correct	2.653	FOP+NO+NAP
4	21	Deficient-Red&Green	Bachelor Degree	White, non-Hispanic	8	English	No	female	30	2	5	0	CIM	STD	1	5389	CIM_STD_NO.jpg	2	13	10	Risky	5.389	STD+NO+CIM
4	21	Deficient-Red&Green	Bachelor Degree	White, non-Hispanic	8	English	No	female	30	2	6	1	RAN	FOP	1	33595	RAN_FOP_YES.jpg	8	14	11	Correct	33.595	FOP+YES+RAN
4	21	Deficient-Red&Green	Bachelor Degree	White, non-Hispanic	8	English	No	female	30	2	7	0	ACE	STD	0	12562	ACE_STD_NO.jpg	1	15	0	Correct	12.562	STD+NO+ACE
4	21	Deficient-Red&Green	Bachelor Degree	White, non-Hispanic	8	English	No	female	30	2	8	0	PHN	FOP	0	6173	PHN_FOP_NO.jpg	7	16	0	Correct	6.173	FOP+NO+PHN
4	21	Deficient-Red&Green	Bachelor Degree	White, non-Hispanic	8	English	No	female	30	3	1	0	NAP	STD	0	6216	NAP_STD_NO.jpg	5	17	0	Correct	6.216	STD+NO+NAP
4	21	Deficient-Red&Green	Bachelor Degree	White, non-Hispanic	8	English	No	female	30	3	2	1	ACE	FOP	1	22137	ACE_FOP_YES.jpg	1	18	11	Correct	22.137	FOP+YES+ACE
4	21	Deficient-Red&Green	Bachelor Degree	White, non-Hispanic	8	English	No	female	30	3	3	1	PHN	FOP	1	35389	PHN_FOP_YES.jpg	7	19	11	Correct	35.389	FOP+YES+PHN
4	21	Deficient-Red&Green	Bachelor Degree	White, non-Hispanic	8	English	No	female	30	3	4	0	IBU	FOP	0	5158	IBU_FOP_NO.jpg	4	20	0	Correct	5.158	FOP+NO+IBU
4	21	Deficient-Red&Green	Bachelor Degree	White, non-Hispanic	8	English	No	female	30	3	5	1	RAN	STD	0	38150	RAN_STD_YES.jpg	8	21	1	Conservative	38.15	STD+YES+RAN
4	21	Deficient-Red&Green	Bachelor Degree	White, non-Hispanic	8	English	No	female	30	3	6	1	CIM	FOP	1	20763	CIM_FOP_YES.jpg	2	22	11	Correct	20.763	FOP+YES+CIM
4	21	Deficient-Red&Green	Bachelor Degree	White, non-Hispanic	8	English	No	female	30	3	7	0	OME	FOP	0	20634	OME_FOP_NO.jpg	6	23	0	Correct	20.634	FOP+NO+OME
4	21	Deficient-Red&Green	Bachelor Degree	White, non-Hispanic	8	English	No	female	30	3	8	1	GUA	FOP	1	21911	GUA_FOP_YES.jpg	3	24	11	Correct	21.911	FOP+YES+GUA
4	21	Deficient-Red&Green	Bachelor Degree	White, non-Hispanic	8	English	No	female	30	4	1	1	ACE	STD	1	30855	ACE_STD_YES.jpg	1	25	11	Correct	30.855	STD+YES+ACE
4	21	Deficient-Red&Green	Bachelor Degree	White, non-Hispanic	8	English	No	female	30	4	2	1	NAP	STD	1	29063	NAP_STD_YES.jpg	5	26	11	Correct	29.063	STD+YES+NAP
4	21	Deficient-Red&Green	Bachelor Degree	White, non-Hispanic	8	English	No	female	30	4	3	1	OME	FOP	0	26351	OME_FOP_YES.jpg	6	27	1	Conservative	26.351	FOP+YES+OME
4	21	Deficient-Red&Green	Bachelor Degree	White, non-Hispanic	8	English	No	female	30	4	4	0	RAN	STD	0	4551	RAN_STD_NO.jpg	8	28	0	Correct	4.551	STD+NO+RAN
4	21	Deficient-Red&Green	Bachelor Degree	White, non-Hispanic	8	English	No	female	30	4	5	0	CIM	FOP	1	4341	CIM_FOP_NO.jpg	2	29	10	Risky	4.341	FOP+NO+CIM
4	21	Deficient-Red&Green	Bachelor Degree	White, non-Hispanic	8	English	No	female	30	4	6	0	GUA	FOP	0	5317	GUA_FOP_NO.jpg	3	30	0	Correct	5.317	FOP+NO+GUA
4	21	Deficient-Red&Green	Bachelor Degree	White, non-Hispanic	8	English	No	female	30	4	7	1	PHN	STD	1	36527	PHN_STD_YES.jpg	7	31	11	Correct	36.527	STD+YES+PHN
4	21	Deficient-Red&Green	Bachelor Degree	White, non-Hispanic	8	English	No	female	30	4	8	0	IBU	STD	0	4009	IBU_STD_NO.jpg	4	32	0	Correct	4.009	STD+NO+IBU
5	47	Normal	Doctor Degree	White, non-Hispanic	8	English	Yes	male	30	1	1	1	ACE	STD	1	49951	ACE_STD_YES.jpg	1	1	11	Correct	49.951	STD+YES+ACE
5	47	Normal	Doctor Degree	White, non-Hispanic	8	English	Yes	male	30	1	2	0	OME	FOP	0	37081	OME_FOP_NO.jpg	6	2	0	Correct	37.081	FOP+NO+OME
5	47	Normal	Doctor Degree	White, non-Hispanic	8	English	Yes	male	30	1	3	0	NAP	FOP	0	38144	NAP_FOP_NO.jpg	5	3	0	Correct	38.144	FOP+NO+NAP
5	47	Normal	Doctor Degree	White, non-Hispanic	8	English	Yes	male	30	1	4	1	PHN	STD	1	37530	PHN_STD_YES.jpg	7	4	11	Correct	37.53	STD+YES+PHN
5	47	Normal	Doctor Degree	White, non-Hispanic	8	English	Yes	male	30	1	5	1	CIM	FOP	0	28542	CIM_FOP_YES.jpg	2	5	1	Conservative	28.542	FOP+YES+CIM
5	47	Normal	Doctor Degree	White, non-Hispanic	8	English	Yes	male	30	1	6	1	IBU	STD	0	27834	IBU_STD_YES.jpg	4	6	1	Conservative	27.834	STD+YES+IBU
5	47	Normal	Doctor Degree	White, non-Hispanic	8	English	Yes	male	30	1	7	0	RAN	STD	0	62879	RAN_STD_NO.jpg	8	7	0	Correct	62.879	STD+NO+RAN
5	47	Normal	Doctor Degree	White, non-Hispanic	8	English	Yes	male	30	1	8	0	GUA	FOP	0	22741	GUA_FOP_NO.jpg	3	8	0	Correct	22.741	FOP+NO+GUA
5	47	Normal	Doctor Degree	White, non-Hispanic	8	English	Yes	male	30	2	1	0	RAN	FOP	1	55030	RAN_FOP_NO.jpg	8	9	10	Risky	55.03	FOP+NO+RAN
5	47	Normal	Doctor Degree	White, non-Hispanic	8	English	Yes	male	30	2	2	1	CIM	STD	0	20623	CIM_STD_YES.jpg	2	10	1	Conservative	20.623	STD+YES+CIM
5	47	Normal	Doctor Degree	White, non-Hispanic	8	English	Yes	male	30	2	3	1	NAP	STD	1	38097	NAP_STD_YES.jpg	5	11	11	Correct	38.097	STD+YES+NAP
5	47	Normal	Doctor Degree	White, non-Hispanic	8	English	Yes	male	30	2	4	0	OME	STD	0	46515	OME_STD_NO.jpg	6	12	0	Correct	46.515	STD+NO+OME
5	47	Normal	Doctor Degree	White, non-Hispanic	8	English	Yes	male	30	2	5	1	GUA	STD	1	39024	GUA_STD_YES.jpg	3	13	11	Correct	39.024	STD+YES+GUA
5	47	Normal	Doctor Degree	White, non-Hispanic	8	English	Yes	male	30	2	6	0	ACE	FOP	0	21628	ACE_FOP_NO.jpg	1	14	0	Correct	21.628	FOP+NO+ACE
5	47	Normal	Doctor Degree	White, non-Hispanic	8	English	Yes	male	30	2	7	1	PHN	FOP	1	59779	PHN_FOP_YES.jpg	7	15	11	Correct	59.779	FOP+YES+PHN
5	47	Normal	Doctor Degree	White, non-Hispanic	8	English	Yes	male	30	2	8	0	IBU	STD	0	55015	IBU_STD_NO.jpg	4	16	0	Correct	55.015	STD+NO+IBU
5	47	Normal	Doctor Degree	White, non-Hispanic	8	English	Yes	male	30	3	1	1	ACE	FOP	1	36555	ACE_FOP_YES.jpg	1	17	11	Correct	36.555	FOP+YES+ACE
5	47	Normal	Doctor Degree	White, non-Hispanic	8	English	Yes	male	30	3	2	1	OME	FOP	1	44584	OME_FOP_YES.jpg	6	18	11	Correct	44.584	FOP+YES+OME
5	47	Normal	Doctor Degree	White, non-Hispanic	8	English	Yes	male	30	3	3	0	NAP	STD	0	57485	NAP_STD_NO.jpg	5	19	0	Correct	57.485	STD+NO+NAP
5	47	Normal	Doctor Degree	White, non-Hispanic	8	English	Yes	male	30	3	4	1	GUA	FOP	1	19937	GUA_FOP_YES.jpg	3	20	11	Correct	19.937	FOP+YES+GUA
5	47	Normal	Doctor Degree	White, non-Hispanic	8	English	Yes	male	30	3	5	1	RAN	STD	1	68561	RAN_STD_YES.jpg	8	21	11	Correct	68.561	STD+YES+RAN
5	47	Normal	Doctor Degree	White, non-Hispanic	8	English	Yes	male	30	3	6	0	CIM	STD	0	17667	CIM_STD_NO.jpg	2	22	0	Correct	17.667	STD+NO+CIM
5	47	Normal	Doctor Degree	White, non-Hispanic	8	English	Yes	male	30	3	7	0	PHN	STD	0	30526	PHN_STD_NO.jpg	7	23	0	Correct	30.526	STD+NO+PHN
5	47	Normal	Doctor Degree	White, non-Hispanic	8	English	Yes	male	30	3	8	1	IBU	FOP	1	37929	IBU_FOP_YES.jpg	4	24	11	Correct	37.929	FOP+YES+IBU
5	47	Normal	Doctor Degree	White, non-Hispanic	8	English	Yes	male	30	4	1	0	PHN	FOP	0	23228	PHN_FOP_NO.jpg	7	25	0	Correct	23.228	FOP+NO+PHN
5	47	Normal	Doctor Degree	White, non-Hispanic	8	English	Yes	male	30	4	2	1	OME	STD	1	32143	OME_STD_YES.jpg	6	26	11	Correct	32.143	STD+YES+OME
5	47	Normal	Doctor Degree	White, non-Hispanic	8	English	Yes	male	30	4	3	0	CIM	FOP	0	30612	CIM_FOP_NO.jpg	2	27	0	Correct	30.612	FOP+NO+CIM
5	47	Normal	Doctor Degree	White, non-Hispanic	8	English	Yes	male	30	4	4	0	GUA	STD	0	13506	GUA_STD_NO.jpg	3	28	0	Correct	13.506	STD+NO+GUA
5	47	Normal	Doctor Degree	White, non-Hispanic	8	English	Yes	male	30	4	5	0	ACE	STD	0	20468	ACE_STD_NO.jpg	1	29	0	Correct	20.468	STD+NO+ACE
5	47	Normal	Doctor Degree	White, non-Hispanic	8	English	Yes	male	30	4	6	0	IBU	FOP	0	48517	IBU_FOP_NO.jpg	4	30	0	Correct	48.517	FOP+NO+IBU
5	47	Normal	Doctor Degree	White, non-Hispanic	8	English	Yes	male	30	4	7	1	RAN	FOP	1	42344	RAN_FOP_YES.jpg	8	31	11	Correct	42.344	FOP+YES+RAN
5	47	Normal	Doctor Degree	White, non-Hispanic	8	English	Yes	male	30	4	8	1	NAP	FOP	1	36086	NAP_FOP_YES.jpg	5	32	11	Correct	36.086	FOP+YES+NAP
6	25	Normal	Master Degree	Asian or Pacific Islanders	7	Other	No	male	30	1	1	0	NAP	STD	1	15899	NAP_STD_NO.jpg	5	1	10	Risky	15.899	STD+NO+NAP
6	25	Normal	Master Degree	Asian or Pacific Islanders	7	Other	No	male	30	1	2	1	CIM	STD	1	7871	CIM_STD_YES.jpg	2	2	11	Correct	7.871	STD+YES+CIM
6	25	Normal	Master Degree	Asian or Pacific Islanders	7	Other	No	male	30	1	3	0	PHN	STD	0	15545	PHN_STD_NO.jpg	7	3	0	Correct	15.545	STD+NO+PHN
6	25	Normal	Master Degree	Asian or Pacific Islanders	7	Other	No	male	30	1	4	1	IBU	FOP	0	9753	IBU_FOP_YES.jpg	4	4	1	Conservative	9.753	FOP+YES+IBU
6	25	Normal	Master Degree	Asian or Pacific Islanders	7	Other	No	male	30	1	5	1	OME	STD	0	12712	OME_STD_YES.jpg	6	5	1	Conservative	12.712	STD+YES+OME
6	25	Normal	Master Degree	Asian or Pacific Islanders	7	Other	No	male	30	1	6	1	GUA	STD	1	23264	GUA_STD_YES.jpg	3	6	11	Correct	23.264	STD+YES+GUA
6	25	Normal	Master Degree	Asian or Pacific Islanders	7	Other	No	male	30	1	7	1	ACE	STD	1	17597	ACE_STD_YES.jpg	1	7	11	Correct	17.597	STD+YES+ACE
6	25	Normal	Master Degree	Asian or Pacific Islanders	7	Other	No	male	30	1	8	0	RAN	FOP	0	15695	RAN_FOP_NO.jpg	8	8	0	Correct	15.695	FOP+NO+RAN
6	25	Normal	Master Degree	Asian or Pacific Islanders	7	Other	No	male	30	2	1	1	RAN	FOP	1	14724	RAN_FOP_YES.jpg	8	9	11	Correct	14.724	FOP+YES+RAN
6	25	Normal	Master Degree	Asian or Pacific Islanders	7	Other	No	male	30	2	2	0	NAP	FOP	0	24896	NAP_FOP_NO.jpg	5	10	0	Correct	24.896	FOP+NO+NAP
6	25	Normal	Master Degree	Asian or Pacific Islanders	7	Other	No	male	30	2	3	0	PHN	FOP	0	15795	PHN_FOP_NO.jpg	7	11	0	Correct	15.795	FOP+NO+PHN
6	25	Normal	Master Degree	Asian or Pacific Islanders	7	Other	No	male	30	2	4	0	CIM	FOP	0	11551	CIM_FOP_NO.jpg	2	12	0	Correct	11.551	FOP+NO+CIM
6	25	Normal	Master Degree	Asian or Pacific Islanders	7	Other	No	male	30	2	5	0	GUA	FOP	0	5959	GUA_FOP_NO.jpg	3	13	0	Correct	5.959	FOP+NO+GUA
6	25	Normal	Master Degree	Asian or Pacific Islanders	7	Other	No	male	30	2	6	1	OME	FOP	0	14527	OME_FOP_YES.jpg	6	14	1	Conservative	14.527	FOP+YES+OME
6	25	Normal	Master Degree	Asian or Pacific Islanders	7	Other	No	male	30	2	7	0	IBU	FOP	0	3138	IBU_FOP_NO.jpg	4	15	0	Correct	3.138	FOP+NO+IBU
6	25	Normal	Master Degree	Asian or Pacific Islanders	7	Other	No	male	30	2	8	0	ACE	STD	0	11166	ACE_STD_NO.jpg	1	16	0	Correct	11.166	STD+NO+ACE
6	25	Normal	Master Degree	Asian or Pacific Islanders	7	Other	No	male	30	3	1	0	RAN	STD	0	8209	RAN_STD_NO.jpg	8	17	0	Correct	8.209	STD+NO+RAN
6	25	Normal	Master Degree	Asian or Pacific Islanders	7	Other	No	male	30	3	2	0	OME	STD	0	7327	OME_STD_NO.jpg	6	18	0	Correct	7.327	STD+NO+OME
6	25	Normal	Master Degree	Asian or Pacific Islanders	7	Other	No	male	30	3	3	1	PHN	STD	1	15301	PHN_STD_YES.jpg	7	19	11	Correct	15.301	STD+YES+PHN
6	25	Normal	Master Degree	Asian or Pacific Islanders	7	Other	No	male	30	3	4	0	ACE	FOP	0	7214	ACE_FOP_NO.jpg	1	20	0	Correct	7.214	FOP+NO+ACE
6	25	Normal	Master Degree	Asian or Pacific Islanders	7	Other	No	male	30	3	5	0	GUA	STD	0	5708	GUA_STD_NO.jpg	3	21	0	Correct	5.708	STD+NO+GUA
6	25	Normal	Master Degree	Asian or Pacific Islanders	7	Other	No	male	30	3	6	1	NAP	STD	1	12146	NAP_STD_YES.jpg	5	22	11	Correct	12.146	STD+YES+NAP
6	25	Normal	Master Degree	Asian or Pacific Islanders	7	Other	No	male	30	3	7	1	CIM	FOP	1	4774	CIM_FOP_YES.jpg	2	23	11	Correct	4.774	FOP+YES+CIM
6	25	Normal	Master Degree	Asian or Pacific Islanders	7	Other	No	male	30	3	8	0	IBU	STD	0	3428	IBU_STD_NO.jpg	4	24	0	Correct	3.428	STD+NO+IBU
6	25	Normal	Master Degree	Asian or Pacific Islanders	7	Other	No	male	30	4	1	1	NAP	FOP	1	4867	NAP_FOP_YES.jpg	5	25	11	Correct	4.867	FOP+YES+NAP
6	25	Normal	Master Degree	Asian or Pacific Islanders	7	Other	No	male	30	4	2	0	CIM	STD	1	5570	CIM_STD_NO.jpg	2	26	10	Risky	5.57	STD+NO+CIM
6	25	Normal	Master Degree	Asian or Pacific Islanders	7	Other	No	male	30	4	3	1	IBU	STD	1	8392	IBU_STD_YES.jpg	4	27	11	Correct	8.392	STD+YES+IBU
6	25	Normal	Master Degree	Asian or Pacific Islanders	7	Other	No	male	30	4	4	1	GUA	FOP	1	16250	GUA_FOP_YES.jpg	3	28	11	Correct	16.25	FOP+YES+GUA
6	25	Normal	Master Degree	Asian or Pacific Islanders	7	Other	No	male	30	4	5	1	PHN	FOP	1	4167	PHN_FOP_YES.jpg	7	29	11	Correct	4.167	FOP+YES+PHN
6	25	Normal	Master Degree	Asian or Pacific Islanders	7	Other	No	male	30	4	6	1	RAN	STD	1	16241	RAN_STD_YES.jpg	8	30	11	Correct	16.241	STD+YES+RAN
6	25	Normal	Master Degree	Asian or Pacific Islanders	7	Other	No	male	30	4	7	1	ACE	FOP	0	8087	ACE_FOP_YES.jpg	1	31	1	Conservative	8.087	FOP+YES+ACE
6	25	Normal	Master Degree	Asian or Pacific Islanders	7	Other	No	male	30	4	8	0	OME	FOP	0	4984	OME_FOP_NO.jpg	6	32	0	Correct	4.984	FOP+NO+OME
7	22	Normal	High School	White, non-Hispanic	8	English	No	male	20	1	1	0	OME	FOP	0	44549	OME_FOP_NO.jpg	6	1	0	Correct	44.549	FOP+NO+OME
7	22	Normal	High School	White, non-Hispanic	8	English	No	male	20	1	2	1	GUA	STD	1	34241	GUA_STD_YES.jpg	3	2	11	Correct	34.241	STD+YES+GUA
7	22	Normal	High School	White, non-Hispanic	8	English	No	male	20	1	3	0	RAN	STD	0	25949	RAN_STD_NO.jpg	8	3	0	Correct	25.949	STD+NO+RAN
7	22	Normal	High School	White, non-Hispanic	8	English	No	male	20	1	4	1	PHN	STD	1	39106	PHN_STD_YES.jpg	7	4	11	Correct	39.106	STD+YES+PHN
7	22	Normal	High School	White, non-Hispanic	8	English	No	male	20	1	5	0	CIM	FOP	0	14583	CIM_FOP_NO.jpg	2	5	0	Correct	14.583	FOP+NO+CIM
7	22	Normal	High School	White, non-Hispanic	8	English	No	male	20	1	6	0	IBU	FOP	0	24887	IBU_FOP_NO.jpg	4	6	0	Correct	24.887	FOP+NO+IBU
7	22	Normal	High School	White, non-Hispanic	8	English	No	male	20	1	7	0	ACE	STD	0	31312	ACE_STD_NO.jpg	1	7	0	Correct	31.312	STD+NO+ACE
7	22	Normal	High School	White, non-Hispanic	8	English	No	male	20	1	8	0	NAP	FOP	0	11393	NAP_FOP_NO.jpg	5	8	0	Correct	11.393	FOP+NO+NAP
7	22	Normal	High School	White, non-Hispanic	8	English	No	male	20	2	1	0	RAN	FOP	0	27174	RAN_FOP_NO.jpg	8	9	0	Correct	27.174	FOP+NO+RAN
7	22	Normal	High School	White, non-Hispanic	8	English	No	male	20	2	2	0	ACE	FOP	0	12321	ACE_FOP_NO.jpg	1	10	0	Correct	12.321	FOP+NO+ACE
7	22	Normal	High School	White, non-Hispanic	8	English	No	male	20	2	3	1	OME	FOP	1	26353	OME_FOP_YES.jpg	6	11	11	Correct	26.353	FOP+YES+OME
7	22	Normal	High School	White, non-Hispanic	8	English	No	male	20	2	4	1	IBU	STD	1	55862	IBU_STD_YES.jpg	4	12	11	Correct	55.862	STD+YES+IBU
7	22	Normal	High School	White, non-Hispanic	8	English	No	male	20	2	5	1	PHN	FOP	1	20075	PHN_FOP_YES.jpg	7	13	11	Correct	20.075	FOP+YES+PHN
7	22	Normal	High School	White, non-Hispanic	8	English	No	male	20	2	6	1	GUA	FOP	1	16823	GUA_FOP_YES.jpg	3	14	11	Correct	16.823	FOP+YES+GUA
7	22	Normal	High School	White, non-Hispanic	8	English	No	male	20	2	7	1	NAP	FOP	1	43107	NAP_FOP_YES.jpg	5	15	11	Correct	43.107	FOP+YES+NAP
7	22	Normal	High School	White, non-Hispanic	8	English	No	male	20	2	8	0	CIM	STD	0	41060	CIM_STD_NO.jpg	2	16	0	Correct	41.06	STD+NO+CIM
7	22	Normal	High School	White, non-Hispanic	8	English	No	male	20	3	1	0	NAP	STD	0	19951	NAP_STD_NO.jpg	5	17	0	Correct	19.951	STD+NO+NAP
7	22	Normal	High School	White, non-Hispanic	8	English	No	male	20	3	2	0	PHN	STD	0	6731	PHN_STD_NO.jpg	7	18	0	Correct	6.731	STD+NO+PHN
7	22	Normal	High School	White, non-Hispanic	8	English	No	male	20	3	3	1	OME	STD	1	19758	OME_STD_YES.jpg	6	19	11	Correct	19.758	STD+YES+OME
7	22	Normal	High School	White, non-Hispanic	8	English	No	male	20	3	4	1	CIM	FOP	1	14283	CIM_FOP_YES.jpg	2	20	11	Correct	14.283	FOP+YES+CIM
7	22	Normal	High School	White, non-Hispanic	8	English	No	male	20	3	5	1	ACE	FOP	1	15730	ACE_FOP_YES.jpg	1	21	11	Correct	15.73	FOP+YES+ACE
7	22	Normal	High School	White, non-Hispanic	8	English	No	male	20	3	6	0	IBU	STD	0	28404	IBU_STD_NO.jpg	4	22	0	Correct	28.404	STD+NO+IBU
7	22	Normal	High School	White, non-Hispanic	8	English	No	male	20	3	7	0	GUA	STD	0	6443	GUA_STD_NO.jpg	3	23	0	Correct	6.443	STD+NO+GUA
7	22	Normal	High School	White, non-Hispanic	8	English	No	male	20	3	8	1	RAN	FOP	1	28099	RAN_FOP_YES.jpg	8	24	11	Correct	28.099	FOP+YES+RAN
7	22	Normal	High School	White, non-Hispanic	8	English	No	male	20	4	1	1	NAP	STD	1	8816	NAP_STD_YES.jpg	5	25	11	Correct	8.816	STD+YES+NAP
7	22	Normal	High School	White, non-Hispanic	8	English	No	male	20	4	2	1	IBU	FOP	1	24450	IBU_FOP_YES.jpg	4	26	11	Correct	24.45	FOP+YES+IBU
7	22	Normal	High School	White, non-Hispanic	8	English	No	male	20	4	3	1	RAN	STD	1	22640	RAN_STD_YES.jpg	8	27	11	Correct	22.64	STD+YES+RAN
7	22	Normal	High School	White, non-Hispanic	8	English	No	male	20	4	4	1	CIM	STD	1	10869	CIM_STD_YES.jpg	2	28	11	Correct	10.869	STD+YES+CIM
7	22	Normal	High School	White, non-Hispanic	8	English	No	male	20	4	5	0	PHN	FOP	0	7002	PHN_FOP_NO.jpg	7	29	0	Correct	7.002	FOP+NO+PHN
7	22	Normal	High School	White, non-Hispanic	8	English	No	male	20	4	6	0	OME	STD	0	8516	OME_STD_NO.jpg	6	30	0	Correct	8.516	STD+NO+OME
7	22	Normal	High School	White, non-Hispanic	8	English	No	male	20	4	7	0	GUA	FOP	0	3450	GUA_FOP_NO.jpg	3	31	0	Correct	3.45	FOP+NO+GUA
7	22	Normal	High School	White, non-Hispanic	8	English	No	male	20	4	8	1	ACE	STD	1	2888	ACE_STD_YES.jpg	1	32	11	Correct	2.888	STD+YES+ACE
8	56	Normal	Master Degree	White, non-Hispanic	8	English	Yes	male	30	1	1	0	CIM	STD	0	41087	CIM_STD_NO.jpg	2	1	0	Correct	41.087	STD+NO+CIM
8	56	Normal	Master Degree	White, non-Hispanic	8	English	Yes	male	30	1	2	0	IBU	FOP	0	77874	IBU_FOP_NO.jpg	4	2	0	Correct	77.874	FOP+NO+IBU
8	56	Normal	Master Degree	White, non-Hispanic	8	English	Yes	male	30	1	3	1	ACE	FOP	1	67346	ACE_FOP_YES.jpg	1	3	11	Correct	67.346	FOP+YES+ACE
8	56	Normal	Master Degree	White, non-Hispanic	8	English	Yes	male	30	1	4	1	RAN	FOP	1	65491	RAN_FOP_YES.jpg	8	4	11	Correct	65.491	FOP+YES+RAN
8	56	Normal	Master Degree	White, non-Hispanic	8	English	Yes	male	30	1	5	0	OME	STD	0	22237	OME_STD_NO.jpg	6	5	0	Correct	22.237	STD+NO+OME
8	56	Normal	Master Degree	White, non-Hispanic	8	English	Yes	male	30	1	6	1	PHN	FOP	1	51100	PHN_FOP_YES.jpg	7	6	11	Correct	51.1	FOP+YES+PHN
8	56	Normal	Master Degree	White, non-Hispanic	8	English	Yes	male	30	1	7	1	NAP	FOP	1	81617	NAP_FOP_YES.jpg	5	7	11	Correct	81.617	FOP+YES+NAP
8	56	Normal	Master Degree	White, non-Hispanic	8	English	Yes	male	30	1	8	1	GUA	STD	1	44528	GUA_STD_YES.jpg	3	8	11	Correct	44.528	STD+YES+GUA
8	56	Normal	Master Degree	White, non-Hispanic	8	English	Yes	male	30	2	1	1	CIM	STD	1	31055	CIM_STD_YES.jpg	2	9	11	Correct	31.055	STD+YES+CIM
8	56	Normal	Master Degree	White, non-Hispanic	8	English	Yes	male	30	2	2	1	OME	STD	1	64143	OME_STD_YES.jpg	6	10	11	Correct	64.143	STD+YES+OME
8	56	Normal	Master Degree	White, non-Hispanic	8	English	Yes	male	30	2	3	1	PHN	STD	1	38194	PHN_STD_YES.jpg	7	11	11	Correct	38.194	STD+YES+PHN
8	56	Normal	Master Degree	White, non-Hispanic	8	English	Yes	male	30	2	4	1	IBU	STD	1	43302	IBU_STD_YES.jpg	4	12	11	Correct	43.302	STD+YES+IBU
8	56	Normal	Master Degree	White, non-Hispanic	8	English	Yes	male	30	2	5	1	GUA	FOP	1	13673	GUA_FOP_YES.jpg	3	13	11	Correct	13.673	FOP+YES+GUA
8	56	Normal	Master Degree	White, non-Hispanic	8	English	Yes	male	30	2	6	1	NAP	STD	1	14195	NAP_STD_YES.jpg	5	14	11	Correct	14.195	STD+YES+NAP
8	56	Normal	Master Degree	White, non-Hispanic	8	English	Yes	male	30	2	7	0	RAN	STD	0	22642	RAN_STD_NO.jpg	8	15	0	Correct	22.642	STD+NO+RAN
8	56	Normal	Master Degree	White, non-Hispanic	8	English	Yes	male	30	2	8	1	ACE	STD	1	20705	ACE_STD_YES.jpg	1	16	11	Correct	20.705	STD+YES+ACE
8	56	Normal	Master Degree	White, non-Hispanic	8	English	Yes	male	30	3	1	0	ACE	STD	0	24278	ACE_STD_NO.jpg	1	17	0	Correct	24.278	STD+NO+ACE
8	56	Normal	Master Degree	White, non-Hispanic	8	English	Yes	male	30	3	2	0	PHN	FOP	0	14354	PHN_FOP_NO.jpg	7	18	0	Correct	14.354	FOP+NO+PHN
8	56	Normal	Master Degree	White, non-Hispanic	8	English	Yes	male	30	3	3	0	OME	FOP	0	11081	OME_FOP_NO.jpg	6	19	0	Correct	11.081	FOP+NO+OME
8	56	Normal	Master Degree	White, non-Hispanic	8	English	Yes	male	30	3	4	0	NAP	FOP	0	12246	NAP_FOP_NO.jpg	5	20	0	Correct	12.246	FOP+NO+NAP
8	56	Normal	Master Degree	White, non-Hispanic	8	English	Yes	male	30	3	5	0	RAN	FOP	0	5662	RAN_FOP_NO.jpg	8	21	0	Correct	5.662	FOP+NO+RAN
8	56	Normal	Master Degree	White, non-Hispanic	8	English	Yes	male	30	3	6	0	GUA	FOP	0	1768	GUA_FOP_NO.jpg	3	22	0	Correct	1.768	FOP+NO+GUA
8	56	Normal	Master Degree	White, non-Hispanic	8	English	Yes	male	30	3	7	0	IBU	STD	0	16548	IBU_STD_NO.jpg	4	23	0	Correct	16.548	STD+NO+IBU
8	56	Normal	Master Degree	White, non-Hispanic	8	English	Yes	male	30	3	8	1	CIM	FOP	1	4547	CIM_FOP_YES.jpg	2	24	11	Correct	4.547	FOP+YES+CIM
8	56	Normal	Master Degree	White, non-Hispanic	8	English	Yes	male	30	4	1	0	PHN	STD	0	11047	PHN_STD_NO.jpg	7	25	0	Correct	11.047	STD+NO+PHN
8	56	Normal	Master Degree	White, non-Hispanic	8	English	Yes	male	30	4	2	1	OME	FOP	1	3298	OME_FOP_YES.jpg	6	26	11	Correct	3.298	FOP+YES+OME
8	56	Normal	Master Degree	White, non-Hispanic	8	English	Yes	male	30	4	3	0	NAP	STD	0	10455	NAP_STD_NO.jpg	5	27	0	Correct	10.455	STD+NO+NAP
8	56	Normal	Master Degree	White, non-Hispanic	8	English	Yes	male	30	4	4	0	GUA	STD	0	10841	GUA_STD_NO.jpg	3	28	0	Correct	10.841	STD+NO+GUA
8	56	Normal	Master Degree	White, non-Hispanic	8	English	Yes	male	30	4	5	0	ACE	FOP	0	3714	ACE_FOP_NO.jpg	1	29	0	Correct	3.714	FOP+NO+ACE
8	56	Normal	Master Degree	White, non-Hispanic	8	English	Yes	male	30	4	6	1	IBU	FOP	1	1168	IBU_FOP_YES.jpg	4	30	11	Correct	1.168	FOP+YES+IBU
8	56	Normal	Master Degree	White, non-Hispanic	8	English	Yes	male	30	4	7	0	CIM	FOP	0	1727	CIM_FOP_NO.jpg	2	31	0	Correct	1.727	FOP+NO+CIM
8	56	Normal	Master Degree	White, non-Hispanic	8	English	Yes	male	30	4	8	1	RAN	STD	1	17961	RAN_STD_YES.jpg	8	32	11	Correct	17.961	STD+YES+RAN
9	31	Normal	Master Degree	Asian or Pacific Islanders	3	Chinese	Yes	female	30	1	1	1	NAP	STD	1	54527	NAP_STD_YES.jpg	5	1	11	Correct	54.527	STD+YES+NAP
9	31	Normal	Master Degree	Asian or Pacific Islanders	3	Chinese	Yes	female	30	1	2	0	PHN	FOP	1	36176	PHN_FOP_NO.jpg	7	2	10	Risky	36.176	FOP+NO+PHN
9	31	Normal	Master Degree	Asian or Pacific Islanders	3	Chinese	Yes	female	30	1	3	0	RAN	STD	0	12037	RAN_STD_NO.jpg	8	3	0	Correct	12.037	STD+NO+RAN
9	31	Normal	Master Degree	Asian or Pacific Islanders	3	Chinese	Yes	female	30	1	4	1	IBU	FOP	1	52529	IBU_FOP_YES.jpg	4	4	11	Correct	52.529	FOP+YES+IBU
9	31	Normal	Master Degree	Asian or Pacific Islanders	3	Chinese	Yes	female	30	1	5	1	OME	STD	1	64673	OME_STD_YES.jpg	6	5	11	Correct	64.673	STD+YES+OME
9	31	Normal	Master Degree	Asian or Pacific Islanders	3	Chinese	Yes	female	30	1	6	1	CIM	STD	1	30846	CIM_STD_YES.jpg	2	6	11	Correct	30.846	STD+YES+CIM
9	31	Normal	Master Degree	Asian or Pacific Islanders	3	Chinese	Yes	female	30	1	7	1	GUA	STD	1	50155	GUA_STD_YES.jpg	3	7	11	Correct	50.155	STD+YES+GUA
9	31	Normal	Master Degree	Asian or Pacific Islanders	3	Chinese	Yes	female	30	1	8	0	ACE	FOP	0	9342	ACE_FOP_NO.jpg	1	8	0	Correct	9.342	FOP+NO+ACE
9	31	Normal	Master Degree	Asian or Pacific Islanders	3	Chinese	Yes	female	30	2	1	0	ACE	STD	0	6274	ACE_STD_NO.jpg	1	9	0	Correct	6.274	STD+NO+ACE
9	31	Normal	Master Degree	Asian or Pacific Islanders	3	Chinese	Yes	female	30	2	2	0	GUA	STD	0	13261	GUA_STD_NO.jpg	3	10	0	Correct	13.261	STD+NO+GUA
9	31	Normal	Master Degree	Asian or Pacific Islanders	3	Chinese	Yes	female	30	2	3	0	RAN	FOP	1	20268	RAN_FOP_NO.jpg	8	11	10	Risky	20.268	FOP+NO+RAN
9	31	Normal	Master Degree	Asian or Pacific Islanders	3	Chinese	Yes	female	30	2	4	1	IBU	STD	1	48727	IBU_STD_YES.jpg	4	12	11	Correct	48.727	STD+YES+IBU
9	31	Normal	Master Degree	Asian or Pacific Islanders	3	Chinese	Yes	female	30	2	5	1	NAP	FOP	1	16278	NAP_FOP_YES.jpg	5	13	11	Correct	16.278	FOP+YES+NAP
9	31	Normal	Master Degree	Asian or Pacific Islanders	3	Chinese	Yes	female	30	2	6	0	CIM	FOP	0	6363	CIM_FOP_NO.jpg	2	14	0	Correct	6.363	FOP+NO+CIM
9	31	Normal	Master Degree	Asian or Pacific Islanders	3	Chinese	Yes	female	30	2	7	0	PHN	STD	0	26530	PHN_STD_NO.jpg	7	15	0	Correct	26.53	STD+NO+PHN
9	31	Normal	Master Degree	Asian or Pacific Islanders	3	Chinese	Yes	female	30	2	8	0	OME	FOP	0	8555	OME_FOP_NO.jpg	6	16	0	Correct	8.555	FOP+NO+OME
9	31	Normal	Master Degree	Asian or Pacific Islanders	3	Chinese	Yes	female	30	3	1	1	RAN	STD	1	30901	RAN_STD_YES.jpg	8	17	11	Correct	30.901	STD+YES+RAN
9	31	Normal	Master Degree	Asian or Pacific Islanders	3	Chinese	Yes	female	30	3	2	1	PHN	STD	1	29631	PHN_STD_YES.jpg	7	18	11	Correct	29.631	STD+YES+PHN
9	31	Normal	Master Degree	Asian or Pacific Islanders	3	Chinese	Yes	female	30	3	3	0	CIM	STD	0	5365	CIM_STD_NO.jpg	2	19	0	Correct	5.365	STD+NO+CIM
9	31	Normal	Master Degree	Asian or Pacific Islanders	3	Chinese	Yes	female	30	3	4	1	GUA	FOP	1	20824	GUA_FOP_YES.jpg	3	20	11	Correct	20.824	FOP+YES+GUA
9	31	Normal	Master Degree	Asian or Pacific Islanders	3	Chinese	Yes	female	30	3	5	1	ACE	STD	1	21566	ACE_STD_YES.jpg	1	21	11	Correct	21.566	STD+YES+ACE
9	31	Normal	Master Degree	Asian or Pacific Islanders	3	Chinese	Yes	female	30	3	6	0	IBU	FOP	0	20591	IBU_FOP_NO.jpg	4	22	0	Correct	20.591	FOP+NO+IBU
9	31	Normal	Master Degree	Asian or Pacific Islanders	3	Chinese	Yes	female	30	3	7	0	OME	STD	0	14928	OME_STD_NO.jpg	6	23	0	Correct	14.928	STD+NO+OME
9	31	Normal	Master Degree	Asian or Pacific Islanders	3	Chinese	Yes	female	30	3	8	0	NAP	STD	0	14878	NAP_STD_NO.jpg	5	24	0	Correct	14.878	STD+NO+NAP
9	31	Normal	Master Degree	Asian or Pacific Islanders	3	Chinese	Yes	female	30	4	1	0	NAP	FOP	0	7503	NAP_FOP_NO.jpg	5	25	0	Correct	7.503	FOP+NO+NAP
9	31	Normal	Master Degree	Asian or Pacific Islanders	3	Chinese	Yes	female	30	4	2	1	CIM	FOP	1	21759	CIM_FOP_YES.jpg	2	26	11	Correct	21.759	FOP+YES+CIM
9	31	Normal	Master Degree	Asian or Pacific Islanders	3	Chinese	Yes	female	30	4	3	0	GUA	FOP	0	8550	GUA_FOP_NO.jpg	3	27	0	Correct	8.55	FOP+NO+GUA
9	31	Normal	Master Degree	Asian or Pacific Islanders	3	Chinese	Yes	female	30	4	4	1	OME	FOP	1	21152	OME_FOP_YES.jpg	6	28	11	Correct	21.152	FOP+YES+OME
9	31	Normal	Master Degree	Asian or Pacific Islanders	3	Chinese	Yes	female	30	4	5	1	PHN	FOP	1	19347	PHN_FOP_YES.jpg	7	29	11	Correct	19.347	FOP+YES+PHN
9	31	Normal	Master Degree	Asian or Pacific Islanders	3	Chinese	Yes	female	30	4	6	0	IBU	STD	0	4672	IBU_STD_NO.jpg	4	30	0	Correct	4.672	STD+NO+IBU
9	31	Normal	Master Degree	Asian or Pacific Islanders	3	Chinese	Yes	female	30	4	7	1	ACE	FOP	1	14405	ACE_FOP_YES.jpg	1	31	11	Correct	14.405	FOP+YES+ACE
9	31	Normal	Master Degree	Asian or Pacific Islanders	3	Chinese	Yes	female	30	4	8	1	RAN	FOP	1	21671	RAN_FOP_YES.jpg	8	32	11	Correct	21.671	FOP+YES+RAN
10	42	Normal	Master Degree	White, non-Hispanic	8	English	Yes	female	30	1	1	1	IBU	STD	1	56884	IBU_STD_YES.jpg	4	1	11	Correct	56.884	STD+YES+IBU
10	42	Normal	Master Degree	White, non-Hispanic	8	English	Yes	female	30	1	2	0	OME	STD	0	15383	OME_STD_NO.jpg	6	2	0	Correct	15.383	STD+NO+OME
10	42	Normal	Master Degree	White, non-Hispanic	8	English	Yes	female	30	1	3	0	CIM	STD	0	12986	CIM_STD_NO.jpg	2	3	0	Correct	12.986	STD+NO+CIM
10	42	Normal	Master Degree	White, non-Hispanic	8	English	Yes	female	30	1	4	1	GUA	FOP	1	35313	GUA_FOP_YES.jpg	3	4	11	Correct	35.313	FOP+YES+GUA
10	42	Normal	Master Degree	White, non-Hispanic	8	English	Yes	female	30	1	5	0	NAP	STD	0	27902	NAP_STD_NO.jpg	5	5	0	Correct	27.902	STD+NO+NAP
10	42	Normal	Master Degree	White, non-Hispanic	8	English	Yes	female	30	1	6	1	PHN	STD	1	36598	PHN_STD_YES.jpg	7	6	11	Correct	36.598	STD+YES+PHN
10	42	Normal	Master Degree	White, non-Hispanic	8	English	Yes	female	30	1	7	0	ACE	STD	0	22919	ACE_STD_NO.jpg	1	7	0	Correct	22.919	STD+NO+ACE
10	42	Normal	Master Degree	White, non-Hispanic	8	English	Yes	female	30	1	8	0	RAN	FOP	0	27373	RAN_FOP_NO.jpg	8	8	0	Correct	27.373	FOP+NO+RAN
10	42	Normal	Master Degree	White, non-Hispanic	8	English	Yes	female	30	2	1	1	PHN	FOP	1	11886	PHN_FOP_YES.jpg	7	9	11	Correct	11.886	FOP+YES+PHN
10	42	Normal	Master Degree	White, non-Hispanic	8	English	Yes	female	30	2	2	1	ACE	FOP	1	25094	ACE_FOP_YES.jpg	1	10	11	Correct	25.094	FOP+YES+ACE
10	42	Normal	Master Degree	White, non-Hispanic	8	English	Yes	female	30	2	3	0	GUA	FOP	0	24242	GUA_FOP_NO.jpg	3	11	0	Correct	24.242	FOP+NO+GUA
10	42	Normal	Master Degree	White, non-Hispanic	8	English	Yes	female	30	2	4	0	IBU	FOP	0	6167	IBU_FOP_NO.jpg	4	12	0	Correct	6.167	FOP+NO+IBU
10	42	Normal	Master Degree	White, non-Hispanic	8	English	Yes	female	30	2	5	1	NAP	FOP	1	7266	NAP_FOP_YES.jpg	5	13	11	Correct	7.266	FOP+YES+NAP
10	42	Normal	Master Degree	White, non-Hispanic	8	English	Yes	female	30	2	6	1	OME	FOP	1	25130	OME_FOP_YES.jpg	6	14	11	Correct	25.13	FOP+YES+OME
10	42	Normal	Master Degree	White, non-Hispanic	8	English	Yes	female	30	2	7	0	CIM	FOP	0	17386	CIM_FOP_NO.jpg	2	15	0	Correct	17.386	FOP+NO+CIM
10	42	Normal	Master Degree	White, non-Hispanic	8	English	Yes	female	30	2	8	1	RAN	STD	1	22121	RAN_STD_YES.jpg	8	16	11	Correct	22.121	STD+YES+RAN
10	42	Normal	Master Degree	White, non-Hispanic	8	English	Yes	female	30	3	1	0	OME	FOP	0	6060	OME_FOP_NO.jpg	6	17	0	Correct	6.06	FOP+NO+OME
10	42	Normal	Master Degree	White, non-Hispanic	8	English	Yes	female	30	3	2	1	ACE	STD	1	6499	ACE_STD_YES.jpg	1	18	11	Correct	6.499	STD+YES+ACE
10	42	Normal	Master Degree	White, non-Hispanic	8	English	Yes	female	30	3	3	0	NAP	FOP	0	2957	NAP_FOP_NO.jpg	5	19	0	Correct	2.957	FOP+NO+NAP
10	42	Normal	Master Degree	White, non-Hispanic	8	English	Yes	female	30	3	4	0	PHN	STD	0	14265	PHN_STD_NO.jpg	7	20	0	Correct	14.265	STD+NO+PHN
10	42	Normal	Master Degree	White, non-Hispanic	8	English	Yes	female	30	3	5	1	CIM	FOP	1	11892	CIM_FOP_YES.jpg	2	21	11	Correct	11.892	FOP+YES+CIM
10	42	Normal	Master Degree	White, non-Hispanic	8	English	Yes	female	30	3	6	1	IBU	FOP	1	3595	IBU_FOP_YES.jpg	4	22	11	Correct	3.595	FOP+YES+IBU
10	42	Normal	Master Degree	White, non-Hispanic	8	English	Yes	female	30	3	7	0	RAN	STD	0	8658	RAN_STD_NO.jpg	8	23	0	Correct	8.658	STD+NO+RAN
10	42	Normal	Master Degree	White, non-Hispanic	8	English	Yes	female	30	3	8	1	GUA	STD	1	31051	GUA_STD_YES.jpg	3	24	11	Correct	31.051	STD+YES+GUA
10	42	Normal	Master Degree	White, non-Hispanic	8	English	Yes	female	30	4	1	0	PHN	FOP	0	5129	PHN_FOP_NO.jpg	7	25	0	Correct	5.129	FOP+NO+PHN
10	42	Normal	Master Degree	White, non-Hispanic	8	English	Yes	female	30	4	2	1	RAN	FOP	1	2809	RAN_FOP_YES.jpg	8	26	11	Correct	2.809	FOP+YES+RAN
10	42	Normal	Master Degree	White, non-Hispanic	8	English	Yes	female	30	4	3	0	ACE	FOP	0	1869	ACE_FOP_NO.jpg	1	27	0	Correct	1.869	FOP+NO+ACE
10	42	Normal	Master Degree	White, non-Hispanic	8	English	Yes	female	30	4	4	1	NAP	STD	1	27574	NAP_STD_YES.jpg	5	28	11	Correct	27.574	STD+YES+NAP
10	42	Normal	Master Degree	White, non-Hispanic	8	English	Yes	female	30	4	5	1	CIM	STD	1	21780	CIM_STD_YES.jpg	2	29	11	Correct	21.78	STD+YES+CIM
10	42	Normal	Master Degree	White, non-Hispanic	8	English	Yes	female	30	4	6	0	IBU	STD	0	9771	IBU_STD_NO.jpg	4	30	0	Correct	9.771	STD+NO+IBU
10	42	Normal	Master Degree	White, non-Hispanic	8	English	Yes	female	30	4	7	0	GUA	STD	0	6968	GUA_STD_NO.jpg	3	31	0	Correct	6.968	STD+NO+GUA
10	42	Normal	Master Degree	White, non-Hispanic	8	English	Yes	female	30	4	8	1	OME	STD	1	27442	OME_STD_YES.jpg	6	32	11	Correct	27.442	STD+YES+OME
11	21	Normal	High School	White, non-Hispanic	7	English	No	male	20	1	1	1	NAP	STD	1	65473	NAP_STD_YES.jpg	5	1	11	Correct	65.473	STD+YES+NAP
11	21	Normal	High School	White, non-Hispanic	7	English	No	male	20	1	2	1	ACE	STD	1	35008	ACE_STD_YES.jpg	1	2	11	Correct	35.008	STD+YES+ACE
11	21	Normal	High School	White, non-Hispanic	7	English	No	male	20	1	3	0	RAN	FOP	0	13598	RAN_FOP_NO.jpg	8	3	0	Correct	13.598	FOP+NO+RAN
11	21	Normal	High School	White, non-Hispanic	7	English	No	male	20	1	4	1	CIM	FOP	1	32188	CIM_FOP_YES.jpg	2	4	11	Correct	32.188	FOP+YES+CIM
11	21	Normal	High School	White, non-Hispanic	7	English	No	male	20	1	5	1	OME	FOP	1	48534	OME_FOP_YES.jpg	6	5	11	Correct	48.534	FOP+YES+OME
11	21	Normal	High School	White, non-Hispanic	7	English	No	male	20	1	6	0	GUA	FOP	0	6336	GUA_FOP_NO.jpg	3	6	0	Correct	6.336	FOP+NO+GUA
11	21	Normal	High School	White, non-Hispanic	7	English	No	male	20	1	7	0	IBU	FOP	0	33573	IBU_FOP_NO.jpg	4	7	0	Correct	33.573	FOP+NO+IBU
11	21	Normal	High School	White, non-Hispanic	7	English	No	male	20	1	8	1	PHN	STD	1	40999	PHN_STD_YES.jpg	7	8	11	Correct	40.999	STD+YES+PHN
11	21	Normal	High School	White, non-Hispanic	7	English	No	male	20	2	1	0	NAP	FOP	0	22757	NAP_FOP_NO.jpg	5	9	0	Correct	22.757	FOP+NO+NAP
11	21	Normal	High School	White, non-Hispanic	7	English	No	male	20	2	2	0	PHN	FOP	0	9729	PHN_FOP_NO.jpg	7	10	0	Correct	9.729	FOP+NO+PHN
11	21	Normal	High School	White, non-Hispanic	7	English	No	male	20	2	3	0	RAN	STD	0	6864	RAN_STD_NO.jpg	8	11	0	Correct	6.864	STD+NO+RAN
11	21	Normal	High School	White, non-Hispanic	7	English	No	male	20	2	4	1	CIM	STD	1	14192	CIM_STD_YES.jpg	2	12	11	Correct	14.192	STD+YES+CIM
11	21	Normal	High School	White, non-Hispanic	7	English	No	male	20	2	5	1	IBU	FOP	1	35079	IBU_FOP_YES.jpg	4	13	11	Correct	35.079	FOP+YES+IBU
11	21	Normal	High School	White, non-Hispanic	7	English	No	male	20	2	6	0	OME	STD	1	62559	OME_STD_NO.jpg	6	14	10	Risky	62.559	STD+NO+OME
11	21	Normal	High School	White, non-Hispanic	7	English	No	male	20	2	7	0	GUA	STD	0	4972	GUA_STD_NO.jpg	3	15	0	Correct	4.972	STD+NO+GUA
11	21	Normal	High School	White, non-Hispanic	7	English	No	male	20	2	8	0	ACE	STD	0	22955	ACE_STD_NO.jpg	1	16	0	Correct	22.955	STD+NO+ACE
11	21	Normal	High School	White, non-Hispanic	7	English	No	male	20	3	1	0	NAP	STD	0	9414	NAP_STD_NO.jpg	5	17	0	Correct	9.414	STD+NO+NAP
11	21	Normal	High School	White, non-Hispanic	7	English	No	male	20	3	2	1	PHN	FOP	1	7189	PHN_FOP_YES.jpg	7	18	11	Correct	7.189	FOP+YES+PHN
11	21	Normal	High School	White, non-Hispanic	7	English	No	male	20	3	3	1	RAN	FOP	1	33764	RAN_FOP_YES.jpg	8	19	11	Correct	33.764	FOP+YES+RAN
11	21	Normal	High School	White, non-Hispanic	7	English	No	male	20	3	4	1	IBU	STD	1	9099	IBU_STD_YES.jpg	4	20	11	Correct	9.099	STD+YES+IBU
11	21	Normal	High School	White, non-Hispanic	7	English	No	male	20	3	5	0	CIM	FOP	0	5898	CIM_FOP_NO.jpg	2	21	0	Correct	5.898	FOP+NO+CIM
11	21	Normal	High School	White, non-Hispanic	7	English	No	male	20	3	6	1	OME	STD	1	28963	OME_STD_YES.jpg	6	22	11	Correct	28.963	STD+YES+OME
11	21	Normal	High School	White, non-Hispanic	7	English	No	male	20	3	7	1	GUA	STD	1	16037	GUA_STD_YES.jpg	3	23	11	Correct	16.037	STD+YES+GUA
11	21	Normal	High School	White, non-Hispanic	7	English	No	male	20	3	8	0	ACE	FOP	0	14234	ACE_FOP_NO.jpg	1	24	0	Correct	14.234	FOP+NO+ACE
11	21	Normal	High School	White, non-Hispanic	7	English	No	male	20	4	1	1	GUA	FOP	1	4315	GUA_FOP_YES.jpg	3	25	11	Correct	4.315	FOP+YES+GUA
11	21	Normal	High School	White, non-Hispanic	7	English	No	male	20	4	2	1	NAP	FOP	1	16677	NAP_FOP_YES.jpg	5	26	11	Correct	16.677	FOP+YES+NAP
11	21	Normal	High School	White, non-Hispanic	7	English	No	male	20	4	3	0	PHN	STD	0	7653	PHN_STD_NO.jpg	7	27	0	Correct	7.653	STD+NO+PHN
11	21	Normal	High School	White, non-Hispanic	7	English	No	male	20	4	4	1	RAN	STD	1	14981	RAN_STD_YES.jpg	8	28	11	Correct	14.981	STD+YES+RAN
11	21	Normal	High School	White, non-Hispanic	7	English	No	male	20	4	5	1	ACE	FOP	1	16314	ACE_FOP_YES.jpg	1	29	11	Correct	16.314	FOP+YES+ACE
11	21	Normal	High School	White, non-Hispanic	7	English	No	male	20	4	6	0	IBU	STD	0	12932	IBU_STD_NO.jpg	4	30	0	Correct	12.932	STD+NO+IBU
11	21	Normal	High School	White, non-Hispanic	7	English	No	male	20	4	7	0	OME	FOP	0	40556	OME_FOP_NO.jpg	6	31	0	Correct	40.556	FOP+NO+OME
11	21	Normal	High School	White, non-Hispanic	7	English	No	male	20	4	8	0	CIM	STD	0	9965	CIM_STD_NO.jpg	2	32	0	Correct	9.965	STD+NO+CIM
12	52	Normal	Bachelor Degree	White, non-Hispanic	8	English	No	female	30	1	1	0	OME	FOP	0	21179	OME_FOP_NO.jpg	6	1	0	Correct	21.179	FOP+NO+OME
12	52	Normal	Bachelor Degree	White, non-Hispanic	8	English	No	female	30	1	2	1	RAN	FOP	1	86407	RAN_FOP_YES.jpg	8	2	11	Correct	86.407	FOP+YES+RAN
12	52	Normal	Bachelor Degree	White, non-Hispanic	8	English	No	female	30	1	3	0	NAP	FOP	0	20109	NAP_FOP_NO.jpg	5	3	0	Correct	20.109	FOP+NO+NAP
12	52	Normal	Bachelor Degree	White, non-Hispanic	8	English	No	female	30	1	4	0	ACE	FOP	0	21530	ACE_FOP_NO.jpg	1	4	0	Correct	21.53	FOP+NO+ACE
12	52	Normal	Bachelor Degree	White, non-Hispanic	8	English	No	female	30	1	5	1	CIM	STD	0	23974	CIM_STD_YES.jpg	2	5	1	Conservative	23.974	STD+YES+CIM
12	52	Normal	Bachelor Degree	White, non-Hispanic	8	English	No	female	30	1	6	0	GUA	FOP	0	21178	GUA_FOP_NO.jpg	3	6	0	Correct	21.178	FOP+NO+GUA
12	52	Normal	Bachelor Degree	White, non-Hispanic	8	English	No	female	30	1	7	0	PHN	FOP	0	14630	PHN_FOP_NO.jpg	7	7	0	Correct	14.63	FOP+NO+PHN
12	52	Normal	Bachelor Degree	White, non-Hispanic	8	English	No	female	30	1	8	0	IBU	STD	0	32935	IBU_STD_NO.jpg	4	8	0	Correct	32.935	STD+NO+IBU
12	52	Normal	Bachelor Degree	White, non-Hispanic	8	English	No	female	30	2	1	1	ACE	FOP	1	27557	ACE_FOP_YES.jpg	1	9	11	Correct	27.557	FOP+YES+ACE
12	52	Normal	Bachelor Degree	White, non-Hispanic	8	English	No	female	30	2	2	1	IBU	STD	1	16004	IBU_STD_YES.jpg	4	10	11	Correct	16.004	STD+YES+IBU
12	52	Normal	Bachelor Degree	White, non-Hispanic	8	English	No	female	30	2	3	0	CIM	STD	0	11430	CIM_STD_NO.jpg	2	11	0	Correct	11.43	STD+NO+CIM
12	52	Normal	Bachelor Degree	White, non-Hispanic	8	English	No	female	30	2	4	0	PHN	STD	0	10258	PHN_STD_NO.jpg	7	12	0	Correct	10.258	STD+NO+PHN
12	52	Normal	Bachelor Degree	White, non-Hispanic	8	English	No	female	30	2	5	1	NAP	STD	1	16266	NAP_STD_YES.jpg	5	13	11	Correct	16.266	STD+YES+NAP
12	52	Normal	Bachelor Degree	White, non-Hispanic	8	English	No	female	30	2	6	1	RAN	STD	1	22316	RAN_STD_YES.jpg	8	14	11	Correct	22.316	STD+YES+RAN
12	52	Normal	Bachelor Degree	White, non-Hispanic	8	English	No	female	30	2	7	1	GUA	FOP	1	34026	GUA_FOP_YES.jpg	3	15	11	Correct	34.026	FOP+YES+GUA
12	52	Normal	Bachelor Degree	White, non-Hispanic	8	English	No	female	30	2	8	0	OME	STD	0	18563	OME_STD_NO.jpg	6	16	0	Correct	18.563	STD+NO+OME
12	52	Normal	Bachelor Degree	White, non-Hispanic	8	English	No	female	30	3	1	0	IBU	FOP	0	11606	IBU_FOP_NO.jpg	4	17	0	Correct	11.606	FOP+NO+IBU
12	52	Normal	Bachelor Degree	White, non-Hispanic	8	English	No	female	30	3	2	0	CIM	FOP	0	8637	CIM_FOP_NO.jpg	2	18	0	Correct	8.637	FOP+NO+CIM
12	52	Normal	Bachelor Degree	White, non-Hispanic	8	English	No	female	30	3	3	1	ACE	STD	1	19943	ACE_STD_YES.jpg	1	19	11	Correct	19.943	STD+YES+ACE
12	52	Normal	Bachelor Degree	White, non-Hispanic	8	English	No	female	30	3	4	1	NAP	FOP	1	32042	NAP_FOP_YES.jpg	5	20	11	Correct	32.042	FOP+YES+NAP
12	52	Normal	Bachelor Degree	White, non-Hispanic	8	English	No	female	30	3	5	0	RAN	STD	0	15456	RAN_STD_NO.jpg	8	21	0	Correct	15.456	STD+NO+RAN
12	52	Normal	Bachelor Degree	White, non-Hispanic	8	English	No	female	30	3	6	1	PHN	STD	1	24117	PHN_STD_YES.jpg	7	22	11	Correct	24.117	STD+YES+PHN
12	52	Normal	Bachelor Degree	White, non-Hispanic	8	English	No	female	30	3	7	1	OME	FOP	0	19247	OME_FOP_YES.jpg	6	23	1	Conservative	19.247	FOP+YES+OME
12	52	Normal	Bachelor Degree	White, non-Hispanic	8	English	No	female	30	3	8	0	GUA	STD	0	3635	GUA_STD_NO.jpg	3	24	0	Correct	3.635	STD+NO+GUA
12	52	Normal	Bachelor Degree	White, non-Hispanic	8	English	No	female	30	4	1	1	OME	STD	1	34556	OME_STD_YES.jpg	6	25	11	Correct	34.556	STD+YES+OME
12	52	Normal	Bachelor Degree	White, non-Hispanic	8	English	No	female	30	4	2	1	PHN	FOP	1	9135	PHN_FOP_YES.jpg	7	26	11	Correct	9.135	FOP+YES+PHN
12	52	Normal	Bachelor Degree	White, non-Hispanic	8	English	No	female	30	4	3	0	ACE	STD	0	6877	ACE_STD_NO.jpg	1	27	0	Correct	6.877	STD+NO+ACE
12	52	Normal	Bachelor Degree	White, non-Hispanic	8	English	No	female	30	4	4	0	RAN	FOP	0	8342	RAN_FOP_NO.jpg	8	28	0	Correct	8.342	FOP+NO+RAN
12	52	Normal	Bachelor Degree	White, non-Hispanic	8	English	No	female	30	4	5	1	IBU	FOP	1	23961	IBU_FOP_YES.jpg	4	29	11	Correct	23.961	FOP+YES+IBU
12	52	Normal	Bachelor Degree	White, non-Hispanic	8	English	No	female	30	4	6	0	NAP	STD	0	11606	NAP_STD_NO.jpg	5	30	0	Correct	11.606	STD+NO+NAP
12	52	Normal	Bachelor Degree	White, non-Hispanic	8	English	No	female	30	4	7	1	GUA	STD	1	15655	GUA_STD_YES.jpg	3	31	11	Correct	15.655	STD+YES+GUA
12	52	Normal	Bachelor Degree	White, non-Hispanic	8	English	No	female	30	4	8	1	CIM	FOP	1	17375	CIM_FOP_YES.jpg	2	32	11	Correct	17.375	FOP+YES+CIM
13	36	Normal	High School	White, non-Hispanic	8	English	No	male	30	1	1	0	IBU	FOP	0	165838	IBU_FOP_NO.jpg	4	1	0	Correct	165.838	FOP+NO+IBU
13	36	Normal	High School	White, non-Hispanic	8	English	No	male	30	1	2	0	ACE	FOP	0	94471	ACE_FOP_NO.jpg	1	2	0	Correct	94.471	FOP+NO+ACE
13	36	Normal	High School	White, non-Hispanic	8	English	No	male	30	1	3	0	RAN	STD	0	43627	RAN_STD_NO.jpg	8	3	0	Correct	43.627	STD+NO+RAN
13	36	Normal	High School	White, non-Hispanic	8	English	No	male	30	1	4	0	CIM	FOP	0	20438	CIM_FOP_NO.jpg	2	4	0	Correct	20.438	FOP+NO+CIM
13	36	Normal	High School	White, non-Hispanic	8	English	No	male	30	1	5	0	PHN	FOP	0	27376	PHN_FOP_NO.jpg	7	5	0	Correct	27.376	FOP+NO+PHN
13	36	Normal	High School	White, non-Hispanic	8	English	No	male	30	1	6	0	NAP	FOP	0	61090	NAP_FOP_NO.jpg	5	6	0	Correct	61.09	FOP+NO+NAP
13	36	Normal	High School	White, non-Hispanic	8	English	No	male	30	1	7	0	GUA	STD	0	21817	GUA_STD_NO.jpg	3	7	0	Correct	21.817	STD+NO+GUA
13	36	Normal	High School	White, non-Hispanic	8	English	No	male	30	1	8	1	OME	FOP	1	73782	OME_FOP_YES.jpg	6	8	11	Correct	73.782	FOP+YES+OME
13	36	Normal	High School	White, non-Hispanic	8	English	No	male	30	2	1	0	IBU	STD	0	86555	IBU_STD_NO.jpg	4	9	0	Correct	86.555	STD+NO+IBU
13	36	Normal	High School	White, non-Hispanic	8	English	No	male	30	2	2	1	PHN	STD	1	62010	PHN_STD_YES.jpg	7	10	11	Correct	62.01	STD+YES+PHN
13	36	Normal	High School	White, non-Hispanic	8	English	No	male	30	2	3	0	OME	STD	0	16679	OME_STD_NO.jpg	6	11	0	Correct	16.679	STD+NO+OME
13	36	Normal	High School	White, non-Hispanic	8	English	No	male	30	2	4	1	CIM	STD	1	38825	CIM_STD_YES.jpg	2	12	11	Correct	38.825	STD+YES+CIM
13	36	Normal	High School	White, non-Hispanic	8	English	No	male	30	2	5	1	RAN	STD	1	103548	RAN_STD_YES.jpg	8	13	11	Correct	103.548	STD+YES+RAN
13	36	Normal	High School	White, non-Hispanic	8	English	No	male	30	2	6	1	GUA	STD	1	63182	GUA_STD_YES.jpg	3	14	11	Correct	63.182	STD+YES+GUA
13	36	Normal	High School	White, non-Hispanic	8	English	No	male	30	2	7	1	ACE	STD	1	96945	ACE_STD_YES.jpg	1	15	11	Correct	96.945	STD+YES+ACE
13	36	Normal	High School	White, non-Hispanic	8	English	No	male	30	2	8	0	NAP	STD	0	16721	NAP_STD_NO.jpg	5	16	0	Correct	16.721	STD+NO+NAP
13	36	Normal	High School	White, non-Hispanic	8	English	No	male	30	3	1	1	ACE	FOP	0	84468	ACE_FOP_YES.jpg	1	17	1	Conservative	84.468	FOP+YES+ACE
13	36	Normal	High School	White, non-Hispanic	8	English	No	male	30	3	2	1	NAP	STD	1	42529	NAP_STD_YES.jpg	5	18	11	Correct	42.529	STD+YES+NAP
13	36	Normal	High School	White, non-Hispanic	8	English	No	male	30	3	3	0	OME	FOP	0	21119	OME_FOP_NO.jpg	6	19	0	Correct	21.119	FOP+NO+OME
13	36	Normal	High School	White, non-Hispanic	8	English	No	male	30	3	4	0	PHN	STD	0	34936	PHN_STD_NO.jpg	7	20	0	Correct	34.936	STD+NO+PHN
13	36	Normal	High School	White, non-Hispanic	8	English	No	male	30	3	5	1	GUA	FOP	1	77357	GUA_FOP_YES.jpg	3	21	11	Correct	77.357	FOP+YES+GUA
13	36	Normal	High School	White, non-Hispanic	8	English	No	male	30	3	6	0	RAN	FOP	0	27179	RAN_FOP_NO.jpg	8	22	0	Correct	27.179	FOP+NO+RAN
13	36	Normal	High School	White, non-Hispanic	8	English	No	male	30	3	7	1	CIM	FOP	1	34302	CIM_FOP_YES.jpg	2	23	11	Correct	34.302	FOP+YES+CIM
13	36	Normal	High School	White, non-Hispanic	8	English	No	male	30	3	8	1	IBU	FOP	1	59924	IBU_FOP_YES.jpg	4	24	11	Correct	59.924	FOP+YES+IBU
13	36	Normal	High School	White, non-Hispanic	8	English	No	male	30	4	1	1	OME	STD	1	73892	OME_STD_YES.jpg	6	25	11	Correct	73.892	STD+YES+OME
13	36	Normal	High School	White, non-Hispanic	8	English	No	male	30	4	2	0	GUA	FOP	0	23120	GUA_FOP_NO.jpg	3	26	0	Correct	23.12	FOP+NO+GUA
13	36	Normal	High School	White, non-Hispanic	8	English	No	male	30	4	3	1	NAP	FOP	1	88964	NAP_FOP_YES.jpg	5	27	11	Correct	88.964	FOP+YES+NAP
13	36	Normal	High School	White, non-Hispanic	8	English	No	male	30	4	4	1	IBU	STD	1	20353	IBU_STD_YES.jpg	4	28	11	Correct	20.353	STD+YES+IBU
13	36	Normal	High School	White, non-Hispanic	8	English	No	male	30	4	5	0	ACE	STD	0	32931	ACE_STD_NO.jpg	1	29	0	Correct	32.931	STD+NO+ACE
13	36	Normal	High School	White, non-Hispanic	8	English	No	male	30	4	6	1	RAN	FOP	1	36297	RAN_FOP_YES.jpg	8	30	11	Correct	36.297	FOP+YES+RAN
13	36	Normal	High School	White, non-Hispanic	8	English	No	male	30	4	7	0	CIM	STD	0	10482	CIM_STD_NO.jpg	2	31	0	Correct	10.482	STD+NO+CIM
13	36	Normal	High School	White, non-Hispanic	8	English	No	male	30	4	8	1	PHN	FOP	1	63823	PHN_FOP_YES.jpg	7	32	11	Correct	63.823	FOP+YES+PHN
14	26	Normal	Bachelor Degree	White, non-Hispanic	8	English	Yes	female	20	1	1	1	OME	STD	1	124335	OME_STD_YES.jpg	6	1	11	Correct	124.335	STD+YES+OME
14	26	Normal	Bachelor Degree	White, non-Hispanic	8	English	Yes	female	20	1	2	0	GUA	FOP	0	17566	GUA_FOP_NO.jpg	3	2	0	Correct	17.566	FOP+NO+GUA
14	26	Normal	Bachelor Degree	White, non-Hispanic	8	English	Yes	female	20	1	3	0	IBU	STD	0	33027	IBU_STD_NO.jpg	4	3	0	Correct	33.027	STD+NO+IBU
14	26	Normal	Bachelor Degree	White, non-Hispanic	8	English	Yes	female	20	1	4	1	CIM	FOP	1	89645	CIM_FOP_YES.jpg	2	4	11	Correct	89.645	FOP+YES+CIM
14	26	Normal	Bachelor Degree	White, non-Hispanic	8	English	Yes	female	20	1	5	0	ACE	FOP	0	9266	ACE_FOP_NO.jpg	1	5	0	Correct	9.266	FOP+NO+ACE
14	26	Normal	Bachelor Degree	White, non-Hispanic	8	English	Yes	female	20	1	6	0	NAP	STD	0	15030	NAP_STD_NO.jpg	5	6	0	Correct	15.03	STD+NO+NAP
14	26	Normal	Bachelor Degree	White, non-Hispanic	8	English	Yes	female	20	1	7	1	PHN	STD	1	58207	PHN_STD_YES.jpg	7	7	11	Correct	58.207	STD+YES+PHN
14	26	Normal	Bachelor Degree	White, non-Hispanic	8	English	Yes	female	20	1	8	1	RAN	STD	1	59906	RAN_STD_YES.jpg	8	8	11	Correct	59.906	STD+YES+RAN
14	26	Normal	Bachelor Degree	White, non-Hispanic	8	English	Yes	female	20	2	1	1	CIM	STD	0	50668	CIM_STD_YES.jpg	2	9	1	Conservative	50.668	STD+YES+CIM
14	26	Normal	Bachelor Degree	White, non-Hispanic	8	English	Yes	female	20	2	2	0	OME	FOP	0	8471	OME_FOP_NO.jpg	6	10	0	Correct	8.471	FOP+NO+OME
14	26	Normal	Bachelor Degree	White, non-Hispanic	8	English	Yes	female	20	2	3	0	RAN	STD	0	14966	RAN_STD_NO.jpg	8	11	0	Correct	14.966	STD+NO+RAN
14	26	Normal	Bachelor Degree	White, non-Hispanic	8	English	Yes	female	20	2	4	1	NAP	STD	1	69596	NAP_STD_YES.jpg	5	12	11	Correct	69.596	STD+YES+NAP
14	26	Normal	Bachelor Degree	White, non-Hispanic	8	English	Yes	female	20	2	5	0	ACE	STD	0	15956	ACE_STD_NO.jpg	1	13	0	Correct	15.956	STD+NO+ACE
14	26	Normal	Bachelor Degree	White, non-Hispanic	8	English	Yes	female	20	2	6	1	IBU	STD	1	67395	IBU_STD_YES.jpg	4	14	11	Correct	67.395	STD+YES+IBU
14	26	Normal	Bachelor Degree	White, non-Hispanic	8	English	Yes	female	20	2	7	0	PHN	FOP	0	12849	PHN_FOP_NO.jpg	7	15	0	Correct	12.849	FOP+NO+PHN
14	26	Normal	Bachelor Degree	White, non-Hispanic	8	English	Yes	female	20	2	8	0	GUA	STD	0	3936	GUA_STD_NO.jpg	3	16	0	Correct	3.936	STD+NO+GUA
14	26	Normal	Bachelor Degree	White, non-Hispanic	8	English	Yes	female	20	3	1	0	PHN	STD	0	5999	PHN_STD_NO.jpg	7	17	0	Correct	5.999	STD+NO+PHN
14	26	Normal	Bachelor Degree	White, non-Hispanic	8	English	Yes	female	20	3	2	0	OME	STD	0	4147	OME_STD_NO.jpg	6	18	0	Correct	4.147	STD+NO+OME
14	26	Normal	Bachelor Degree	White, non-Hispanic	8	English	Yes	female	20	3	3	0	CIM	STD	0	17553	CIM_STD_NO.jpg	2	19	0	Correct	17.553	STD+NO+CIM
14	26	Normal	Bachelor Degree	White, non-Hispanic	8	English	Yes	female	20	3	4	0	NAP	FOP	0	6924	NAP_FOP_NO.jpg	5	20	0	Correct	6.924	FOP+NO+NAP
14	26	Normal	Bachelor Degree	White, non-Hispanic	8	English	Yes	female	20	3	5	1	ACE	STD	1	36811	ACE_STD_YES.jpg	1	21	11	Correct	36.811	STD+YES+ACE
14	26	Normal	Bachelor Degree	White, non-Hispanic	8	English	Yes	female	20	3	6	0	IBU	FOP	0	8920	IBU_FOP_NO.jpg	4	22	0	Correct	8.92	FOP+NO+IBU
14	26	Normal	Bachelor Degree	White, non-Hispanic	8	English	Yes	female	20	3	7	1	GUA	FOP	1	35148	GUA_FOP_YES.jpg	3	23	11	Correct	35.148	FOP+YES+GUA
14	26	Normal	Bachelor Degree	White, non-Hispanic	8	English	Yes	female	20	3	8	0	RAN	FOP	0	4614	RAN_FOP_NO.jpg	8	24	0	Correct	4.614	FOP+NO+RAN
14	26	Normal	Bachelor Degree	White, non-Hispanic	8	English	Yes	female	20	4	1	1	PHN	FOP	1	4469	PHN_FOP_YES.jpg	7	25	11	Correct	4.469	FOP+YES+PHN
14	26	Normal	Bachelor Degree	White, non-Hispanic	8	English	Yes	female	20	4	2	1	IBU	FOP	1	3058	IBU_FOP_YES.jpg	4	26	11	Correct	3.058	FOP+YES+IBU
14	26	Normal	Bachelor Degree	White, non-Hispanic	8	English	Yes	female	20	4	3	1	NAP	FOP	1	3340	NAP_FOP_YES.jpg	5	27	11	Correct	3.34	FOP+YES+NAP
14	26	Normal	Bachelor Degree	White, non-Hispanic	8	English	Yes	female	20	4	4	0	CIM	FOP	0	2717	CIM_FOP_NO.jpg	2	28	0	Correct	2.717	FOP+NO+CIM
14	26	Normal	Bachelor Degree	White, non-Hispanic	8	English	Yes	female	20	4	5	1	ACE	FOP	1	2050	ACE_FOP_YES.jpg	1	29	11	Correct	2.05	FOP+YES+ACE
14	26	Normal	Bachelor Degree	White, non-Hispanic	8	English	Yes	female	20	4	6	1	OME	FOP	1	2522	OME_FOP_YES.jpg	6	30	11	Correct	2.522	FOP+YES+OME
14	26	Normal	Bachelor Degree	White, non-Hispanic	8	English	Yes	female	20	4	7	1	GUA	STD	1	2747	GUA_STD_YES.jpg	3	31	11	Correct	2.747	STD+YES+GUA
14	26	Normal	Bachelor Degree	White, non-Hispanic	8	English	Yes	female	20	4	8	1	RAN	FOP	1	3474	RAN_FOP_YES.jpg	8	32	11	Correct	3.474	FOP+YES+RAN
15	32	Normal	Master Degree	Asian or Pacific Islanders	8	Other	Yes	female	20	1	1	1	NAP	FOP	1	50227	NAP_FOP_YES.jpg	5	1	11	Correct	50.227	FOP+YES+NAP
15	32	Normal	Master Degree	Asian or Pacific Islanders	8	Other	Yes	female	20	1	2	1	GUA	STD	1	46258	GUA_STD_YES.jpg	3	2	11	Correct	46.258	STD+YES+GUA
15	32	Normal	Master Degree	Asian or Pacific Islanders	8	Other	Yes	female	20	1	3	0	OME	STD	0	31849	OME_STD_NO.jpg	6	3	0	Correct	31.849	STD+NO+OME
15	32	Normal	Master Degree	Asian or Pacific Islanders	8	Other	Yes	female	20	1	4	0	PHN	STD	0	19090	PHN_STD_NO.jpg	7	4	0	Correct	19.09	STD+NO+PHN
15	32	Normal	Master Degree	Asian or Pacific Islanders	8	Other	Yes	female	20	1	5	1	ACE	STD	1	46487	ACE_STD_YES.jpg	1	5	11	Correct	46.487	STD+YES+ACE
15	32	Normal	Master Degree	Asian or Pacific Islanders	8	Other	Yes	female	20	1	6	1	IBU	STD	1	70988	IBU_STD_YES.jpg	4	6	11	Correct	70.988	STD+YES+IBU
15	32	Normal	Master Degree	Asian or Pacific Islanders	8	Other	Yes	female	20	1	7	1	RAN	STD	1	49693	RAN_STD_YES.jpg	8	7	11	Correct	49.693	STD+YES+RAN
15	32	Normal	Master Degree	Asian or Pacific Islanders	8	Other	Yes	female	20	1	8	1	CIM	STD	1	52951	CIM_STD_YES.jpg	2	8	11	Correct	52.951	STD+YES+CIM
15	32	Normal	Master Degree	Asian or Pacific Islanders	8	Other	Yes	female	20	2	1	1	CIM	FOP	1	16581	CIM_FOP_YES.jpg	2	9	11	Correct	16.581	FOP+YES+CIM
15	32	Normal	Master Degree	Asian or Pacific Islanders	8	Other	Yes	female	20	2	2	0	ACE	STD	0	14435	ACE_STD_NO.jpg	1	10	0	Correct	14.435	STD+NO+ACE
15	32	Normal	Master Degree	Asian or Pacific Islanders	8	Other	Yes	female	20	2	3	0	OME	FOP	0	12793	OME_FOP_NO.jpg	6	11	0	Correct	12.793	FOP+NO+OME
15	32	Normal	Master Degree	Asian or Pacific Islanders	8	Other	Yes	female	20	2	4	0	NAP	FOP	0	25362	NAP_FOP_NO.jpg	5	12	0	Correct	25.362	FOP+NO+NAP
15	32	Normal	Master Degree	Asian or Pacific Islanders	8	Other	Yes	female	20	2	5	1	PHN	STD	1	26180	PHN_STD_YES.jpg	7	13	11	Correct	26.18	STD+YES+PHN
15	32	Normal	Master Degree	Asian or Pacific Islanders	8	Other	Yes	female	20	2	6	0	RAN	FOP	0	9067	RAN_FOP_NO.jpg	8	14	0	Correct	9.067	FOP+NO+RAN
15	32	Normal	Master Degree	Asian or Pacific Islanders	8	Other	Yes	female	20	2	7	0	GUA	STD	0	10764	GUA_STD_NO.jpg	3	15	0	Correct	10.764	STD+NO+GUA
15	32	Normal	Master Degree	Asian or Pacific Islanders	8	Other	Yes	female	20	2	8	0	IBU	STD	0	41548	IBU_STD_NO.jpg	4	16	0	Correct	41.548	STD+NO+IBU
15	32	Normal	Master Degree	Asian or Pacific Islanders	8	Other	Yes	female	20	3	1	0	ACE	FOP	0	4118	ACE_FOP_NO.jpg	1	17	0	Correct	4.118	FOP+NO+ACE
15	32	Normal	Master Degree	Asian or Pacific Islanders	8	Other	Yes	female	20	3	2	1	OME	STD	1	40706	OME_STD_YES.jpg	6	18	11	Correct	40.706	STD+YES+OME
15	32	Normal	Master Degree	Asian or Pacific Islanders	8	Other	Yes	female	20	3	3	0	CIM	FOP	0	8073	CIM_FOP_NO.jpg	2	19	0	Correct	8.073	FOP+NO+CIM
15	32	Normal	Master Degree	Asian or Pacific Islanders	8	Other	Yes	female	20	3	4	1	GUA	FOP	1	15518	GUA_FOP_YES.jpg	3	20	11	Correct	15.518	FOP+YES+GUA
15	32	Normal	Master Degree	Asian or Pacific Islanders	8	Other	Yes	female	20	3	5	0	RAN	STD	0	7822	RAN_STD_NO.jpg	8	21	0	Correct	7.822	STD+NO+RAN
15	32	Normal	Master Degree	Asian or Pacific Islanders	8	Other	Yes	female	20	3	6	1	IBU	FOP	1	16473	IBU_FOP_YES.jpg	4	22	11	Correct	16.473	FOP+YES+IBU
15	32	Normal	Master Degree	Asian or Pacific Islanders	8	Other	Yes	female	20	3	7	1	PHN	FOP	0	6045	PHN_FOP_YES.jpg	7	23	1	Conservative	6.045	FOP+YES+PHN
15	32	Normal	Master Degree	Asian or Pacific Islanders	8	Other	Yes	female	20	3	8	1	NAP	STD	1	27512	NAP_STD_YES.jpg	5	24	11	Correct	27.512	STD+YES+NAP
15	32	Normal	Master Degree	Asian or Pacific Islanders	8	Other	Yes	female	20	4	1	0	PHN	FOP	0	5767	PHN_FOP_NO.jpg	7	25	0	Correct	5.767	FOP+NO+PHN
15	32	Normal	Master Degree	Asian or Pacific Islanders	8	Other	Yes	female	20	4	2	1	ACE	FOP	1	12718	ACE_FOP_YES.jpg	1	26	11	Correct	12.718	FOP+YES+ACE
15	32	Normal	Master Degree	Asian or Pacific Islanders	8	Other	Yes	female	20	4	3	0	IBU	FOP	0	23779	IBU_FOP_NO.jpg	4	27	0	Correct	23.779	FOP+NO+IBU
15	32	Normal	Master Degree	Asian or Pacific Islanders	8	Other	Yes	female	20	4	4	0	CIM	STD	0	8787	CIM_STD_NO.jpg	2	28	0	Correct	8.787	STD+NO+CIM
15	32	Normal	Master Degree	Asian or Pacific Islanders	8	Other	Yes	female	20	4	5	0	NAP	STD	0	5555	NAP_STD_NO.jpg	5	29	0	Correct	5.555	STD+NO+NAP
15	32	Normal	Master Degree	Asian or Pacific Islanders	8	Other	Yes	female	20	4	6	1	OME	FOP	1	8277	OME_FOP_YES.jpg	6	30	11	Correct	8.277	FOP+YES+OME
15	32	Normal	Master Degree	Asian or Pacific Islanders	8	Other	Yes	female	20	4	7	0	GUA	FOP	0	6889	GUA_FOP_NO.jpg	3	31	0	Correct	6.889	FOP+NO+GUA
15	32	Normal	Master Degree	Asian or Pacific Islanders	8	Other	Yes	female	20	4	8	1	RAN	FOP	1	10998	RAN_FOP_YES.jpg	8	32	11	Correct	10.998	FOP+YES+RAN
16	30	Normal	Bachelor Degree	White, non-Hispanic	7	English	No	female	40	1	1	0	NAP	FOP	0	35746	NAP_FOP_NO.jpg	5	1	0	Correct	35.746	FOP+NO+NAP
16	30	Normal	Bachelor Degree	White, non-Hispanic	7	English	No	female	40	1	2	0	OME	FOP	0	15504	OME_FOP_NO.jpg	6	2	0	Correct	15.504	FOP+NO+OME
16	30	Normal	Bachelor Degree	White, non-Hispanic	7	English	No	female	40	1	3	1	PHN	STD	1	32036	PHN_STD_YES.jpg	7	3	11	Correct	32.036	STD+YES+PHN
16	30	Normal	Bachelor Degree	White, non-Hispanic	7	English	No	female	40	1	4	1	GUA	FOP	1	16260	GUA_FOP_YES.jpg	3	4	11	Correct	16.26	FOP+YES+GUA
16	30	Normal	Bachelor Degree	White, non-Hispanic	7	English	No	female	40	1	5	0	IBU	STD	0	39954	IBU_STD_NO.jpg	4	5	0	Correct	39.954	STD+NO+IBU
16	30	Normal	Bachelor Degree	White, non-Hispanic	7	English	No	female	40	1	6	1	RAN	STD	1	68754	RAN_STD_YES.jpg	8	6	11	Correct	68.754	STD+YES+RAN
16	30	Normal	Bachelor Degree	White, non-Hispanic	7	English	No	female	40	1	7	0	ACE	FOP	0	33759	ACE_FOP_NO.jpg	1	7	0	Correct	33.759	FOP+NO+ACE
16	30	Normal	Bachelor Degree	White, non-Hispanic	7	English	No	female	40	1	8	1	CIM	FOP	1	30820	CIM_FOP_YES.jpg	2	8	11	Correct	30.82	FOP+YES+CIM
16	30	Normal	Bachelor Degree	White, non-Hispanic	7	English	No	female	40	2	1	1	OME	STD	1	60806	OME_STD_YES.jpg	6	9	11	Correct	60.806	STD+YES+OME
16	30	Normal	Bachelor Degree	White, non-Hispanic	7	English	No	female	40	2	2	0	IBU	FOP	0	14443	IBU_FOP_NO.jpg	4	10	0	Correct	14.443	FOP+NO+IBU
16	30	Normal	Bachelor Degree	White, non-Hispanic	7	English	No	female	40	2	3	0	NAP	STD	0	7729	NAP_STD_NO.jpg	5	11	0	Correct	7.729	STD+NO+NAP
16	30	Normal	Bachelor Degree	White, non-Hispanic	7	English	No	female	40	2	4	1	GUA	STD	1	15600	GUA_STD_YES.jpg	3	12	11	Correct	15.6	STD+YES+GUA
16	30	Normal	Bachelor Degree	White, non-Hispanic	7	English	No	female	40	2	5	0	RAN	FOP	0	13922	RAN_FOP_NO.jpg	8	13	0	Correct	13.922	FOP+NO+RAN
16	30	Normal	Bachelor Degree	White, non-Hispanic	7	English	No	female	40	2	6	0	ACE	STD	0	15227	ACE_STD_NO.jpg	1	14	0	Correct	15.227	STD+NO+ACE
16	30	Normal	Bachelor Degree	White, non-Hispanic	7	English	No	female	40	2	7	0	CIM	STD	0	20578	CIM_STD_NO.jpg	2	15	0	Correct	20.578	STD+NO+CIM
16	30	Normal	Bachelor Degree	White, non-Hispanic	7	English	No	female	40	2	8	0	PHN	FOP	0	9052	PHN_FOP_NO.jpg	7	16	0	Correct	9.052	FOP+NO+PHN
16	30	Normal	Bachelor Degree	White, non-Hispanic	7	English	No	female	40	3	1	1	ACE	FOP	1	20480	ACE_FOP_YES.jpg	1	17	11	Correct	20.48	FOP+YES+ACE
16	30	Normal	Bachelor Degree	White, non-Hispanic	7	English	No	female	40	3	2	1	IBU	FOP	1	25170	IBU_FOP_YES.jpg	4	18	11	Correct	25.17	FOP+YES+IBU
16	30	Normal	Bachelor Degree	White, non-Hispanic	7	English	No	female	40	3	3	1	RAN	FOP	1	34667	RAN_FOP_YES.jpg	8	19	11	Correct	34.667	FOP+YES+RAN
16	30	Normal	Bachelor Degree	White, non-Hispanic	7	English	No	female	40	3	4	1	NAP	STD	1	18021	NAP_STD_YES.jpg	5	20	11	Correct	18.021	STD+YES+NAP
16	30	Normal	Bachelor Degree	White, non-Hispanic	7	English	No	female	40	3	5	0	OME	STD	0	8559	OME_STD_NO.jpg	6	21	0	Correct	8.559	STD+NO+OME
16	30	Normal	Bachelor Degree	White, non-Hispanic	7	English	No	female	40	3	6	1	PHN	FOP	1	18737	PHN_FOP_YES.jpg	7	22	11	Correct	18.737	FOP+YES+PHN
16	30	Normal	Bachelor Degree	White, non-Hispanic	7	English	No	female	40	3	7	0	CIM	FOP	0	5729	CIM_FOP_NO.jpg	2	23	0	Correct	5.729	FOP+NO+CIM
16	30	Normal	Bachelor Degree	White, non-Hispanic	7	English	No	female	40	3	8	0	GUA	FOP	0	18984	GUA_FOP_NO.jpg	3	24	0	Correct	18.984	FOP+NO+GUA
16	30	Normal	Bachelor Degree	White, non-Hispanic	7	English	No	female	40	4	1	1	IBU	STD	1	33383	IBU_STD_YES.jpg	4	25	11	Correct	33.383	STD+YES+IBU
16	30	Normal	Bachelor Degree	White, non-Hispanic	7	English	No	female	40	4	2	0	RAN	STD	0	21441	RAN_STD_NO.jpg	8	26	0	Correct	21.441	STD+NO+RAN
16	30	Normal	Bachelor Degree	White, non-Hispanic	7	English	No	female	40	4	3	1	OME	FOP	1	26443	OME_FOP_YES.jpg	6	27	11	Correct	26.443	FOP+YES+OME
16	30	Normal	Bachelor Degree	White, non-Hispanic	7	English	No	female	40	4	4	1	CIM	STD	1	22842	CIM_STD_YES.jpg	2	28	11	Correct	22.842	STD+YES+CIM
16	30	Normal	Bachelor Degree	White, non-Hispanic	7	English	No	female	40	4	5	1	NAP	FOP	1	11080	NAP_FOP_YES.jpg	5	29	11	Correct	11.08	FOP+YES+NAP
16	30	Normal	Bachelor Degree	White, non-Hispanic	7	English	No	female	40	4	6	0	PHN	STD	0	15085	PHN_STD_NO.jpg	7	30	0	Correct	15.085	STD+NO+PHN
16	30	Normal	Bachelor Degree	White, non-Hispanic	7	English	No	female	40	4	7	0	GUA	STD	0	5311	GUA_STD_NO.jpg	3	31	0	Correct	5.311	STD+NO+GUA
16	30	Normal	Bachelor Degree	White, non-Hispanic	7	English	No	female	40	4	8	1	ACE	STD	1	22318	ACE_STD_YES.jpg	1	32	11	Correct	22.318	STD+YES+ACE
17	21	Normal	Bachelor Degree	White, non-Hispanic	8	English	No	female	20	1	1	0	IBU	STD	0	25786	IBU_STD_NO.jpg	4	1	0	Correct	25.786	STD+NO+IBU
17	21	Normal	Bachelor Degree	White, non-Hispanic	8	English	No	female	20	1	2	0	GUA	STD	0	10486	GUA_STD_NO.jpg	3	2	0	Correct	10.486	STD+NO+GUA
17	21	Normal	Bachelor Degree	White, non-Hispanic	8	English	No	female	20	1	3	1	OME	STD	1	63624	OME_STD_YES.jpg	6	3	11	Correct	63.624	STD+YES+OME
17	21	Normal	Bachelor Degree	White, non-Hispanic	8	English	No	female	20	1	4	1	PHN	STD	1	22991	PHN_STD_YES.jpg	7	4	11	Correct	22.991	STD+YES+PHN
17	21	Normal	Bachelor Degree	White, non-Hispanic	8	English	No	female	20	1	5	0	CIM	FOP	0	9741	CIM_FOP_NO.jpg	2	5	0	Correct	9.741	FOP+NO+CIM
17	21	Normal	Bachelor Degree	White, non-Hispanic	8	English	No	female	20	1	6	0	NAP	STD	0	9781	NAP_STD_NO.jpg	5	6	0	Correct	9.781	STD+NO+NAP
17	21	Normal	Bachelor Degree	White, non-Hispanic	8	English	No	female	20	1	7	1	RAN	FOP	1	41619	RAN_FOP_YES.jpg	8	7	11	Correct	41.619	FOP+YES+RAN
17	21	Normal	Bachelor Degree	White, non-Hispanic	8	English	No	female	20	1	8	1	ACE	STD	1	24421	ACE_STD_YES.jpg	1	8	11	Correct	24.421	STD+YES+ACE
17	21	Normal	Bachelor Degree	White, non-Hispanic	8	English	No	female	20	2	1	0	PHN	STD	0	13799	PHN_STD_NO.jpg	7	9	0	Correct	13.799	STD+NO+PHN
17	21	Normal	Bachelor Degree	White, non-Hispanic	8	English	No	female	20	2	2	1	IBU	STD	1	12402	IBU_STD_YES.jpg	4	10	11	Correct	12.402	STD+YES+IBU
17	21	Normal	Bachelor Degree	White, non-Hispanic	8	English	No	female	20	2	3	0	ACE	FOP	1	18554	ACE_FOP_NO.jpg	1	11	10	Risky	18.554	FOP+NO+ACE
17	21	Normal	Bachelor Degree	White, non-Hispanic	8	English	No	female	20	2	4	0	OME	FOP	0	8731	OME_FOP_NO.jpg	6	12	0	Correct	8.731	FOP+NO+OME
17	21	Normal	Bachelor Degree	White, non-Hispanic	8	English	No	female	20	2	5	0	GUA	FOP	0	5749	GUA_FOP_NO.jpg	3	13	0	Correct	5.749	FOP+NO+GUA
17	21	Normal	Bachelor Degree	White, non-Hispanic	8	English	No	female	20	2	6	1	CIM	STD	1	13477	CIM_STD_YES.jpg	2	14	11	Correct	13.477	STD+YES+CIM
17	21	Normal	Bachelor Degree	White, non-Hispanic	8	English	No	female	20	2	7	1	RAN	STD	1	4012	RAN_STD_YES.jpg	8	15	11	Correct	4.012	STD+YES+RAN
17	21	Normal	Bachelor Degree	White, non-Hispanic	8	English	No	female	20	2	8	1	NAP	STD	1	11047	NAP_STD_YES.jpg	5	16	11	Correct	11.047	STD+YES+NAP
17	21	Normal	Bachelor Degree	White, non-Hispanic	8	English	No	female	20	3	1	0	ACE	STD	1	3111	ACE_STD_NO.jpg	1	17	10	Risky	3.111	STD+NO+ACE
17	21	Normal	Bachelor Degree	White, non-Hispanic	8	English	No	female	20	3	2	0	RAN	STD	1	16159	RAN_STD_NO.jpg	8	18	10	Risky	16.159	STD+NO+RAN
17	21	Normal	Bachelor Degree	White, non-Hispanic	8	English	No	female	20	3	3	1	CIM	FOP	1	2867	CIM_FOP_YES.jpg	2	19	11	Correct	2.867	FOP+YES+CIM
17	21	Normal	Bachelor Degree	White, non-Hispanic	8	English	No	female	20	3	4	1	OME	FOP	1	3234	OME_FOP_YES.jpg	6	20	11	Correct	3.234	FOP+YES+OME
17	21	Normal	Bachelor Degree	White, non-Hispanic	8	English	No	female	20	3	5	1	GUA	FOP	1	10214	GUA_FOP_YES.jpg	3	21	11	Correct	10.214	FOP+YES+GUA
17	21	Normal	Bachelor Degree	White, non-Hispanic	8	English	No	female	20	3	6	1	NAP	FOP	1	2358	NAP_FOP_YES.jpg	5	22	11	Correct	2.358	FOP+YES+NAP
17	21	Normal	Bachelor Degree	White, non-Hispanic	8	English	No	female	20	3	7	1	PHN	FOP	1	6947	PHN_FOP_YES.jpg	7	23	11	Correct	6.947	FOP+YES+PHN
17	21	Normal	Bachelor Degree	White, non-Hispanic	8	English	No	female	20	3	8	0	IBU	FOP	0	2739	IBU_FOP_NO.jpg	4	24	0	Correct	2.739	FOP+NO+IBU
17	21	Normal	Bachelor Degree	White, non-Hispanic	8	English	No	female	20	4	1	0	PHN	FOP	0	2310	PHN_FOP_NO.jpg	7	25	0	Correct	2.31	FOP+NO+PHN
17	21	Normal	Bachelor Degree	White, non-Hispanic	8	English	No	female	20	4	2	0	CIM	STD	0	2123	CIM_STD_NO.jpg	2	26	0	Correct	2.123	STD+NO+CIM
17	21	Normal	Bachelor Degree	White, non-Hispanic	8	English	No	female	20	4	3	0	RAN	FOP	1	7803	RAN_FOP_NO.jpg	8	27	10	Risky	7.803	FOP+NO+RAN
17	21	Normal	Bachelor Degree	White, non-Hispanic	8	English	No	female	20	4	4	0	OME	STD	0	1939	OME_STD_NO.jpg	6	28	0	Correct	1.939	STD+NO+OME
17	21	Normal	Bachelor Degree	White, non-Hispanic	8	English	No	female	20	4	5	0	NAP	FOP	0	10835	NAP_FOP_NO.jpg	5	29	0	Correct	10.835	FOP+NO+NAP
17	21	Normal	Bachelor Degree	White, non-Hispanic	8	English	No	female	20	4	6	1	GUA	STD	1	1918	GUA_STD_YES.jpg	3	30	11	Correct	1.918	STD+YES+GUA
17	21	Normal	Bachelor Degree	White, non-Hispanic	8	English	No	female	20	4	7	1	ACE	FOP	1	1989	ACE_FOP_YES.jpg	1	31	11	Correct	1.989	FOP+YES+ACE
17	21	Normal	Bachelor Degree	White, non-Hispanic	8	English	No	female	20	4	8	1	IBU	FOP	1	1508	IBU_FOP_YES.jpg	4	32	11	Correct	1.508	FOP+YES+IBU
18	29	Normal	Master Degree	Asian or Pacific Islanders	8	Other	Yes	female	20	1	1	1	RAN	STD	1	121001	RAN_STD_YES.jpg	8	1	11	Correct	121.001	STD+YES+RAN
18	29	Normal	Master Degree	Asian or Pacific Islanders	8	Other	Yes	female	20	1	2	1	GUA	STD	1	68207	GUA_STD_YES.jpg	3	2	11	Correct	68.207	STD+YES+GUA
18	29	Normal	Master Degree	Asian or Pacific Islanders	8	Other	Yes	female	20	1	3	0	NAP	STD	0	90783	NAP_STD_NO.jpg	5	3	0	Correct	90.783	STD+NO+NAP
18	29	Normal	Master Degree	Asian or Pacific Islanders	8	Other	Yes	female	20	1	4	0	OME	FOP	0	33291	OME_FOP_NO.jpg	6	4	0	Correct	33.291	FOP+NO+OME
18	29	Normal	Master Degree	Asian or Pacific Islanders	8	Other	Yes	female	20	1	5	1	ACE	STD	1	100747	ACE_STD_YES.jpg	1	5	11	Correct	100.747	STD+YES+ACE
18	29	Normal	Master Degree	Asian or Pacific Islanders	8	Other	Yes	female	20	1	6	0	PHN	FOP	0	80214	PHN_FOP_NO.jpg	7	6	0	Correct	80.214	FOP+NO+PHN
18	29	Normal	Master Degree	Asian or Pacific Islanders	8	Other	Yes	female	20	1	7	0	CIM	STD	0	43078	CIM_STD_NO.jpg	2	7	0	Correct	43.078	STD+NO+CIM
18	29	Normal	Master Degree	Asian or Pacific Islanders	8	Other	Yes	female	20	1	8	1	IBU	STD	1	116538	IBU_STD_YES.jpg	4	8	11	Correct	116.538	STD+YES+IBU
18	29	Normal	Master Degree	Asian or Pacific Islanders	8	Other	Yes	female	20	2	1	1	PHN	FOP	1	50172	PHN_FOP_YES.jpg	7	9	11	Correct	50.172	FOP+YES+PHN
18	29	Normal	Master Degree	Asian or Pacific Islanders	8	Other	Yes	female	20	2	2	0	ACE	STD	0	14426	ACE_STD_NO.jpg	1	10	0	Correct	14.426	STD+NO+ACE
18	29	Normal	Master Degree	Asian or Pacific Islanders	8	Other	Yes	female	20	2	3	0	CIM	FOP	0	17358	CIM_FOP_NO.jpg	2	11	0	Correct	17.358	FOP+NO+CIM
18	29	Normal	Master Degree	Asian or Pacific Islanders	8	Other	Yes	female	20	2	4	1	RAN	FOP	1	63008	RAN_FOP_YES.jpg	8	12	11	Correct	63.008	FOP+YES+RAN
18	29	Normal	Master Degree	Asian or Pacific Islanders	8	Other	Yes	female	20	2	5	1	NAP	FOP	1	88778	NAP_FOP_YES.jpg	5	13	11	Correct	88.778	FOP+YES+NAP
18	29	Normal	Master Degree	Asian or Pacific Islanders	8	Other	Yes	female	20	2	6	0	GUA	FOP	0	12593	GUA_FOP_NO.jpg	3	14	0	Correct	12.593	FOP+NO+GUA
18	29	Normal	Master Degree	Asian or Pacific Islanders	8	Other	Yes	female	20	2	7	0	IBU	STD	0	89108	IBU_STD_NO.jpg	4	15	0	Correct	89.108	STD+NO+IBU
18	29	Normal	Master Degree	Asian or Pacific Islanders	8	Other	Yes	female	20	2	8	1	OME	FOP	1	108703	OME_FOP_YES.jpg	6	16	11	Correct	108.703	FOP+YES+OME
18	29	Normal	Master Degree	Asian or Pacific Islanders	8	Other	Yes	female	20	3	1	0	RAN	FOP	0	9882	RAN_FOP_NO.jpg	8	17	0	Correct	9.882	FOP+NO+RAN
18	29	Normal	Master Degree	Asian or Pacific Islanders	8	Other	Yes	female	20	3	2	0	GUA	STD	0	9765	GUA_STD_NO.jpg	3	18	0	Correct	9.765	STD+NO+GUA
18	29	Normal	Master Degree	Asian or Pacific Islanders	8	Other	Yes	female	20	3	3	0	ACE	FOP	0	22600	ACE_FOP_NO.jpg	1	19	0	Correct	22.6	FOP+NO+ACE
18	29	Normal	Master Degree	Asian or Pacific Islanders	8	Other	Yes	female	20	3	4	0	PHN	STD	0	17401	PHN_STD_NO.jpg	7	20	0	Correct	17.401	STD+NO+PHN
18	29	Normal	Master Degree	Asian or Pacific Islanders	8	Other	Yes	female	20	3	5	0	OME	STD	0	16007	OME_STD_NO.jpg	6	21	0	Correct	16.007	STD+NO+OME
18	29	Normal	Master Degree	Asian or Pacific Islanders	8	Other	Yes	female	20	3	6	1	IBU	FOP	1	7472	IBU_FOP_YES.jpg	4	22	11	Correct	7.472	FOP+YES+IBU
18	29	Normal	Master Degree	Asian or Pacific Islanders	8	Other	Yes	female	20	3	7	1	CIM	FOP	1	37150	CIM_FOP_YES.jpg	2	23	11	Correct	37.15	FOP+YES+CIM
18	29	Normal	Master Degree	Asian or Pacific Islanders	8	Other	Yes	female	20	3	8	0	NAP	FOP	0	11954	NAP_FOP_NO.jpg	5	24	0	Correct	11.954	FOP+NO+NAP
18	29	Normal	Master Degree	Asian or Pacific Islanders	8	Other	Yes	female	20	4	1	1	CIM	STD	1	18605	CIM_STD_YES.jpg	2	25	11	Correct	18.605	STD+YES+CIM
18	29	Normal	Master Degree	Asian or Pacific Islanders	8	Other	Yes	female	20	4	2	1	NAP	STD	1	5026	NAP_STD_YES.jpg	5	26	11	Correct	5.026	STD+YES+NAP
18	29	Normal	Master Degree	Asian or Pacific Islanders	8	Other	Yes	female	20	4	3	1	ACE	FOP	1	5508	ACE_FOP_YES.jpg	1	27	11	Correct	5.508	FOP+YES+ACE
18	29	Normal	Master Degree	Asian or Pacific Islanders	8	Other	Yes	female	20	4	4	0	IBU	FOP	0	10674	IBU_FOP_NO.jpg	4	28	0	Correct	10.674	FOP+NO+IBU
18	29	Normal	Master Degree	Asian or Pacific Islanders	8	Other	Yes	female	20	4	5	1	PHN	STD	1	8655	PHN_STD_YES.jpg	7	29	11	Correct	8.655	STD+YES+PHN
18	29	Normal	Master Degree	Asian or Pacific Islanders	8	Other	Yes	female	20	4	6	1	GUA	FOP	1	5509	GUA_FOP_YES.jpg	3	30	11	Correct	5.509	FOP+YES+GUA
18	29	Normal	Master Degree	Asian or Pacific Islanders	8	Other	Yes	female	20	4	7	0	RAN	STD	1	8539	RAN_STD_NO.jpg	8	31	10	Risky	8.539	STD+NO+RAN
18	29	Normal	Master Degree	Asian or Pacific Islanders	8	Other	Yes	female	20	4	8	1	OME	STD	1	5214	OME_STD_YES.jpg	6	32	11	Correct	5.214	STD+YES+OME
19	19	Normal	High School	White, non-Hispanic	7	English	Yes	female	40	1	1	1	ACE	STD	1	22527	ACE_STD_YES.jpg	1	1	11	Correct	22.527	STD+YES+ACE
19	19	Normal	High School	White, non-Hispanic	7	English	Yes	female	40	1	2	0	PHN	STD	0	20397	PHN_STD_NO.jpg	7	2	0	Correct	20.397	STD+NO+PHN
19	19	Normal	High School	White, non-Hispanic	7	English	Yes	female	40	1	3	0	CIM	FOP	0	12149	CIM_FOP_NO.jpg	2	3	0	Correct	12.149	FOP+NO+CIM
19	19	Normal	High School	White, non-Hispanic	7	English	Yes	female	40	1	4	1	RAN	FOP	1	30338	RAN_FOP_YES.jpg	8	4	11	Correct	30.338	FOP+YES+RAN
19	19	Normal	High School	White, non-Hispanic	7	English	Yes	female	40	1	5	1	GUA	FOP	1	30918	GUA_FOP_YES.jpg	3	5	11	Correct	30.918	FOP+YES+GUA
19	19	Normal	High School	White, non-Hispanic	7	English	Yes	female	40	1	6	0	NAP	STD	0	15373	NAP_STD_NO.jpg	5	6	0	Correct	15.373	STD+NO+NAP
19	19	Normal	High School	White, non-Hispanic	7	English	Yes	female	40	1	7	0	IBU	STD	0	11102	IBU_STD_NO.jpg	4	7	0	Correct	11.102	STD+NO+IBU
19	19	Normal	High School	White, non-Hispanic	7	English	Yes	female	40	1	8	0	OME	STD	0	37017	OME_STD_NO.jpg	6	8	0	Correct	37.017	STD+NO+OME
19	19	Normal	High School	White, non-Hispanic	7	English	Yes	female	40	2	1	0	GUA	STD	0	7194	GUA_STD_NO.jpg	3	9	0	Correct	7.194	STD+NO+GUA
19	19	Normal	High School	White, non-Hispanic	7	English	Yes	female	40	2	2	0	RAN	FOP	0	5705	RAN_FOP_NO.jpg	8	10	0	Correct	5.705	FOP+NO+RAN
19	19	Normal	High School	White, non-Hispanic	7	English	Yes	female	40	2	3	1	NAP	FOP	0	7929	NAP_FOP_YES.jpg	5	11	1	Conservative	7.929	FOP+YES+NAP
19	19	Normal	High School	White, non-Hispanic	7	English	Yes	female	40	2	4	1	OME	STD	1	41157	OME_STD_YES.jpg	6	12	11	Correct	41.157	STD+YES+OME
19	19	Normal	High School	White, non-Hispanic	7	English	Yes	female	40	2	5	1	IBU	STD	1	32677	IBU_STD_YES.jpg	4	13	11	Correct	32.677	STD+YES+IBU
19	19	Normal	High School	White, non-Hispanic	7	English	Yes	female	40	2	6	0	CIM	STD	0	7361	CIM_STD_NO.jpg	2	14	0	Correct	7.361	STD+NO+CIM
19	19	Normal	High School	White, non-Hispanic	7	English	Yes	female	40	2	7	0	ACE	FOP	0	32951	ACE_FOP_NO.jpg	1	15	0	Correct	32.951	FOP+NO+ACE
19	19	Normal	High School	White, non-Hispanic	7	English	Yes	female	40	2	8	0	PHN	FOP	0	8901	PHN_FOP_NO.jpg	7	16	0	Correct	8.901	FOP+NO+PHN
19	19	Normal	High School	White, non-Hispanic	7	English	Yes	female	40	3	1	0	IBU	FOP	0	9744	IBU_FOP_NO.jpg	4	17	0	Correct	9.744	FOP+NO+IBU
19	19	Normal	High School	White, non-Hispanic	7	English	Yes	female	40	3	2	1	OME	FOP	1	42251	OME_FOP_YES.jpg	6	18	11	Correct	42.251	FOP+YES+OME
19	19	Normal	High School	White, non-Hispanic	7	English	Yes	female	40	3	3	1	CIM	FOP	1	20819	CIM_FOP_YES.jpg	2	19	11	Correct	20.819	FOP+YES+CIM
19	19	Normal	High School	White, non-Hispanic	7	English	Yes	female	40	3	4	0	RAN	STD	0	12338	RAN_STD_NO.jpg	8	20	0	Correct	12.338	STD+NO+RAN
19	19	Normal	High School	White, non-Hispanic	7	English	Yes	female	40	3	5	0	GUA	FOP	0	6421	GUA_FOP_NO.jpg	3	21	0	Correct	6.421	FOP+NO+GUA
19	19	Normal	High School	White, non-Hispanic	7	English	Yes	female	40	3	6	1	PHN	FOP	1	32848	PHN_FOP_YES.jpg	7	22	11	Correct	32.848	FOP+YES+PHN
19	19	Normal	High School	White, non-Hispanic	7	English	Yes	female	40	3	7	0	NAP	FOP	0	10671	NAP_FOP_NO.jpg	5	23	0	Correct	10.671	FOP+NO+NAP
19	19	Normal	High School	White, non-Hispanic	7	English	Yes	female	40	3	8	1	ACE	FOP	1	38643	ACE_FOP_YES.jpg	1	24	11	Correct	38.643	FOP+YES+ACE
19	19	Normal	High School	White, non-Hispanic	7	English	Yes	female	40	4	1	1	CIM	STD	1	33622	CIM_STD_YES.jpg	2	25	11	Correct	33.622	STD+YES+CIM
19	19	Normal	High School	White, non-Hispanic	7	English	Yes	female	40	4	2	1	IBU	FOP	1	54486	IBU_FOP_YES.jpg	4	26	11	Correct	54.486	FOP+YES+IBU
19	19	Normal	High School	White, non-Hispanic	7	English	Yes	female	40	4	3	1	RAN	STD	0	44440	RAN_STD_YES.jpg	8	27	1	Conservative	44.44	STD+YES+RAN
19	19	Normal	High School	White, non-Hispanic	7	English	Yes	female	40	4	4	1	NAP	STD	1	33786	NAP_STD_YES.jpg	5	28	11	Correct	33.786	STD+YES+NAP
19	19	Normal	High School	White, non-Hispanic	7	English	Yes	female	40	4	5	1	GUA	STD	1	66265	GUA_STD_YES.jpg	3	29	11	Correct	66.265	STD+YES+GUA
19	19	Normal	High School	White, non-Hispanic	7	English	Yes	female	40	4	6	0	ACE	STD	0	3278	ACE_STD_NO.jpg	1	30	0	Correct	3.278	STD+NO+ACE
19	19	Normal	High School	White, non-Hispanic	7	English	Yes	female	40	4	7	0	OME	FOP	0	19624	OME_FOP_NO.jpg	6	31	0	Correct	19.624	FOP+NO+OME
19	19	Normal	High School	White, non-Hispanic	7	English	Yes	female	40	4	8	1	PHN	STD	1	32836	PHN_STD_YES.jpg	7	32	11	Correct	32.836	STD+YES+PHN
20	72	Normal	High School	White, non-Hispanic	6	English	Yes	male	40	1	1	1	IBU	FOP	0	26719	IBU_FOP_YES.jpg	4	1	1	Conservative	26.719	FOP+YES+IBU
20	72	Normal	High School	White, non-Hispanic	6	English	Yes	male	40	1	2	0	GUA	FOP	0	13507	GUA_FOP_NO.jpg	3	2	0	Correct	13.507	FOP+NO+GUA
20	72	Normal	High School	White, non-Hispanic	6	English	Yes	male	40	1	3	1	PHN	STD	1	23379	PHN_STD_YES.jpg	7	3	11	Correct	23.379	STD+YES+PHN
20	72	Normal	High School	White, non-Hispanic	6	English	Yes	male	40	1	4	0	ACE	STD	0	40096	ACE_STD_NO.jpg	1	4	0	Correct	40.096	STD+NO+ACE
20	72	Normal	High School	White, non-Hispanic	6	English	Yes	male	40	1	5	0	CIM	FOP	0	36358	CIM_FOP_NO.jpg	2	5	0	Correct	36.358	FOP+NO+CIM
20	72	Normal	High School	White, non-Hispanic	6	English	Yes	male	40	1	6	0	RAN	FOP	0	32405	RAN_FOP_NO.jpg	8	6	0	Correct	32.405	FOP+NO+RAN
20	72	Normal	High School	White, non-Hispanic	6	English	Yes	male	40	1	7	0	NAP	STD	0	12134	NAP_STD_NO.jpg	5	7	0	Correct	12.134	STD+NO+NAP
20	72	Normal	High School	White, non-Hispanic	6	English	Yes	male	40	1	8	1	OME	FOP	0	54418	OME_FOP_YES.jpg	6	8	1	Conservative	54.418	FOP+YES+OME
20	72	Normal	High School	White, non-Hispanic	6	English	Yes	male	40	2	1	1	PHN	FOP	1	41715	PHN_FOP_YES.jpg	7	9	11	Correct	41.715	FOP+YES+PHN
20	72	Normal	High School	White, non-Hispanic	6	English	Yes	male	40	2	2	1	GUA	STD	1	38186	GUA_STD_YES.jpg	3	10	11	Correct	38.186	STD+YES+GUA
20	72	Normal	High School	White, non-Hispanic	6	English	Yes	male	40	2	3	0	OME	FOP	0	34212	OME_FOP_NO.jpg	6	11	0	Correct	34.212	FOP+NO+OME
20	72	Normal	High School	White, non-Hispanic	6	English	Yes	male	40	2	4	1	NAP	FOP	1	32368	NAP_FOP_YES.jpg	5	12	11	Correct	32.368	FOP+YES+NAP
20	72	Normal	High School	White, non-Hispanic	6	English	Yes	male	40	2	5	1	RAN	FOP	0	36733	RAN_FOP_YES.jpg	8	13	1	Conservative	36.733	FOP+YES+RAN
20	72	Normal	High School	White, non-Hispanic	6	English	Yes	male	40	2	6	0	ACE	FOP	0	16061	ACE_FOP_NO.jpg	1	14	0	Correct	16.061	FOP+NO+ACE
20	72	Normal	High School	White, non-Hispanic	6	English	Yes	male	40	2	7	0	CIM	STD	0	30129	CIM_STD_NO.jpg	2	15	0	Correct	30.129	STD+NO+CIM
20	72	Normal	High School	White, non-Hispanic	6	English	Yes	male	40	2	8	0	IBU	STD	0	30783	IBU_STD_NO.jpg	4	16	0	Correct	30.783	STD+NO+IBU
20	72	Normal	High School	White, non-Hispanic	6	English	Yes	male	40	3	1	1	ACE	FOP	0	68784	ACE_FOP_YES.jpg	1	17	1	Conservative	68.784	FOP+YES+ACE
20	72	Normal	High School	White, non-Hispanic	6	English	Yes	male	40	3	2	1	CIM	FOP	1	31936	CIM_FOP_YES.jpg	2	18	11	Correct	31.936	FOP+YES+CIM
20	72	Normal	High School	White, non-Hispanic	6	English	Yes	male	40	3	3	0	PHN	FOP	0	20301	PHN_FOP_NO.jpg	7	19	0	Correct	20.301	FOP+NO+PHN
20	72	Normal	High School	White, non-Hispanic	6	English	Yes	male	40	3	4	0	NAP	FOP	0	18828	NAP_FOP_NO.jpg	5	20	0	Correct	18.828	FOP+NO+NAP
20	72	Normal	High School	White, non-Hispanic	6	English	Yes	male	40	3	5	1	GUA	FOP	1	32433	GUA_FOP_YES.jpg	3	21	11	Correct	32.433	FOP+YES+GUA
20	72	Normal	High School	White, non-Hispanic	6	English	Yes	male	40	3	6	0	OME	STD	0	9725	OME_STD_NO.jpg	6	22	0	Correct	9.725	STD+NO+OME
20	72	Normal	High School	White, non-Hispanic	6	English	Yes	male	40	3	7	1	RAN	STD	0	33465	RAN_STD_YES.jpg	8	23	1	Conservative	33.465	STD+YES+RAN
20	72	Normal	High School	White, non-Hispanic	6	English	Yes	male	40	3	8	1	IBU	STD	0	12982	IBU_STD_YES.jpg	4	24	1	Conservative	12.982	STD+YES+IBU
20	72	Normal	High School	White, non-Hispanic	6	English	Yes	male	40	4	1	1	ACE	STD	0	8390	ACE_STD_YES.jpg	1	25	1	Conservative	8.39	STD+YES+ACE
20	72	Normal	High School	White, non-Hispanic	6	English	Yes	male	40	4	2	1	OME	STD	0	21139	OME_STD_YES.jpg	6	26	1	Conservative	21.139	STD+YES+OME
20	72	Normal	High School	White, non-Hispanic	6	English	Yes	male	40	4	3	0	GUA	STD	0	10632	GUA_STD_NO.jpg	3	27	0	Correct	10.632	STD+NO+GUA
20	72	Normal	High School	White, non-Hispanic	6	English	Yes	male	40	4	4	1	CIM	STD	1	39581	CIM_STD_YES.jpg	2	28	11	Correct	39.581	STD+YES+CIM
20	72	Normal	High School	White, non-Hispanic	6	English	Yes	male	40	4	5	0	PHN	STD	0	17364	PHN_STD_NO.jpg	7	29	0	Correct	17.364	STD+NO+PHN
20	72	Normal	High School	White, non-Hispanic	6	English	Yes	male	40	4	6	0	IBU	FOP	0	10350	IBU_FOP_NO.jpg	4	30	0	Correct	10.35	FOP+NO+IBU
20	72	Normal	High School	White, non-Hispanic	6	English	Yes	male	40	4	7	0	RAN	STD	0	17356	RAN_STD_NO.jpg	8	31	0	Correct	17.356	STD+NO+RAN
20	72	Normal	High School	White, non-Hispanic	6	English	Yes	male	40	4	8	1	NAP	STD	1	19718	NAP_STD_YES.jpg	5	32	11	Correct	19.718	STD+YES+NAP
21	23	Normal	High School	White, non-Hispanic	8	English	Yes	male	20	1	1	1	PHN	FOP	1	72143	PHN_FOP_YES.jpg	7	1	11	Correct	72.143	FOP+YES+PHN
21	23	Normal	High School	White, non-Hispanic	8	English	Yes	male	20	1	2	0	RAN	FOP	0	43436	RAN_FOP_NO.jpg	8	2	0	Correct	43.436	FOP+NO+RAN
21	23	Normal	High School	White, non-Hispanic	8	English	Yes	male	20	1	3	0	OME	STD	0	16546	OME_STD_NO.jpg	6	3	0	Correct	16.546	STD+NO+OME
21	23	Normal	High School	White, non-Hispanic	8	English	Yes	male	20	1	4	1	GUA	FOP	1	29460	GUA_FOP_YES.jpg	3	4	11	Correct	29.46	FOP+YES+GUA
21	23	Normal	High School	White, non-Hispanic	8	English	Yes	male	20	1	5	0	CIM	STD	0	5927	CIM_STD_NO.jpg	2	5	0	Correct	5.927	STD+NO+CIM
21	23	Normal	High School	White, non-Hispanic	8	English	Yes	male	20	1	6	1	IBU	FOP	1	76900	IBU_FOP_YES.jpg	4	6	11	Correct	76.9	FOP+YES+IBU
21	23	Normal	High School	White, non-Hispanic	8	English	Yes	male	20	1	7	0	NAP	STD	0	72168	NAP_STD_NO.jpg	5	7	0	Correct	72.168	STD+NO+NAP
21	23	Normal	High School	White, non-Hispanic	8	English	Yes	male	20	1	8	0	ACE	STD	0	38675	ACE_STD_NO.jpg	1	8	0	Correct	38.675	STD+NO+ACE
21	23	Normal	High School	White, non-Hispanic	8	English	Yes	male	20	2	1	0	IBU	FOP	0	22174	IBU_FOP_NO.jpg	4	9	0	Correct	22.174	FOP+NO+IBU
21	23	Normal	High School	White, non-Hispanic	8	English	Yes	male	20	2	2	1	NAP	FOP	1	45302	NAP_FOP_YES.jpg	5	10	11	Correct	45.302	FOP+YES+NAP
21	23	Normal	High School	White, non-Hispanic	8	English	Yes	male	20	2	3	0	RAN	STD	0	29936	RAN_STD_NO.jpg	8	11	0	Correct	29.936	STD+NO+RAN
21	23	Normal	High School	White, non-Hispanic	8	English	Yes	male	20	2	4	1	CIM	FOP	1	31342	CIM_FOP_YES.jpg	2	12	11	Correct	31.342	FOP+YES+CIM
21	23	Normal	High School	White, non-Hispanic	8	English	Yes	male	20	2	5	0	ACE	FOP	0	22827	ACE_FOP_NO.jpg	1	13	0	Correct	22.827	FOP+NO+ACE
21	23	Normal	High School	White, non-Hispanic	8	English	Yes	male	20	2	6	0	GUA	STD	0	8793	GUA_STD_NO.jpg	3	14	0	Correct	8.793	STD+NO+GUA
21	23	Normal	High School	White, non-Hispanic	8	English	Yes	male	20	2	7	0	PHN	STD	0	16985	PHN_STD_NO.jpg	7	15	0	Correct	16.985	STD+NO+PHN
21	23	Normal	High School	White, non-Hispanic	8	English	Yes	male	20	2	8	0	OME	FOP	0	12495	OME_FOP_NO.jpg	6	16	0	Correct	12.495	FOP+NO+OME
21	23	Normal	High School	White, non-Hispanic	8	English	Yes	male	20	3	1	0	GUA	FOP	0	14762	GUA_FOP_NO.jpg	3	17	0	Correct	14.762	FOP+NO+GUA
21	23	Normal	High School	White, non-Hispanic	8	English	Yes	male	20	3	2	1	ACE	FOP	1	20399	ACE_FOP_YES.jpg	1	18	11	Correct	20.399	FOP+YES+ACE
21	23	Normal	High School	White, non-Hispanic	8	English	Yes	male	20	3	3	0	IBU	STD	0	31804	IBU_STD_NO.jpg	4	19	0	Correct	31.804	STD+NO+IBU
21	23	Normal	High School	White, non-Hispanic	8	English	Yes	male	20	3	4	0	NAP	FOP	0	15676	NAP_FOP_NO.jpg	5	20	0	Correct	15.676	FOP+NO+NAP
21	23	Normal	High School	White, non-Hispanic	8	English	Yes	male	20	3	5	1	PHN	STD	1	22361	PHN_STD_YES.jpg	7	21	11	Correct	22.361	STD+YES+PHN
21	23	Normal	High School	White, non-Hispanic	8	English	Yes	male	20	3	6	1	OME	STD	1	31294	OME_STD_YES.jpg	6	22	11	Correct	31.294	STD+YES+OME
21	23	Normal	High School	White, non-Hispanic	8	English	Yes	male	20	3	7	0	CIM	FOP	0	5331	CIM_FOP_NO.jpg	2	23	0	Correct	5.331	FOP+NO+CIM
21	23	Normal	High School	White, non-Hispanic	8	English	Yes	male	20	3	8	1	RAN	FOP	1	16177	RAN_FOP_YES.jpg	8	24	11	Correct	16.177	FOP+YES+RAN
21	23	Normal	High School	White, non-Hispanic	8	English	Yes	male	20	4	1	1	OME	FOP	1	15114	OME_FOP_YES.jpg	6	25	11	Correct	15.114	FOP+YES+OME
21	23	Normal	High School	White, non-Hispanic	8	English	Yes	male	20	4	2	0	PHN	FOP	0	5856	PHN_FOP_NO.jpg	7	26	0	Correct	5.856	FOP+NO+PHN
21	23	Normal	High School	White, non-Hispanic	8	English	Yes	male	20	4	3	1	CIM	STD	1	10350	CIM_STD_YES.jpg	2	27	11	Correct	10.35	STD+YES+CIM
21	23	Normal	High School	White, non-Hispanic	8	English	Yes	male	20	4	4	1	IBU	STD	1	17666	IBU_STD_YES.jpg	4	28	11	Correct	17.666	STD+YES+IBU
21	23	Normal	High School	White, non-Hispanic	8	English	Yes	male	20	4	5	1	ACE	STD	1	6885	ACE_STD_YES.jpg	1	29	11	Correct	6.885	STD+YES+ACE
21	23	Normal	High School	White, non-Hispanic	8	English	Yes	male	20	4	6	1	NAP	STD	1	11317	NAP_STD_YES.jpg	5	30	11	Correct	11.317	STD+YES+NAP
21	23	Normal	High School	White, non-Hispanic	8	English	Yes	male	20	4	7	1	RAN	STD	1	30828	RAN_STD_YES.jpg	8	31	11	Correct	30.828	STD+YES+RAN
21	23	Normal	High School	White, non-Hispanic	8	English	Yes	male	20	4	8	1	GUA	STD	1	5818	GUA_STD_YES.jpg	3	32	11	Correct	5.818	STD+YES+GUA
22	34	Normal	Master Degree	African Americans, non-Hispanic	8	Other	Yes	male	20	1	1	1	RAN	STD	1	93653	RAN_STD_YES.jpg	8	1	11	Correct	93.653	STD+YES+RAN
22	34	Normal	Master Degree	African Americans, non-Hispanic	8	Other	Yes	male	20	1	2	0	NAP	STD	0	39158	NAP_STD_NO.jpg	5	2	0	Correct	39.158	STD+NO+NAP
22	34	Normal	Master Degree	African Americans, non-Hispanic	8	Other	Yes	male	20	1	3	1	IBU	STD	1	34982	IBU_STD_YES.jpg	4	3	11	Correct	34.982	STD+YES+IBU
22	34	Normal	Master Degree	African Americans, non-Hispanic	8	Other	Yes	male	20	1	4	0	GUA	STD	0	12486	GUA_STD_NO.jpg	3	4	0	Correct	12.486	STD+NO+GUA
22	34	Normal	Master Degree	African Americans, non-Hispanic	8	Other	Yes	male	20	1	5	0	CIM	FOP	0	8885	CIM_FOP_NO.jpg	2	5	0	Correct	8.885	FOP+NO+CIM
22	34	Normal	Master Degree	African Americans, non-Hispanic	8	Other	Yes	male	20	1	6	1	OME	FOP	1	40986	OME_FOP_YES.jpg	6	6	11	Correct	40.986	FOP+YES+OME
22	34	Normal	Master Degree	African Americans, non-Hispanic	8	Other	Yes	male	20	1	7	1	ACE	STD	1	29015	ACE_STD_YES.jpg	1	7	11	Correct	29.015	STD+YES+ACE
22	34	Normal	Master Degree	African Americans, non-Hispanic	8	Other	Yes	male	20	1	8	1	PHN	STD	1	32603	PHN_STD_YES.jpg	7	8	11	Correct	32.603	STD+YES+PHN
22	34	Normal	Master Degree	African Americans, non-Hispanic	8	Other	Yes	male	20	2	1	1	RAN	FOP	1	49666	RAN_FOP_YES.jpg	8	9	11	Correct	49.666	FOP+YES+RAN
22	34	Normal	Master Degree	African Americans, non-Hispanic	8	Other	Yes	male	20	2	2	0	PHN	FOP	0	14797	PHN_FOP_NO.jpg	7	10	0	Correct	14.797	FOP+NO+PHN
22	34	Normal	Master Degree	African Americans, non-Hispanic	8	Other	Yes	male	20	2	3	0	OME	FOP	0	15976	OME_FOP_NO.jpg	6	11	0	Correct	15.976	FOP+NO+OME
22	34	Normal	Master Degree	African Americans, non-Hispanic	8	Other	Yes	male	20	2	4	1	GUA	FOP	1	23428	GUA_FOP_YES.jpg	3	12	11	Correct	23.428	FOP+YES+GUA
22	34	Normal	Master Degree	African Americans, non-Hispanic	8	Other	Yes	male	20	2	5	1	NAP	FOP	1	21542	NAP_FOP_YES.jpg	5	13	11	Correct	21.542	FOP+YES+NAP
22	34	Normal	Master Degree	African Americans, non-Hispanic	8	Other	Yes	male	20	2	6	0	CIM	STD	0	8083	CIM_STD_NO.jpg	2	14	0	Correct	8.083	STD+NO+CIM
22	34	Normal	Master Degree	African Americans, non-Hispanic	8	Other	Yes	male	20	2	7	0	ACE	STD	0	28138	ACE_STD_NO.jpg	1	15	0	Correct	28.138	STD+NO+ACE
22	34	Normal	Master Degree	African Americans, non-Hispanic	8	Other	Yes	male	20	2	8	0	IBU	STD	0	21268	IBU_STD_NO.jpg	4	16	0	Correct	21.268	STD+NO+IBU
22	34	Normal	Master Degree	African Americans, non-Hispanic	8	Other	Yes	male	20	3	1	0	RAN	FOP	0	7198	RAN_FOP_NO.jpg	8	17	0	Correct	7.198	FOP+NO+RAN
22	34	Normal	Master Degree	African Americans, non-Hispanic	8	Other	Yes	male	20	3	2	1	GUA	STD	1	9355	GUA_STD_YES.jpg	3	18	11	Correct	9.355	STD+YES+GUA
22	34	Normal	Master Degree	African Americans, non-Hispanic	8	Other	Yes	male	20	3	3	0	OME	STD	0	8641	OME_STD_NO.jpg	6	19	0	Correct	8.641	STD+NO+OME
22	34	Normal	Master Degree	African Americans, non-Hispanic	8	Other	Yes	male	20	3	4	1	CIM	STD	1	23634	CIM_STD_YES.jpg	2	20	11	Correct	23.634	STD+YES+CIM
22	34	Normal	Master Degree	African Americans, non-Hispanic	8	Other	Yes	male	20	3	5	0	NAP	FOP	0	18005	NAP_FOP_NO.jpg	5	21	0	Correct	18.005	FOP+NO+NAP
22	34	Normal	Master Degree	African Americans, non-Hispanic	8	Other	Yes	male	20	3	6	0	ACE	FOP	0	14869	ACE_FOP_NO.jpg	1	22	0	Correct	14.869	FOP+NO+ACE
22	34	Normal	Master Degree	African Americans, non-Hispanic	8	Other	Yes	male	20	3	7	0	PHN	STD	0	5183	PHN_STD_NO.jpg	7	23	0	Correct	5.183	STD+NO+PHN
22	34	Normal	Master Degree	African Americans, non-Hispanic	8	Other	Yes	male	20	3	8	0	IBU	FOP	0	13785	IBU_FOP_NO.jpg	4	24	0	Correct	13.785	FOP+NO+IBU
22	34	Normal	Master Degree	African Americans, non-Hispanic	8	Other	Yes	male	20	4	1	0	RAN	STD	0	8569	RAN_STD_NO.jpg	8	25	0	Correct	8.569	STD+NO+RAN
22	34	Normal	Master Degree	African Americans, non-Hispanic	8	Other	Yes	male	20	4	2	1	PHN	FOP	1	20840	PHN_FOP_YES.jpg	7	26	11	Correct	20.84	FOP+YES+PHN
22	34	Normal	Master Degree	African Americans, non-Hispanic	8	Other	Yes	male	20	4	3	1	IBU	FOP	1	24234	IBU_FOP_YES.jpg	4	27	11	Correct	24.234	FOP+YES+IBU
22	34	Normal	Master Degree	African Americans, non-Hispanic	8	Other	Yes	male	20	4	4	1	CIM	FOP	1	40659	CIM_FOP_YES.jpg	2	28	11	Correct	40.659	FOP+YES+CIM
22	34	Normal	Master Degree	African Americans, non-Hispanic	8	Other	Yes	male	20	4	5	1	NAP	STD	1	12101	NAP_STD_YES.jpg	5	29	11	Correct	12.101	STD+YES+NAP
22	34	Normal	Master Degree	African Americans, non-Hispanic	8	Other	Yes	male	20	4	6	1	ACE	FOP	1	14368	ACE_FOP_YES.jpg	1	30	11	Correct	14.368	FOP+YES+ACE
22	34	Normal	Master Degree	African Americans, non-Hispanic	8	Other	Yes	male	20	4	7	1	OME	STD	1	19569	OME_STD_YES.jpg	6	31	11	Correct	19.569	STD+YES+OME
22	34	Normal	Master Degree	African Americans, non-Hispanic	8	Other	Yes	male	20	4	8	0	GUA	FOP	0	6692	GUA_FOP_NO.jpg	3	32	0	Correct	6.692	FOP+NO+GUA
23	38	Normal	Doctor Degree	African Americans, non-Hispanic	7	Other	Yes	female	20	1	1	0	NAP	FOP	0	14029	NAP_FOP_NO.jpg	5	1	0	Correct	14.029	FOP+NO+NAP
23	38	Normal	Doctor Degree	African Americans, non-Hispanic	7	Other	Yes	female	20	1	2	1	ACE	STD	1	29584	ACE_STD_YES.jpg	1	2	11	Correct	29.584	STD+YES+ACE
23	38	Normal	Doctor Degree	African Americans, non-Hispanic	7	Other	Yes	female	20	1	3	0	RAN	FOP	0	36525	RAN_FOP_NO.jpg	8	3	0	Correct	36.525	FOP+NO+RAN
23	38	Normal	Doctor Degree	African Americans, non-Hispanic	7	Other	Yes	female	20	1	4	0	GUA	STD	0	8265	GUA_STD_NO.jpg	3	4	0	Correct	8.265	STD+NO+GUA
23	38	Normal	Doctor Degree	African Americans, non-Hispanic	7	Other	Yes	female	20	1	5	0	PHN	FOP	0	16259	PHN_FOP_NO.jpg	7	5	0	Correct	16.259	FOP+NO+PHN
23	38	Normal	Doctor Degree	African Americans, non-Hispanic	7	Other	Yes	female	20	1	6	1	CIM	STD	1	29984	CIM_STD_YES.jpg	2	6	11	Correct	29.984	STD+YES+CIM
23	38	Normal	Doctor Degree	African Americans, non-Hispanic	7	Other	Yes	female	20	1	7	0	IBU	STD	0	37186	IBU_STD_NO.jpg	4	7	0	Correct	37.186	STD+NO+IBU
23	38	Normal	Doctor Degree	African Americans, non-Hispanic	7	Other	Yes	female	20	1	8	0	OME	STD	0	25407	OME_STD_NO.jpg	6	8	0	Correct	25.407	STD+NO+OME
23	38	Normal	Doctor Degree	African Americans, non-Hispanic	7	Other	Yes	female	20	2	1	1	OME	FOP	1	58130	OME_FOP_YES.jpg	6	9	11	Correct	58.13	FOP+YES+OME
23	38	Normal	Doctor Degree	African Americans, non-Hispanic	7	Other	Yes	female	20	2	2	0	ACE	FOP	0	33918	ACE_FOP_NO.jpg	1	10	0	Correct	33.918	FOP+NO+ACE
23	38	Normal	Doctor Degree	African Americans, non-Hispanic	7	Other	Yes	female	20	2	3	1	GUA	STD	1	35950	GUA_STD_YES.jpg	3	11	11	Correct	35.95	STD+YES+GUA
23	38	Normal	Doctor Degree	African Americans, non-Hispanic	7	Other	Yes	female	20	2	4	1	RAN	FOP	1	43304	RAN_FOP_YES.jpg	8	12	11	Correct	43.304	FOP+YES+RAN
23	38	Normal	Doctor Degree	African Americans, non-Hispanic	7	Other	Yes	female	20	2	5	1	NAP	STD	1	35695	NAP_STD_YES.jpg	5	13	11	Correct	35.695	STD+YES+NAP
23	38	Normal	Doctor Degree	African Americans, non-Hispanic	7	Other	Yes	female	20	2	6	1	IBU	FOP	1	65222	IBU_FOP_YES.jpg	4	14	11	Correct	65.222	FOP+YES+IBU
23	38	Normal	Doctor Degree	African Americans, non-Hispanic	7	Other	Yes	female	20	2	7	1	CIM	FOP	1	36379	CIM_FOP_YES.jpg	2	15	11	Correct	36.379	FOP+YES+CIM
23	38	Normal	Doctor Degree	African Americans, non-Hispanic	7	Other	Yes	female	20	2	8	0	PHN	STD	0	30531	PHN_STD_NO.jpg	7	16	0	Correct	30.531	STD+NO+PHN
23	38	Normal	Doctor Degree	African Americans, non-Hispanic	7	Other	Yes	female	20	3	1	1	NAP	FOP	1	40782	NAP_FOP_YES.jpg	5	17	11	Correct	40.782	FOP+YES+NAP
23	38	Normal	Doctor Degree	African Americans, non-Hispanic	7	Other	Yes	female	20	3	2	1	PHN	STD	1	41127	PHN_STD_YES.jpg	7	18	11	Correct	41.127	STD+YES+PHN
23	38	Normal	Doctor Degree	African Americans, non-Hispanic	7	Other	Yes	female	20	3	3	1	GUA	FOP	1	24857	GUA_FOP_YES.jpg	3	19	11	Correct	24.857	FOP+YES+GUA
23	38	Normal	Doctor Degree	African Americans, non-Hispanic	7	Other	Yes	female	20	3	4	1	RAN	STD	1	26426	RAN_STD_YES.jpg	8	20	11	Correct	26.426	STD+YES+RAN
23	38	Normal	Doctor Degree	African Americans, non-Hispanic	7	Other	Yes	female	20	3	5	1	ACE	FOP	1	44317	ACE_FOP_YES.jpg	1	21	11	Correct	44.317	FOP+YES+ACE
23	38	Normal	Doctor Degree	African Americans, non-Hispanic	7	Other	Yes	female	20	3	6	0	CIM	FOP	0	15727	CIM_FOP_NO.jpg	2	22	0	Correct	15.727	FOP+NO+CIM
23	38	Normal	Doctor Degree	African Americans, non-Hispanic	7	Other	Yes	female	20	3	7	1	IBU	STD	1	30732	IBU_STD_YES.jpg	4	23	11	Correct	30.732	STD+YES+IBU
23	38	Normal	Doctor Degree	African Americans, non-Hispanic	7	Other	Yes	female	20	3	8	0	OME	FOP	0	36531	OME_FOP_NO.jpg	6	24	0	Correct	36.531	FOP+NO+OME
23	38	Normal	Doctor Degree	African Americans, non-Hispanic	7	Other	Yes	female	20	4	1	0	ACE	STD	0	10951	ACE_STD_NO.jpg	1	25	0	Correct	10.951	STD+NO+ACE
23	38	Normal	Doctor Degree	African Americans, non-Hispanic	7	Other	Yes	female	20	4	2	0	RAN	STD	0	12325	RAN_STD_NO.jpg	8	26	0	Correct	12.325	STD+NO+RAN
23	38	Normal	Doctor Degree	African Americans, non-Hispanic	7	Other	Yes	female	20	4	3	0	NAP	STD	0	12078	NAP_STD_NO.jpg	5	27	0	Correct	12.078	STD+NO+NAP
23	38	Normal	Doctor Degree	African Americans, non-Hispanic	7	Other	Yes	female	20	4	4	0	CIM	STD	0	7912	CIM_STD_NO.jpg	2	28	0	Correct	7.912	STD+NO+CIM
23	38	Normal	Doctor Degree	African Americans, non-Hispanic	7	Other	Yes	female	20	4	5	0	IBU	FOP	0	20331	IBU_FOP_NO.jpg	4	29	0	Correct	20.331	FOP+NO+IBU
23	38	Normal	Doctor Degree	African Americans, non-Hispanic	7	Other	Yes	female	20	4	6	0	GUA	FOP	0	10609	GUA_FOP_NO.jpg	3	30	0	Correct	10.609	FOP+NO+GUA
23	38	Normal	Doctor Degree	African Americans, non-Hispanic	7	Other	Yes	female	20	4	7	1	OME	STD	1	24675	OME_STD_YES.jpg	6	31	11	Correct	24.675	STD+YES+OME
23	38	Normal	Doctor Degree	African Americans, non-Hispanic	7	Other	Yes	female	20	4	8	1	PHN	FOP	1	5273	PHN_FOP_YES.jpg	7	32	11	Correct	5.273	FOP+YES+PHN
24	20	Normal	High School	Asian or Pacific Islanders	8	English	No	female	20	1	1	1	ACE	STD	1	17060	ACE_STD_YES.jpg	1	1	11	Correct	17.06	STD+YES+ACE
24	20	Normal	High School	Asian or Pacific Islanders	8	English	No	female	20	1	2	1	IBU	FOP	1	17924	IBU_FOP_YES.jpg	4	2	11	Correct	17.924	FOP+YES+IBU
24	20	Normal	High School	Asian or Pacific Islanders	8	English	No	female	20	1	3	1	GUA	FOP	1	25924	GUA_FOP_YES.jpg	3	3	11	Correct	25.924	FOP+YES+GUA
24	20	Normal	High School	Asian or Pacific Islanders	8	English	No	female	20	1	4	0	NAP	FOP	0	28313	NAP_FOP_NO.jpg	5	4	0	Correct	28.313	FOP+NO+NAP
24	20	Normal	High School	Asian or Pacific Islanders	8	English	No	female	20	1	5	1	PHN	FOP	1	47480	PHN_FOP_YES.jpg	7	5	11	Correct	47.48	FOP+YES+PHN
24	20	Normal	High School	Asian or Pacific Islanders	8	English	No	female	20	1	6	1	CIM	STD	1	23884	CIM_STD_YES.jpg	2	6	11	Correct	23.884	STD+YES+CIM
24	20	Normal	High School	Asian or Pacific Islanders	8	English	No	female	20	1	7	1	RAN	STD	1	20467	RAN_STD_YES.jpg	8	7	11	Correct	20.467	STD+YES+RAN
24	20	Normal	High School	Asian or Pacific Islanders	8	English	No	female	20	1	8	0	OME	STD	0	7774	OME_STD_NO.jpg	6	8	0	Correct	7.774	STD+NO+OME
24	20	Normal	High School	Asian or Pacific Islanders	8	English	No	female	20	2	1	1	OME	STD	1	27879	OME_STD_YES.jpg	6	9	11	Correct	27.879	STD+YES+OME
24	20	Normal	High School	Asian or Pacific Islanders	8	English	No	female	20	2	2	1	NAP	STD	1	26183	NAP_STD_YES.jpg	5	10	11	Correct	26.183	STD+YES+NAP
24	20	Normal	High School	Asian or Pacific Islanders	8	English	No	female	20	2	3	0	ACE	STD	1	21954	ACE_STD_NO.jpg	1	11	10	Risky	21.954	STD+NO+ACE
24	20	Normal	High School	Asian or Pacific Islanders	8	English	No	female	20	2	4	1	PHN	STD	1	27570	PHN_STD_YES.jpg	7	12	11	Correct	27.57	STD+YES+PHN
24	20	Normal	High School	Asian or Pacific Islanders	8	English	No	female	20	2	5	0	IBU	STD	0	9577	IBU_STD_NO.jpg	4	13	0	Correct	9.577	STD+NO+IBU
24	20	Normal	High School	Asian or Pacific Islanders	8	English	No	female	20	2	6	0	GUA	FOP	0	6238	GUA_FOP_NO.jpg	3	14	0	Correct	6.238	FOP+NO+GUA
24	20	Normal	High School	Asian or Pacific Islanders	8	English	No	female	20	2	7	0	RAN	STD	0	25259	RAN_STD_NO.jpg	8	15	0	Correct	25.259	STD+NO+RAN
24	20	Normal	High School	Asian or Pacific Islanders	8	English	No	female	20	2	8	0	CIM	FOP	0	4103	CIM_FOP_NO.jpg	2	16	0	Correct	4.103	FOP+NO+CIM
24	20	Normal	High School	Asian or Pacific Islanders	8	English	No	female	20	3	1	0	RAN	FOP	0	5953	RAN_FOP_NO.jpg	8	17	0	Correct	5.953	FOP+NO+RAN
24	20	Normal	High School	Asian or Pacific Islanders	8	English	No	female	20	3	2	0	IBU	FOP	0	12165	IBU_FOP_NO.jpg	4	18	0	Correct	12.165	FOP+NO+IBU
24	20	Normal	High School	Asian or Pacific Islanders	8	English	No	female	20	3	3	1	CIM	FOP	1	11803	CIM_FOP_YES.jpg	2	19	11	Correct	11.803	FOP+YES+CIM
24	20	Normal	High School	Asian or Pacific Islanders	8	English	No	female	20	3	4	0	PHN	FOP	0	14654	PHN_FOP_NO.jpg	7	20	0	Correct	14.654	FOP+NO+PHN
24	20	Normal	High School	Asian or Pacific Islanders	8	English	No	female	20	3	5	0	ACE	FOP	0	6003	ACE_FOP_NO.jpg	1	21	0	Correct	6.003	FOP+NO+ACE
24	20	Normal	High School	Asian or Pacific Islanders	8	English	No	female	20	3	6	1	GUA	STD	1	10092	GUA_STD_YES.jpg	3	22	11	Correct	10.092	STD+YES+GUA
24	20	Normal	High School	Asian or Pacific Islanders	8	English	No	female	20	3	7	1	NAP	FOP	1	17351	NAP_FOP_YES.jpg	5	23	11	Correct	17.351	FOP+YES+NAP
24	20	Normal	High School	Asian or Pacific Islanders	8	English	No	female	20	3	8	1	OME	FOP	1	19589	OME_FOP_YES.jpg	6	24	11	Correct	19.589	FOP+YES+OME
24	20	Normal	High School	Asian or Pacific Islanders	8	English	No	female	20	4	1	0	OME	FOP	0	3862	OME_FOP_NO.jpg	6	25	0	Correct	3.862	FOP+NO+OME
24	20	Normal	High School	Asian or Pacific Islanders	8	English	No	female	20	4	2	0	PHN	STD	0	4533	PHN_STD_NO.jpg	7	26	0	Correct	4.533	STD+NO+PHN
24	20	Normal	High School	Asian or Pacific Islanders	8	English	No	female	20	4	3	0	CIM	STD	0	6093	CIM_STD_NO.jpg	2	27	0	Correct	6.093	STD+NO+CIM
24	20	Normal	High School	Asian or Pacific Islanders	8	English	No	female	20	4	4	0	GUA	STD	0	1691	GUA_STD_NO.jpg	3	28	0	Correct	1.691	STD+NO+GUA
24	20	Normal	High School	Asian or Pacific Islanders	8	English	No	female	20	4	5	1	IBU	STD	1	11848	IBU_STD_YES.jpg	4	29	11	Correct	11.848	STD+YES+IBU
24	20	Normal	High School	Asian or Pacific Islanders	8	English	No	female	20	4	6	0	NAP	STD	0	2436	NAP_STD_NO.jpg	5	30	0	Correct	2.436	STD+NO+NAP
24	20	Normal	High School	Asian or Pacific Islanders	8	English	No	female	20	4	7	1	RAN	FOP	1	12997	RAN_FOP_YES.jpg	8	31	11	Correct	12.997	FOP+YES+RAN
24	20	Normal	High School	Asian or Pacific Islanders	8	English	No	female	20	4	8	1	ACE	FOP	1	2670	ACE_FOP_YES.jpg	1	32	11	Correct	2.67	FOP+YES+ACE
25	34	Normal	Master Degree	White, non-Hispanic	8	English	No	female	30	1	1	1	IBU	FOP	1	26657	IBU_FOP_YES.jpg	4	1	11	Correct	26.657	FOP+YES+IBU
25	34	Normal	Master Degree	White, non-Hispanic	8	English	No	female	30	1	2	1	GUA	FOP	1	15896	GUA_FOP_YES.jpg	3	2	11	Correct	15.896	FOP+YES+GUA
25	34	Normal	Master Degree	White, non-Hispanic	8	English	No	female	30	1	3	1	CIM	FOP	1	25120	CIM_FOP_YES.jpg	2	3	11	Correct	25.12	FOP+YES+CIM
25	34	Normal	Master Degree	White, non-Hispanic	8	English	No	female	30	1	4	0	PHN	FOP	0	16884	PHN_FOP_NO.jpg	7	4	0	Correct	16.884	FOP+NO+PHN
25	34	Normal	Master Degree	White, non-Hispanic	8	English	No	female	30	1	5	1	RAN	FOP	1	31604	RAN_FOP_YES.jpg	8	5	11	Correct	31.604	FOP+YES+RAN
25	34	Normal	Master Degree	White, non-Hispanic	8	English	No	female	30	1	6	0	ACE	FOP	0	23716	ACE_FOP_NO.jpg	1	6	0	Correct	23.716	FOP+NO+ACE
25	34	Normal	Master Degree	White, non-Hispanic	8	English	No	female	30	1	7	1	OME	STD	1	28413	OME_STD_YES.jpg	6	7	11	Correct	28.413	STD+YES+OME
25	34	Normal	Master Degree	White, non-Hispanic	8	English	No	female	30	1	8	0	NAP	FOP	0	18183	NAP_FOP_NO.jpg	5	8	0	Correct	18.183	FOP+NO+NAP
25	34	Normal	Master Degree	White, non-Hispanic	8	English	No	female	30	2	1	0	OME	STD	0	25219	OME_STD_NO.jpg	6	9	0	Correct	25.219	STD+NO+OME
25	34	Normal	Master Degree	White, non-Hispanic	8	English	No	female	30	2	2	0	CIM	FOP	0	12413	CIM_FOP_NO.jpg	2	10	0	Correct	12.413	FOP+NO+CIM
25	34	Normal	Master Degree	White, non-Hispanic	8	English	No	female	30	2	3	0	GUA	STD	0	9700	GUA_STD_NO.jpg	3	11	0	Correct	9.7	STD+NO+GUA
25	34	Normal	Master Degree	White, non-Hispanic	8	English	No	female	30	2	4	1	PHN	FOP	1	25326	PHN_FOP_YES.jpg	7	12	11	Correct	25.326	FOP+YES+PHN
25	34	Normal	Master Degree	White, non-Hispanic	8	English	No	female	30	2	5	0	IBU	STD	1	28275	IBU_STD_NO.jpg	4	13	10	Risky	28.275	STD+NO+IBU
25	34	Normal	Master Degree	White, non-Hispanic	8	English	No	female	30	2	6	0	RAN	STD	0	8612	RAN_STD_NO.jpg	8	14	0	Correct	8.612	STD+NO+RAN
25	34	Normal	Master Degree	White, non-Hispanic	8	English	No	female	30	2	7	0	NAP	STD	0	12836	NAP_STD_NO.jpg	5	15	0	Correct	12.836	STD+NO+NAP
25	34	Normal	Master Degree	White, non-Hispanic	8	English	No	female	30	2	8	0	ACE	STD	0	8585	ACE_STD_NO.jpg	1	16	0	Correct	8.585	STD+NO+ACE
25	34	Normal	Master Degree	White, non-Hispanic	8	English	No	female	30	3	1	0	GUA	FOP	0	4674	GUA_FOP_NO.jpg	3	17	0	Correct	4.674	FOP+NO+GUA
25	34	Normal	Master Degree	White, non-Hispanic	8	English	No	female	30	3	2	1	PHN	STD	1	7989	PHN_STD_YES.jpg	7	18	11	Correct	7.989	STD+YES+PHN
25	34	Normal	Master Degree	White, non-Hispanic	8	English	No	female	30	3	3	1	NAP	FOP	1	32620	NAP_FOP_YES.jpg	5	19	11	Correct	32.62	FOP+YES+NAP
25	34	Normal	Master Degree	White, non-Hispanic	8	English	No	female	30	3	4	1	CIM	STD	1	17432	CIM_STD_YES.jpg	2	20	11	Correct	17.432	STD+YES+CIM
25	34	Normal	Master Degree	White, non-Hispanic	8	English	No	female	30	3	5	0	RAN	FOP	0	13760	RAN_FOP_NO.jpg	8	21	0	Correct	13.76	FOP+NO+RAN
25	34	Normal	Master Degree	White, non-Hispanic	8	English	No	female	30	3	6	1	IBU	STD	1	14947	IBU_STD_YES.jpg	4	22	11	Correct	14.947	STD+YES+IBU
25	34	Normal	Master Degree	White, non-Hispanic	8	English	No	female	30	3	7	1	ACE	STD	1	16401	ACE_STD_YES.jpg	1	23	11	Correct	16.401	STD+YES+ACE
25	34	Normal	Master Degree	White, non-Hispanic	8	English	No	female	30	3	8	1	OME	FOP	1	9235	OME_FOP_YES.jpg	6	24	11	Correct	9.235	FOP+YES+OME
25	34	Normal	Master Degree	White, non-Hispanic	8	English	No	female	30	4	1	0	IBU	FOP	0	25955	IBU_FOP_NO.jpg	4	25	0	Correct	25.955	FOP+NO+IBU
25	34	Normal	Master Degree	White, non-Hispanic	8	English	No	female	30	4	2	0	CIM	STD	0	27331	CIM_STD_NO.jpg	2	26	0	Correct	27.331	STD+NO+CIM
25	34	Normal	Master Degree	White, non-Hispanic	8	English	No	female	30	4	3	1	ACE	FOP	1	10569	ACE_FOP_YES.jpg	1	27	11	Correct	10.569	FOP+YES+ACE
25	34	Normal	Master Degree	White, non-Hispanic	8	English	No	female	30	4	4	1	RAN	STD	1	43604	RAN_STD_YES.jpg	8	28	11	Correct	43.604	STD+YES+RAN
25	34	Normal	Master Degree	White, non-Hispanic	8	English	No	female	30	4	5	0	OME	FOP	0	6401	OME_FOP_NO.jpg	6	29	0	Correct	6.401	FOP+NO+OME
25	34	Normal	Master Degree	White, non-Hispanic	8	English	No	female	30	4	6	1	NAP	STD	1	10235	NAP_STD_YES.jpg	5	30	11	Correct	10.235	STD+YES+NAP
25	34	Normal	Master Degree	White, non-Hispanic	8	English	No	female	30	4	7	0	PHN	STD	0	6127	PHN_STD_NO.jpg	7	31	0	Correct	6.127	STD+NO+PHN
25	34	Normal	Master Degree	White, non-Hispanic	8	English	No	female	30	4	8	1	GUA	STD	1	11508	GUA_STD_YES.jpg	3	32	11	Correct	11.508	STD+YES+GUA
26	52	Normal	Doctor Degree	White, non-Hispanic	7	English	No	male	20	1	1	0	PHN	STD	0	25635	PHN_STD_NO.jpg	7	1	0	Correct	25.635	STD+NO+PHN
26	52	Normal	Doctor Degree	White, non-Hispanic	7	English	No	male	20	1	2	0	CIM	STD	0	28043	CIM_STD_NO.jpg	2	2	0	Correct	28.043	STD+NO+CIM
26	52	Normal	Doctor Degree	White, non-Hispanic	7	English	No	male	20	1	3	1	OME	FOP	1	48065	OME_FOP_YES.jpg	6	3	11	Correct	48.065	FOP+YES+OME
26	52	Normal	Doctor Degree	White, non-Hispanic	7	English	No	male	20	1	4	1	NAP	STD	1	36046	NAP_STD_YES.jpg	5	4	11	Correct	36.046	STD+YES+NAP
26	52	Normal	Doctor Degree	White, non-Hispanic	7	English	No	male	20	1	5	0	GUA	STD	0	19664	GUA_STD_NO.jpg	3	5	0	Correct	19.664	STD+NO+GUA
26	52	Normal	Doctor Degree	White, non-Hispanic	7	English	No	male	20	1	6	1	RAN	STD	1	37713	RAN_STD_YES.jpg	8	6	11	Correct	37.713	STD+YES+RAN
26	52	Normal	Doctor Degree	White, non-Hispanic	7	English	No	male	20	1	7	1	ACE	STD	1	22677	ACE_STD_YES.jpg	1	7	11	Correct	22.677	STD+YES+ACE
26	52	Normal	Doctor Degree	White, non-Hispanic	7	English	No	male	20	1	8	1	IBU	STD	1	36628	IBU_STD_YES.jpg	4	8	11	Correct	36.628	STD+YES+IBU
26	52	Normal	Doctor Degree	White, non-Hispanic	7	English	No	male	20	2	1	0	IBU	FOP	0	31347	IBU_FOP_NO.jpg	4	9	0	Correct	31.347	FOP+NO+IBU
26	52	Normal	Doctor Degree	White, non-Hispanic	7	English	No	male	20	2	2	1	CIM	FOP	1	36147	CIM_FOP_YES.jpg	2	10	11	Correct	36.147	FOP+YES+CIM
26	52	Normal	Doctor Degree	White, non-Hispanic	7	English	No	male	20	2	3	1	PHN	FOP	1	35770	PHN_FOP_YES.jpg	7	11	11	Correct	35.77	FOP+YES+PHN
26	52	Normal	Doctor Degree	White, non-Hispanic	7	English	No	male	20	2	4	0	RAN	FOP	0	22543	RAN_FOP_NO.jpg	8	12	0	Correct	22.543	FOP+NO+RAN
26	52	Normal	Doctor Degree	White, non-Hispanic	7	English	No	male	20	2	5	0	OME	STD	0	9332	OME_STD_NO.jpg	6	13	0	Correct	9.332	STD+NO+OME
26	52	Normal	Doctor Degree	White, non-Hispanic	7	English	No	male	20	2	6	1	GUA	STD	1	24783	GUA_STD_YES.jpg	3	14	11	Correct	24.783	STD+YES+GUA
26	52	Normal	Doctor Degree	White, non-Hispanic	7	English	No	male	20	2	7	0	ACE	FOP	0	20595	ACE_FOP_NO.jpg	1	15	0	Correct	20.595	FOP+NO+ACE
26	52	Normal	Doctor Degree	White, non-Hispanic	7	English	No	male	20	2	8	0	NAP	FOP	0	13681	NAP_FOP_NO.jpg	5	16	0	Correct	13.681	FOP+NO+NAP
26	52	Normal	Doctor Degree	White, non-Hispanic	7	English	No	male	20	3	1	1	RAN	FOP	1	33986	RAN_FOP_YES.jpg	8	17	11	Correct	33.986	FOP+YES+RAN
26	52	Normal	Doctor Degree	White, non-Hispanic	7	English	No	male	20	3	2	1	CIM	STD	1	26301	CIM_STD_YES.jpg	2	18	11	Correct	26.301	STD+YES+CIM
26	52	Normal	Doctor Degree	White, non-Hispanic	7	English	No	male	20	3	3	0	OME	FOP	0	10484	OME_FOP_NO.jpg	6	19	0	Correct	10.484	FOP+NO+OME
26	52	Normal	Doctor Degree	White, non-Hispanic	7	English	No	male	20	3	4	0	IBU	STD	0	14304	IBU_STD_NO.jpg	4	20	0	Correct	14.304	STD+NO+IBU
26	52	Normal	Doctor Degree	White, non-Hispanic	7	English	No	male	20	3	5	1	ACE	FOP	1	29926	ACE_FOP_YES.jpg	1	21	11	Correct	29.926	FOP+YES+ACE
26	52	Normal	Doctor Degree	White, non-Hispanic	7	English	No	male	20	3	6	1	PHN	STD	1	33963	PHN_STD_YES.jpg	7	22	11	Correct	33.963	STD+YES+PHN
26	52	Normal	Doctor Degree	White, non-Hispanic	7	English	No	male	20	3	7	0	NAP	STD	0	14321	NAP_STD_NO.jpg	5	23	0	Correct	14.321	STD+NO+NAP
26	52	Normal	Doctor Degree	White, non-Hispanic	7	English	No	male	20	3	8	1	GUA	FOP	1	19733	GUA_FOP_YES.jpg	3	24	11	Correct	19.733	FOP+YES+GUA
26	52	Normal	Doctor Degree	White, non-Hispanic	7	English	No	male	20	4	1	0	PHN	FOP	0	7988	PHN_FOP_NO.jpg	7	25	0	Correct	7.988	FOP+NO+PHN
26	52	Normal	Doctor Degree	White, non-Hispanic	7	English	No	male	20	4	2	1	NAP	FOP	0	12923	NAP_FOP_YES.jpg	5	26	1	Conservative	12.923	FOP+YES+NAP
26	52	Normal	Doctor Degree	White, non-Hispanic	7	English	No	male	20	4	3	1	IBU	FOP	0	6000	IBU_FOP_YES.jpg	4	27	1	Conservative	6	FOP+YES+IBU
26	52	Normal	Doctor Degree	White, non-Hispanic	7	English	No	male	20	4	4	1	OME	STD	1	33479	OME_STD_YES.jpg	6	28	11	Correct	33.479	STD+YES+OME
26	52	Normal	Doctor Degree	White, non-Hispanic	7	English	No	male	20	4	5	0	RAN	STD	0	9058	RAN_STD_NO.jpg	8	29	0	Correct	9.058	STD+NO+RAN
26	52	Normal	Doctor Degree	White, non-Hispanic	7	English	No	male	20	4	6	0	ACE	STD	0	3833	ACE_STD_NO.jpg	1	30	0	Correct	3.833	STD+NO+ACE
26	52	Normal	Doctor Degree	White, non-Hispanic	7	English	No	male	20	4	7	0	CIM	FOP	0	4436	CIM_FOP_NO.jpg	2	31	0	Correct	4.436	FOP+NO+CIM
26	52	Normal	Doctor Degree	White, non-Hispanic	7	English	No	male	20	4	8	0	GUA	FOP	0	17356	GUA_FOP_NO.jpg	3	32	0	Correct	17.356	FOP+NO+GUA
27	50	Normal	Bachelor Degree	White, non-Hispanic	8	English	No	female	30	1	1	0	GUA	STD	0	13056	GUA_STD_NO.jpg	3	1	0	Correct	13.056	STD+NO+GUA
27	50	Normal	Bachelor Degree	White, non-Hispanic	8	English	No	female	30	1	2	0	ACE	STD	0	61432	ACE_STD_NO.jpg	1	2	0	Correct	61.432	STD+NO+ACE
27	50	Normal	Bachelor Degree	White, non-Hispanic	8	English	No	female	30	1	3	0	OME	FOP	0	7530	OME_FOP_NO.jpg	6	3	0	Correct	7.53	FOP+NO+OME
27	50	Normal	Bachelor Degree	White, non-Hispanic	8	English	No	female	30	1	4	1	NAP	FOP	1	71667	NAP_FOP_YES.jpg	5	4	11	Correct	71.667	FOP+YES+NAP
27	50	Normal	Bachelor Degree	White, non-Hispanic	8	English	No	female	30	1	5	1	IBU	STD	1	77875	IBU_STD_YES.jpg	4	5	11	Correct	77.875	STD+YES+IBU
27	50	Normal	Bachelor Degree	White, non-Hispanic	8	English	No	female	30	1	6	1	PHN	STD	1	68208	PHN_STD_YES.jpg	7	6	11	Correct	68.208	STD+YES+PHN
27	50	Normal	Bachelor Degree	White, non-Hispanic	8	English	No	female	30	1	7	0	RAN	STD	0	29166	RAN_STD_NO.jpg	8	7	0	Correct	29.166	STD+NO+RAN
27	50	Normal	Bachelor Degree	White, non-Hispanic	8	English	No	female	30	1	8	1	CIM	FOP	1	29498	CIM_FOP_YES.jpg	2	8	11	Correct	29.498	FOP+YES+CIM
27	50	Normal	Bachelor Degree	White, non-Hispanic	8	English	No	female	30	2	1	1	ACE	FOP	1	24062	ACE_FOP_YES.jpg	1	9	11	Correct	24.062	FOP+YES+ACE
27	50	Normal	Bachelor Degree	White, non-Hispanic	8	English	No	female	30	2	2	1	CIM	STD	1	64075	CIM_STD_YES.jpg	2	10	11	Correct	64.075	STD+YES+CIM
27	50	Normal	Bachelor Degree	White, non-Hispanic	8	English	No	female	30	2	3	1	RAN	STD	1	31859	RAN_STD_YES.jpg	8	11	11	Correct	31.859	STD+YES+RAN
27	50	Normal	Bachelor Degree	White, non-Hispanic	8	English	No	female	30	2	4	1	NAP	STD	1	41743	NAP_STD_YES.jpg	5	12	11	Correct	41.743	STD+YES+NAP
27	50	Normal	Bachelor Degree	White, non-Hispanic	8	English	No	female	30	2	5	1	PHN	FOP	1	17297	PHN_FOP_YES.jpg	7	13	11	Correct	17.297	FOP+YES+PHN
27	50	Normal	Bachelor Degree	White, non-Hispanic	8	English	No	female	30	2	6	1	OME	FOP	1	54297	OME_FOP_YES.jpg	6	14	11	Correct	54.297	FOP+YES+OME
27	50	Normal	Bachelor Degree	White, non-Hispanic	8	English	No	female	30	2	7	1	GUA	FOP	1	28291	GUA_FOP_YES.jpg	3	15	11	Correct	28.291	FOP+YES+GUA
27	50	Normal	Bachelor Degree	White, non-Hispanic	8	English	No	female	30	2	8	1	IBU	FOP	1	4646	IBU_FOP_YES.jpg	4	16	11	Correct	4.646	FOP+YES+IBU
27	50	Normal	Bachelor Degree	White, non-Hispanic	8	English	No	female	30	3	1	0	GUA	FOP	0	3906	GUA_FOP_NO.jpg	3	17	0	Correct	3.906	FOP+NO+GUA
27	50	Normal	Bachelor Degree	White, non-Hispanic	8	English	No	female	30	3	2	1	ACE	STD	1	3884	ACE_STD_YES.jpg	1	18	11	Correct	3.884	STD+YES+ACE
27	50	Normal	Bachelor Degree	White, non-Hispanic	8	English	No	female	30	3	3	0	IBU	STD	0	60314	IBU_STD_NO.jpg	4	19	0	Correct	60.314	STD+NO+IBU
27	50	Normal	Bachelor Degree	White, non-Hispanic	8	English	No	female	30	3	4	1	OME	STD	1	15133	OME_STD_YES.jpg	6	20	11	Correct	15.133	STD+YES+OME
27	50	Normal	Bachelor Degree	White, non-Hispanic	8	English	No	female	30	3	5	0	CIM	STD	0	7944	CIM_STD_NO.jpg	2	21	0	Correct	7.944	STD+NO+CIM
27	50	Normal	Bachelor Degree	White, non-Hispanic	8	English	No	female	30	3	6	0	PHN	FOP	0	16915	PHN_FOP_NO.jpg	7	22	0	Correct	16.915	FOP+NO+PHN
27	50	Normal	Bachelor Degree	White, non-Hispanic	8	English	No	female	30	3	7	0	RAN	FOP	0	19840	RAN_FOP_NO.jpg	8	23	0	Correct	19.84	FOP+NO+RAN
27	50	Normal	Bachelor Degree	White, non-Hispanic	8	English	No	female	30	3	8	0	NAP	FOP	0	14503	NAP_FOP_NO.jpg	5	24	0	Correct	14.503	FOP+NO+NAP
27	50	Normal	Bachelor Degree	White, non-Hispanic	8	English	No	female	30	4	1	0	NAP	STD	0	9436	NAP_STD_NO.jpg	5	25	0	Correct	9.436	STD+NO+NAP
27	50	Normal	Bachelor Degree	White, non-Hispanic	8	English	No	female	30	4	2	0	PHN	STD	0	13122	PHN_STD_NO.jpg	7	26	0	Correct	13.122	STD+NO+PHN
27	50	Normal	Bachelor Degree	White, non-Hispanic	8	English	No	female	30	4	3	0	OME	STD	0	3494	OME_STD_NO.jpg	6	27	0	Correct	3.494	STD+NO+OME
27	50	Normal	Bachelor Degree	White, non-Hispanic	8	English	No	female	30	4	4	1	RAN	FOP	1	3393	RAN_FOP_YES.jpg	8	28	11	Correct	3.393	FOP+YES+RAN
27	50	Normal	Bachelor Degree	White, non-Hispanic	8	English	No	female	30	4	5	0	IBU	FOP	0	44833	IBU_FOP_NO.jpg	4	29	0	Correct	44.833	FOP+NO+IBU
27	50	Normal	Bachelor Degree	White, non-Hispanic	8	English	No	female	30	4	6	1	GUA	STD	1	3013	GUA_STD_YES.jpg	3	30	11	Correct	3.013	STD+YES+GUA
27	50	Normal	Bachelor Degree	White, non-Hispanic	8	English	No	female	30	4	7	0	CIM	FOP	0	7432	CIM_FOP_NO.jpg	2	31	0	Correct	7.432	FOP+NO+CIM
27	50	Normal	Bachelor Degree	White, non-Hispanic	8	English	No	female	30	4	8	0	ACE	FOP	1	10236	ACE_FOP_NO.jpg	1	32	10	Risky	10.236	FOP+NO+ACE
28	59	Normal	Bachelor Degree	White, non-Hispanic	8	English	Yes	female	30	1	1	0	RAN	FOP	0	42038	RAN_FOP_NO.jpg	8	1	0	Correct	42.038	FOP+NO+RAN
28	59	Normal	Bachelor Degree	White, non-Hispanic	8	English	Yes	female	30	1	2	1	CIM	FOP	1	7624	CIM_FOP_YES.jpg	2	2	11	Correct	7.624	FOP+YES+CIM
28	59	Normal	Bachelor Degree	White, non-Hispanic	8	English	Yes	female	30	1	3	1	GUA	FOP	1	1328	GUA_FOP_YES.jpg	3	3	11	Correct	1.328	FOP+YES+GUA
28	59	Normal	Bachelor Degree	White, non-Hispanic	8	English	Yes	female	30	1	4	0	OME	STD	0	16739	OME_STD_NO.jpg	6	4	0	Correct	16.739	STD+NO+OME
28	59	Normal	Bachelor Degree	White, non-Hispanic	8	English	Yes	female	30	1	5	0	NAP	FOP	0	2215	NAP_FOP_NO.jpg	5	5	0	Correct	2.215	FOP+NO+NAP
28	59	Normal	Bachelor Degree	White, non-Hispanic	8	English	Yes	female	30	1	6	0	IBU	STD	0	26175	IBU_STD_NO.jpg	4	6	0	Correct	26.175	STD+NO+IBU
28	59	Normal	Bachelor Degree	White, non-Hispanic	8	English	Yes	female	30	1	7	0	PHN	FOP	0	1113	PHN_FOP_NO.jpg	7	7	0	Correct	1.113	FOP+NO+PHN
28	59	Normal	Bachelor Degree	White, non-Hispanic	8	English	Yes	female	30	1	8	0	ACE	STD	0	7438	ACE_STD_NO.jpg	1	8	0	Correct	7.438	STD+NO+ACE
28	59	Normal	Bachelor Degree	White, non-Hispanic	8	English	Yes	female	30	2	1	0	GUA	STD	0	14159	GUA_STD_NO.jpg	3	9	0	Correct	14.159	STD+NO+GUA
28	59	Normal	Bachelor Degree	White, non-Hispanic	8	English	Yes	female	30	2	2	1	OME	FOP	1	5622	OME_FOP_YES.jpg	6	10	11	Correct	5.622	FOP+YES+OME
28	59	Normal	Bachelor Degree	White, non-Hispanic	8	English	Yes	female	30	2	3	0	IBU	FOP	0	4155	IBU_FOP_NO.jpg	4	11	0	Correct	4.155	FOP+NO+IBU
28	59	Normal	Bachelor Degree	White, non-Hispanic	8	English	Yes	female	30	2	4	0	PHN	STD	0	13164	PHN_STD_NO.jpg	7	12	0	Correct	13.164	STD+NO+PHN
28	59	Normal	Bachelor Degree	White, non-Hispanic	8	English	Yes	female	30	2	5	1	RAN	FOP	1	2882	RAN_FOP_YES.jpg	8	13	11	Correct	2.882	FOP+YES+RAN
28	59	Normal	Bachelor Degree	White, non-Hispanic	8	English	Yes	female	30	2	6	1	ACE	STD	1	55422	ACE_STD_YES.jpg	1	14	11	Correct	55.422	STD+YES+ACE
28	59	Normal	Bachelor Degree	White, non-Hispanic	8	English	Yes	female	30	2	7	1	NAP	FOP	1	4503	NAP_FOP_YES.jpg	5	15	11	Correct	4.503	FOP+YES+NAP
28	59	Normal	Bachelor Degree	White, non-Hispanic	8	English	Yes	female	30	2	8	0	CIM	FOP	0	713	CIM_FOP_NO.jpg	2	16	0	Correct	0.713	FOP+NO+CIM
28	59	Normal	Bachelor Degree	White, non-Hispanic	8	English	Yes	female	30	3	1	1	OME	STD	1	52309	OME_STD_YES.jpg	6	17	11	Correct	52.309	STD+YES+OME
28	59	Normal	Bachelor Degree	White, non-Hispanic	8	English	Yes	female	30	3	2	0	RAN	STD	0	17051	RAN_STD_NO.jpg	8	18	0	Correct	17.051	STD+NO+RAN
28	59	Normal	Bachelor Degree	White, non-Hispanic	8	English	Yes	female	30	3	3	1	ACE	FOP	1	3033	ACE_FOP_YES.jpg	1	19	11	Correct	3.033	FOP+YES+ACE
28	59	Normal	Bachelor Degree	White, non-Hispanic	8	English	Yes	female	30	3	4	1	IBU	FOP	1	990	IBU_FOP_YES.jpg	4	20	11	Correct	0.99	FOP+YES+IBU
28	59	Normal	Bachelor Degree	White, non-Hispanic	8	English	Yes	female	30	3	5	1	PHN	STD	1	40886	PHN_STD_YES.jpg	7	21	11	Correct	40.886	STD+YES+PHN
28	59	Normal	Bachelor Degree	White, non-Hispanic	8	English	Yes	female	30	3	6	0	CIM	STD	0	19614	CIM_STD_NO.jpg	2	22	0	Correct	19.614	STD+NO+CIM
28	59	Normal	Bachelor Degree	White, non-Hispanic	8	English	Yes	female	30	3	7	0	NAP	STD	0	26370	NAP_STD_NO.jpg	5	23	0	Correct	26.37	STD+NO+NAP
28	59	Normal	Bachelor Degree	White, non-Hispanic	8	English	Yes	female	30	3	8	1	GUA	STD	1	29567	GUA_STD_YES.jpg	3	24	11	Correct	29.567	STD+YES+GUA
28	59	Normal	Bachelor Degree	White, non-Hispanic	8	English	Yes	female	30	4	1	0	GUA	FOP	0	22200	GUA_FOP_NO.jpg	3	25	0	Correct	22.2	FOP+NO+GUA
28	59	Normal	Bachelor Degree	White, non-Hispanic	8	English	Yes	female	30	4	2	1	IBU	STD	1	68462	IBU_STD_YES.jpg	4	26	11	Correct	68.462	STD+YES+IBU
28	59	Normal	Bachelor Degree	White, non-Hispanic	8	English	Yes	female	30	4	3	0	OME	FOP	0	1145	OME_FOP_NO.jpg	6	27	0	Correct	1.145	FOP+NO+OME
28	59	Normal	Bachelor Degree	White, non-Hispanic	8	English	Yes	female	30	4	4	1	PHN	FOP	1	978	PHN_FOP_YES.jpg	7	28	11	Correct	0.978	FOP+YES+PHN
28	59	Normal	Bachelor Degree	White, non-Hispanic	8	English	Yes	female	30	4	5	0	ACE	FOP	0	961	ACE_FOP_NO.jpg	1	29	0	Correct	0.961	FOP+NO+ACE
28	59	Normal	Bachelor Degree	White, non-Hispanic	8	English	Yes	female	30	4	6	1	RAN	STD	1	60744	RAN_STD_YES.jpg	8	30	11	Correct	60.744	STD+YES+RAN
28	59	Normal	Bachelor Degree	White, non-Hispanic	8	English	Yes	female	30	4	7	1	NAP	STD	1	17284	NAP_STD_YES.jpg	5	31	11	Correct	17.284	STD+YES+NAP
28	59	Normal	Bachelor Degree	White, non-Hispanic	8	English	Yes	female	30	4	8	1	CIM	STD	1	28189	CIM_STD_YES.jpg	2	32	11	Correct	28.189	STD+YES+CIM
29	65	Normal	Master Degree	White, non-Hispanic	8	English	Yes	female	20	1	1	1	RAN	STD	1	40838	RAN_STD_YES.jpg	8	1	11	Correct	40.838	STD+YES+RAN
29	65	Normal	Master Degree	White, non-Hispanic	8	English	Yes	female	20	1	2	1	NAP	STD	1	23052	NAP_STD_YES.jpg	5	2	11	Correct	23.052	STD+YES+NAP
29	65	Normal	Master Degree	White, non-Hispanic	8	English	Yes	female	20	1	3	0	PHN	STD	0	19809	PHN_STD_NO.jpg	7	3	0	Correct	19.809	STD+NO+PHN
29	65	Normal	Master Degree	White, non-Hispanic	8	English	Yes	female	20	1	4	1	GUA	STD	1	6557	GUA_STD_YES.jpg	3	4	11	Correct	6.557	STD+YES+GUA
29	65	Normal	Master Degree	White, non-Hispanic	8	English	Yes	female	20	1	5	1	ACE	STD	1	13747	ACE_STD_YES.jpg	1	5	11	Correct	13.747	STD+YES+ACE
29	65	Normal	Master Degree	White, non-Hispanic	8	English	Yes	female	20	1	6	0	OME	FOP	0	25559	OME_FOP_NO.jpg	6	6	0	Correct	25.559	FOP+NO+OME
29	65	Normal	Master Degree	White, non-Hispanic	8	English	Yes	female	20	1	7	1	CIM	FOP	1	21631	CIM_FOP_YES.jpg	2	7	11	Correct	21.631	FOP+YES+CIM
29	65	Normal	Master Degree	White, non-Hispanic	8	English	Yes	female	20	1	8	1	IBU	STD	1	20080	IBU_STD_YES.jpg	4	8	11	Correct	20.08	STD+YES+IBU
29	65	Normal	Master Degree	White, non-Hispanic	8	English	Yes	female	20	2	1	1	ACE	FOP	1	23538	ACE_FOP_YES.jpg	1	9	11	Correct	23.538	FOP+YES+ACE
29	65	Normal	Master Degree	White, non-Hispanic	8	English	Yes	female	20	2	2	0	CIM	STD	0	11024	CIM_STD_NO.jpg	2	10	0	Correct	11.024	STD+NO+CIM
29	65	Normal	Master Degree	White, non-Hispanic	8	English	Yes	female	20	2	3	1	OME	STD	1	22378	OME_STD_YES.jpg	6	11	11	Correct	22.378	STD+YES+OME
29	65	Normal	Master Degree	White, non-Hispanic	8	English	Yes	female	20	2	4	0	RAN	FOP	1	25136	RAN_FOP_NO.jpg	8	12	10	Risky	25.136	FOP+NO+RAN
29	65	Normal	Master Degree	White, non-Hispanic	8	English	Yes	female	20	2	5	0	GUA	STD	0	15784	GUA_STD_NO.jpg	3	13	0	Correct	15.784	STD+NO+GUA
29	65	Normal	Master Degree	White, non-Hispanic	8	English	Yes	female	20	2	6	0	IBU	FOP	0	39034	IBU_FOP_NO.jpg	4	14	0	Correct	39.034	FOP+NO+IBU
29	65	Normal	Master Degree	White, non-Hispanic	8	English	Yes	female	20	2	7	1	PHN	STD	1	26266	PHN_STD_YES.jpg	7	15	11	Correct	26.266	STD+YES+PHN
29	65	Normal	Master Degree	White, non-Hispanic	8	English	Yes	female	20	2	8	1	NAP	FOP	1	11999	NAP_FOP_YES.jpg	5	16	11	Correct	11.999	FOP+YES+NAP
29	65	Normal	Master Degree	White, non-Hispanic	8	English	Yes	female	20	3	1	1	OME	FOP	1	26459	OME_FOP_YES.jpg	6	17	11	Correct	26.459	FOP+YES+OME
29	65	Normal	Master Degree	White, non-Hispanic	8	English	Yes	female	20	3	2	0	IBU	STD	0	52531	IBU_STD_NO.jpg	4	18	0	Correct	52.531	STD+NO+IBU
29	65	Normal	Master Degree	White, non-Hispanic	8	English	Yes	female	20	3	3	0	NAP	STD	0	15565	NAP_STD_NO.jpg	5	19	0	Correct	15.565	STD+NO+NAP
29	65	Normal	Master Degree	White, non-Hispanic	8	English	Yes	female	20	3	4	1	RAN	FOP	1	28592	RAN_FOP_YES.jpg	8	20	11	Correct	28.592	FOP+YES+RAN
29	65	Normal	Master Degree	White, non-Hispanic	8	English	Yes	female	20	3	5	1	CIM	STD	1	26149	CIM_STD_YES.jpg	2	21	11	Correct	26.149	STD+YES+CIM
29	65	Normal	Master Degree	White, non-Hispanic	8	English	Yes	female	20	3	6	0	ACE	STD	1	19799	ACE_STD_NO.jpg	1	22	10	Risky	19.799	STD+NO+ACE
29	65	Normal	Master Degree	White, non-Hispanic	8	English	Yes	female	20	3	7	0	GUA	FOP	0	7093	GUA_FOP_NO.jpg	3	23	0	Correct	7.093	FOP+NO+GUA
29	65	Normal	Master Degree	White, non-Hispanic	8	English	Yes	female	20	3	8	0	PHN	FOP	0	8665	PHN_FOP_NO.jpg	7	24	0	Correct	8.665	FOP+NO+PHN
29	65	Normal	Master Degree	White, non-Hispanic	8	English	Yes	female	20	4	1	0	CIM	FOP	0	16257	CIM_FOP_NO.jpg	2	25	0	Correct	16.257	FOP+NO+CIM
29	65	Normal	Master Degree	White, non-Hispanic	8	English	Yes	female	20	4	2	0	ACE	FOP	0	30473	ACE_FOP_NO.jpg	1	26	0	Correct	30.473	FOP+NO+ACE
29	65	Normal	Master Degree	White, non-Hispanic	8	English	Yes	female	20	4	3	0	RAN	STD	1	22800	RAN_STD_NO.jpg	8	27	10	Risky	22.8	STD+NO+RAN
29	65	Normal	Master Degree	White, non-Hispanic	8	English	Yes	female	20	4	4	0	OME	STD	0	8514	OME_STD_NO.jpg	6	28	0	Correct	8.514	STD+NO+OME
29	65	Normal	Master Degree	White, non-Hispanic	8	English	Yes	female	20	4	5	0	NAP	FOP	0	5538	NAP_FOP_NO.jpg	5	29	0	Correct	5.538	FOP+NO+NAP
29	65	Normal	Master Degree	White, non-Hispanic	8	English	Yes	female	20	4	6	1	IBU	FOP	1	2554	IBU_FOP_YES.jpg	4	30	11	Correct	2.554	FOP+YES+IBU
29	65	Normal	Master Degree	White, non-Hispanic	8	English	Yes	female	20	4	7	1	GUA	FOP	1	967	GUA_FOP_YES.jpg	3	31	11	Correct	0.967	FOP+YES+GUA
29	65	Normal	Master Degree	White, non-Hispanic	8	English	Yes	female	20	4	8	1	PHN	FOP	1	649	PHN_FOP_YES.jpg	7	32	11	Correct	0.649	FOP+YES+PHN
30	51	Normal	Master Degree	African Americans, non-Hispanic	8	English	No	female	20	1	1	0	OME	STD	0	15488	OME_STD_NO.jpg	6	1	0	Correct	15.488	STD+NO+OME
30	51	Normal	Master Degree	African Americans, non-Hispanic	8	English	No	female	20	1	2	1	CIM	FOP	0	10053	CIM_FOP_YES.jpg	2	2	1	Conservative	10.053	FOP+YES+CIM
30	51	Normal	Master Degree	African Americans, non-Hispanic	8	English	No	female	20	1	3	1	NAP	STD	0	9929	NAP_STD_YES.jpg	5	3	1	Conservative	9.929	STD+YES+NAP
30	51	Normal	Master Degree	African Americans, non-Hispanic	8	English	No	female	20	1	4	1	RAN	STD	0	13859	RAN_STD_YES.jpg	8	4	1	Conservative	13.859	STD+YES+RAN
30	51	Normal	Master Degree	African Americans, non-Hispanic	8	English	No	female	20	1	5	1	PHN	STD	1	48519	PHN_STD_YES.jpg	7	5	11	Correct	48.519	STD+YES+PHN
30	51	Normal	Master Degree	African Americans, non-Hispanic	8	English	No	female	20	1	6	1	IBU	STD	1	32552	IBU_STD_YES.jpg	4	6	11	Correct	32.552	STD+YES+IBU
30	51	Normal	Master Degree	African Americans, non-Hispanic	8	English	No	female	20	1	7	1	ACE	STD	1	45772	ACE_STD_YES.jpg	1	7	11	Correct	45.772	STD+YES+ACE
30	51	Normal	Master Degree	African Americans, non-Hispanic	8	English	No	female	20	1	8	1	GUA	STD	1	50678	GUA_STD_YES.jpg	3	8	11	Correct	50.678	STD+YES+GUA
30	51	Normal	Master Degree	African Americans, non-Hispanic	8	English	No	female	20	2	1	0	ACE	STD	0	20063	ACE_STD_NO.jpg	1	9	0	Correct	20.063	STD+NO+ACE
30	51	Normal	Master Degree	African Americans, non-Hispanic	8	English	No	female	20	2	2	1	CIM	STD	1	45322	CIM_STD_YES.jpg	2	10	11	Correct	45.322	STD+YES+CIM
30	51	Normal	Master Degree	African Americans, non-Hispanic	8	English	No	female	20	2	3	0	IBU	STD	0	24918	IBU_STD_NO.jpg	4	11	0	Correct	24.918	STD+NO+IBU
30	51	Normal	Master Degree	African Americans, non-Hispanic	8	English	No	female	20	2	4	0	NAP	STD	0	11868	NAP_STD_NO.jpg	5	12	0	Correct	11.868	STD+NO+NAP
30	51	Normal	Master Degree	African Americans, non-Hispanic	8	English	No	female	20	2	5	0	RAN	STD	0	28937	RAN_STD_NO.jpg	8	13	0	Correct	28.937	STD+NO+RAN
30	51	Normal	Master Degree	African Americans, non-Hispanic	8	English	No	female	20	2	6	1	PHN	FOP	1	50900	PHN_FOP_YES.jpg	7	14	11	Correct	50.9	FOP+YES+PHN
30	51	Normal	Master Degree	African Americans, non-Hispanic	8	English	No	female	20	2	7	0	GUA	STD	0	9844	GUA_STD_NO.jpg	3	15	0	Correct	9.844	STD+NO+GUA
30	51	Normal	Master Degree	African Americans, non-Hispanic	8	English	No	female	20	2	8	0	OME	FOP	0	10383	OME_FOP_NO.jpg	6	16	0	Correct	10.383	FOP+NO+OME
30	51	Normal	Master Degree	African Americans, non-Hispanic	8	English	No	female	20	3	1	1	OME	STD	1	74515	OME_STD_YES.jpg	6	17	11	Correct	74.515	STD+YES+OME
30	51	Normal	Master Degree	African Americans, non-Hispanic	8	English	No	female	20	3	2	0	PHN	STD	0	13057	PHN_STD_NO.jpg	7	18	0	Correct	13.057	STD+NO+PHN
30	51	Normal	Master Degree	African Americans, non-Hispanic	8	English	No	female	20	3	3	1	RAN	FOP	1	48299	RAN_FOP_YES.jpg	8	19	11	Correct	48.299	FOP+YES+RAN
30	51	Normal	Master Degree	African Americans, non-Hispanic	8	English	No	female	20	3	4	1	IBU	FOP	1	69399	IBU_FOP_YES.jpg	4	20	11	Correct	69.399	FOP+YES+IBU
30	51	Normal	Master Degree	African Americans, non-Hispanic	8	English	No	female	20	3	5	1	NAP	FOP	1	28742	NAP_FOP_YES.jpg	5	21	11	Correct	28.742	FOP+YES+NAP
30	51	Normal	Master Degree	African Americans, non-Hispanic	8	English	No	female	20	3	6	1	GUA	FOP	1	37387	GUA_FOP_YES.jpg	3	22	11	Correct	37.387	FOP+YES+GUA
30	51	Normal	Master Degree	African Americans, non-Hispanic	8	English	No	female	20	3	7	0	CIM	FOP	0	25337	CIM_FOP_NO.jpg	2	23	0	Correct	25.337	FOP+NO+CIM
30	51	Normal	Master Degree	African Americans, non-Hispanic	8	English	No	female	20	3	8	1	ACE	FOP	1	36358	ACE_FOP_YES.jpg	1	24	11	Correct	36.358	FOP+YES+ACE
30	51	Normal	Master Degree	African Americans, non-Hispanic	8	English	No	female	20	4	1	0	GUA	FOP	0	7701	GUA_FOP_NO.jpg	3	25	0	Correct	7.701	FOP+NO+GUA
30	51	Normal	Master Degree	African Americans, non-Hispanic	8	English	No	female	20	4	2	0	ACE	FOP	0	23565	ACE_FOP_NO.jpg	1	26	0	Correct	23.565	FOP+NO+ACE
30	51	Normal	Master Degree	African Americans, non-Hispanic	8	English	No	female	20	4	3	0	NAP	FOP	0	36020	NAP_FOP_NO.jpg	5	27	0	Correct	36.02	FOP+NO+NAP
30	51	Normal	Master Degree	African Americans, non-Hispanic	8	English	No	female	20	4	4	1	OME	FOP	1	50347	OME_FOP_YES.jpg	6	28	11	Correct	50.347	FOP+YES+OME
30	51	Normal	Master Degree	African Americans, non-Hispanic	8	English	No	female	20	4	5	0	RAN	FOP	0	4830	RAN_FOP_NO.jpg	8	29	0	Correct	4.83	FOP+NO+RAN
30	51	Normal	Master Degree	African Americans, non-Hispanic	8	English	No	female	20	4	6	0	IBU	FOP	0	28879	IBU_FOP_NO.jpg	4	30	0	Correct	28.879	FOP+NO+IBU
30	51	Normal	Master Degree	African Americans, non-Hispanic	8	English	No	female	20	4	7	0	PHN	FOP	0	8330	PHN_FOP_NO.jpg	7	31	0	Correct	8.33	FOP+NO+PHN
30	51	Normal	Master Degree	African Americans, non-Hispanic	8	English	No	female	20	4	8	0	CIM	STD	0	8984	CIM_STD_NO.jpg	2	32	0	Correct	8.984	STD+NO+CIM
31	24	Normal	Bachelor Degree	Asian or Pacific Islanders	8	Other	No	male	20	1	1	1	IBU	FOP	0	55281	IBU_FOP_YES.jpg	4	1	1	Conservative	55.281	FOP+YES+IBU
31	24	Normal	Bachelor Degree	Asian or Pacific Islanders	8	Other	No	male	20	1	2	1	OME	FOP	1	57898	OME_FOP_YES.jpg	6	2	11	Correct	57.898	FOP+YES+OME
31	24	Normal	Bachelor Degree	Asian or Pacific Islanders	8	Other	No	male	20	1	3	1	RAN	STD	1	92140	RAN_STD_YES.jpg	8	3	11	Correct	92.14	STD+YES+RAN
31	24	Normal	Bachelor Degree	Asian or Pacific Islanders	8	Other	No	male	20	1	4	0	ACE	STD	0	99832	ACE_STD_NO.jpg	1	4	0	Correct	99.832	STD+NO+ACE
31	24	Normal	Bachelor Degree	Asian or Pacific Islanders	8	Other	No	male	20	1	5	1	GUA	FOP	1	93387	GUA_FOP_YES.jpg	3	5	11	Correct	93.387	FOP+YES+GUA
31	24	Normal	Bachelor Degree	Asian or Pacific Islanders	8	Other	No	male	20	1	6	1	CIM	STD	1	110636	CIM_STD_YES.jpg	2	6	11	Correct	110.636	STD+YES+CIM
31	24	Normal	Bachelor Degree	Asian or Pacific Islanders	8	Other	No	male	20	1	7	0	NAP	FOP	0	48929	NAP_FOP_NO.jpg	5	7	0	Correct	48.929	FOP+NO+NAP
31	24	Normal	Bachelor Degree	Asian or Pacific Islanders	8	Other	No	male	20	1	8	1	PHN	FOP	1	57291	PHN_FOP_YES.jpg	7	8	11	Correct	57.291	FOP+YES+PHN
31	24	Normal	Bachelor Degree	Asian or Pacific Islanders	8	Other	No	male	20	2	1	0	OME	STD	0	12697	OME_STD_NO.jpg	6	9	0	Correct	12.697	STD+NO+OME
31	24	Normal	Bachelor Degree	Asian or Pacific Islanders	8	Other	No	male	20	2	2	0	GUA	STD	0	11139	GUA_STD_NO.jpg	3	10	0	Correct	11.139	STD+NO+GUA
31	24	Normal	Bachelor Degree	Asian or Pacific Islanders	8	Other	No	male	20	2	3	0	IBU	FOP	0	60742	IBU_FOP_NO.jpg	4	11	0	Correct	60.742	FOP+NO+IBU
31	24	Normal	Bachelor Degree	Asian or Pacific Islanders	8	Other	No	male	20	2	4	0	RAN	FOP	0	39530	RAN_FOP_NO.jpg	8	12	0	Correct	39.53	FOP+NO+RAN
31	24	Normal	Bachelor Degree	Asian or Pacific Islanders	8	Other	No	male	20	2	5	1	PHN	STD	1	54612	PHN_STD_YES.jpg	7	13	11	Correct	54.612	STD+YES+PHN
31	24	Normal	Bachelor Degree	Asian or Pacific Islanders	8	Other	No	male	20	2	6	1	CIM	FOP	1	41336	CIM_FOP_YES.jpg	2	14	11	Correct	41.336	FOP+YES+CIM
31	24	Normal	Bachelor Degree	Asian or Pacific Islanders	8	Other	No	male	20	2	7	0	ACE	FOP	0	22494	ACE_FOP_NO.jpg	1	15	0	Correct	22.494	FOP+NO+ACE
31	24	Normal	Bachelor Degree	Asian or Pacific Islanders	8	Other	No	male	20	2	8	1	NAP	FOP	1	33111	NAP_FOP_YES.jpg	5	16	11	Correct	33.111	FOP+YES+NAP
31	24	Normal	Bachelor Degree	Asian or Pacific Islanders	8	Other	No	male	20	3	1	0	IBU	STD	0	60824	IBU_STD_NO.jpg	4	17	0	Correct	60.824	STD+NO+IBU
31	24	Normal	Bachelor Degree	Asian or Pacific Islanders	8	Other	No	male	20	3	2	0	PHN	STD	0	55205	PHN_STD_NO.jpg	7	18	0	Correct	55.205	STD+NO+PHN
31	24	Normal	Bachelor Degree	Asian or Pacific Islanders	8	Other	No	male	20	3	3	1	GUA	STD	1	18383	GUA_STD_YES.jpg	3	19	11	Correct	18.383	STD+YES+GUA
31	24	Normal	Bachelor Degree	Asian or Pacific Islanders	8	Other	No	male	20	3	4	0	CIM	STD	0	5761	CIM_STD_NO.jpg	2	20	0	Correct	5.761	STD+NO+CIM
31	24	Normal	Bachelor Degree	Asian or Pacific Islanders	8	Other	No	male	20	3	5	1	NAP	STD	1	23158	NAP_STD_YES.jpg	5	21	11	Correct	23.158	STD+YES+NAP
31	24	Normal	Bachelor Degree	Asian or Pacific Islanders	8	Other	No	male	20	3	6	1	ACE	STD	1	22223	ACE_STD_YES.jpg	1	22	11	Correct	22.223	STD+YES+ACE
31	24	Normal	Bachelor Degree	Asian or Pacific Islanders	8	Other	No	male	20	3	7	0	OME	FOP	0	8489	OME_FOP_NO.jpg	6	23	0	Correct	8.489	FOP+NO+OME
31	24	Normal	Bachelor Degree	Asian or Pacific Islanders	8	Other	No	male	20	3	8	1	RAN	FOP	1	5394	RAN_FOP_YES.jpg	8	24	11	Correct	5.394	FOP+YES+RAN
31	24	Normal	Bachelor Degree	Asian or Pacific Islanders	8	Other	No	male	20	4	1	0	NAP	STD	0	7111	NAP_STD_NO.jpg	5	25	0	Correct	7.111	STD+NO+NAP
31	24	Normal	Bachelor Degree	Asian or Pacific Islanders	8	Other	No	male	20	4	2	0	PHN	FOP	0	5384	PHN_FOP_NO.jpg	7	26	0	Correct	5.384	FOP+NO+PHN
31	24	Normal	Bachelor Degree	Asian or Pacific Islanders	8	Other	No	male	20	4	3	0	GUA	FOP	0	4090	GUA_FOP_NO.jpg	3	27	0	Correct	4.09	FOP+NO+GUA
31	24	Normal	Bachelor Degree	Asian or Pacific Islanders	8	Other	No	male	20	4	4	1	IBU	STD	1	28849	IBU_STD_YES.jpg	4	28	11	Correct	28.849	STD+YES+IBU
31	24	Normal	Bachelor Degree	Asian or Pacific Islanders	8	Other	No	male	20	4	5	1	OME	STD	1	17479	OME_STD_YES.jpg	6	29	11	Correct	17.479	STD+YES+OME
31	24	Normal	Bachelor Degree	Asian or Pacific Islanders	8	Other	No	male	20	4	6	0	RAN	STD	0	25426	RAN_STD_NO.jpg	8	30	0	Correct	25.426	STD+NO+RAN
31	24	Normal	Bachelor Degree	Asian or Pacific Islanders	8	Other	No	male	20	4	7	1	ACE	FOP	1	2053	ACE_FOP_YES.jpg	1	31	11	Correct	2.053	FOP+YES+ACE
31	24	Normal	Bachelor Degree	Asian or Pacific Islanders	8	Other	No	male	20	4	8	0	CIM	FOP	0	3125	CIM_FOP_NO.jpg	2	32	0	Correct	3.125	FOP+NO+CIM
32	20	Normal	High School	White, non-Hispanic	7	English	Yes	female	30	1	1	1	GUA	FOP	1	8473	GUA_FOP_YES.jpg	3	1	11	Correct	8.473	FOP+YES+GUA
32	20	Normal	High School	White, non-Hispanic	7	English	Yes	female	30	1	2	0	ACE	STD	0	9459	ACE_STD_NO.jpg	1	2	0	Correct	9.459	STD+NO+ACE
32	20	Normal	High School	White, non-Hispanic	7	English	Yes	female	30	1	3	1	PHN	STD	1	16818	PHN_STD_YES.jpg	7	3	11	Correct	16.818	STD+YES+PHN
32	20	Normal	High School	White, non-Hispanic	7	English	Yes	female	30	1	4	1	NAP	STD	1	19227	NAP_STD_YES.jpg	5	4	11	Correct	19.227	STD+YES+NAP
32	20	Normal	High School	White, non-Hispanic	7	English	Yes	female	30	1	5	1	OME	FOP	1	3723	OME_FOP_YES.jpg	6	5	11	Correct	3.723	FOP+YES+OME
32	20	Normal	High School	White, non-Hispanic	7	English	Yes	female	30	1	6	0	IBU	FOP	0	1675	IBU_FOP_NO.jpg	4	6	0	Correct	1.675	FOP+NO+IBU
32	20	Normal	High School	White, non-Hispanic	7	English	Yes	female	30	1	7	1	RAN	STD	1	20824	RAN_STD_YES.jpg	8	7	11	Correct	20.824	STD+YES+RAN
32	20	Normal	High School	White, non-Hispanic	7	English	Yes	female	30	1	8	0	CIM	STD	0	24884	CIM_STD_NO.jpg	2	8	0	Correct	24.884	STD+NO+CIM
32	20	Normal	High School	White, non-Hispanic	7	English	Yes	female	30	2	1	1	IBU	STD	1	13108	IBU_STD_YES.jpg	4	9	11	Correct	13.108	STD+YES+IBU
32	20	Normal	High School	White, non-Hispanic	7	English	Yes	female	30	2	2	0	RAN	FOP	0	1788	RAN_FOP_NO.jpg	8	10	0	Correct	1.788	FOP+NO+RAN
32	20	Normal	High School	White, non-Hispanic	7	English	Yes	female	30	2	3	0	PHN	STD	0	16280	PHN_STD_NO.jpg	7	11	0	Correct	16.28	STD+NO+PHN
32	20	Normal	High School	White, non-Hispanic	7	English	Yes	female	30	2	4	1	CIM	FOP	1	1187	CIM_FOP_YES.jpg	2	12	11	Correct	1.187	FOP+YES+CIM
32	20	Normal	High School	White, non-Hispanic	7	English	Yes	female	30	2	5	0	GUA	STD	0	7746	GUA_STD_NO.jpg	3	13	0	Correct	7.746	STD+NO+GUA
32	20	Normal	High School	White, non-Hispanic	7	English	Yes	female	30	2	6	0	OME	STD	0	8021	OME_STD_NO.jpg	6	14	0	Correct	8.021	STD+NO+OME
32	20	Normal	High School	White, non-Hispanic	7	English	Yes	female	30	2	7	1	NAP	FOP	1	2826	NAP_FOP_YES.jpg	5	15	11	Correct	2.826	FOP+YES+NAP
32	20	Normal	High School	White, non-Hispanic	7	English	Yes	female	30	2	8	1	ACE	FOP	1	1737	ACE_FOP_YES.jpg	1	16	11	Correct	1.737	FOP+YES+ACE
32	20	Normal	High School	White, non-Hispanic	7	English	Yes	female	30	3	1	0	PHN	FOP	0	2725	PHN_FOP_NO.jpg	7	17	0	Correct	2.725	FOP+NO+PHN
32	20	Normal	High School	White, non-Hispanic	7	English	Yes	female	30	3	2	1	CIM	STD	1	14323	CIM_STD_YES.jpg	2	18	11	Correct	14.323	STD+YES+CIM
32	20	Normal	High School	White, non-Hispanic	7	English	Yes	female	30	3	3	0	NAP	FOP	0	5099	NAP_FOP_NO.jpg	5	19	0	Correct	5.099	FOP+NO+NAP
32	20	Normal	High School	White, non-Hispanic	7	English	Yes	female	30	3	4	0	RAN	STD	0	11649	RAN_STD_NO.jpg	8	20	0	Correct	11.649	STD+NO+RAN
32	20	Normal	High School	White, non-Hispanic	7	English	Yes	female	30	3	5	0	IBU	STD	0	6367	IBU_STD_NO.jpg	4	21	0	Correct	6.367	STD+NO+IBU
32	20	Normal	High School	White, non-Hispanic	7	English	Yes	female	30	3	6	1	ACE	STD	1	21301	ACE_STD_YES.jpg	1	22	11	Correct	21.301	STD+YES+ACE
32	20	Normal	High School	White, non-Hispanic	7	English	Yes	female	30	3	7	0	GUA	FOP	0	1779	GUA_FOP_NO.jpg	3	23	0	Correct	1.779	FOP+NO+GUA
32	20	Normal	High School	White, non-Hispanic	7	English	Yes	female	30	3	8	1	OME	STD	1	20605	OME_STD_YES.jpg	6	24	11	Correct	20.605	STD+YES+OME
32	20	Normal	High School	White, non-Hispanic	7	English	Yes	female	30	4	1	1	IBU	FOP	0	1778	IBU_FOP_YES.jpg	4	25	1	Conservative	1.778	FOP+YES+IBU
32	20	Normal	High School	White, non-Hispanic	7	English	Yes	female	30	4	2	0	CIM	FOP	0	4317	CIM_FOP_NO.jpg	2	26	0	Correct	4.317	FOP+NO+CIM
32	20	Normal	High School	White, non-Hispanic	7	English	Yes	female	30	4	3	0	NAP	STD	0	5348	NAP_STD_NO.jpg	5	27	0	Correct	5.348	STD+NO+NAP
32	20	Normal	High School	White, non-Hispanic	7	English	Yes	female	30	4	4	1	PHN	FOP	1	2573	PHN_FOP_YES.jpg	7	28	11	Correct	2.573	FOP+YES+PHN
32	20	Normal	High School	White, non-Hispanic	7	English	Yes	female	30	4	5	0	OME	FOP	0	1586	OME_FOP_NO.jpg	6	29	0	Correct	1.586	FOP+NO+OME
32	20	Normal	High School	White, non-Hispanic	7	English	Yes	female	30	4	6	0	ACE	FOP	0	802	ACE_FOP_NO.jpg	1	30	0	Correct	0.802	FOP+NO+ACE
32	20	Normal	High School	White, non-Hispanic	7	English	Yes	female	30	4	7	1	RAN	FOP	1	990	RAN_FOP_YES.jpg	8	31	11	Correct	0.99	FOP+YES+RAN
32	20	Normal	High School	White, non-Hispanic	7	English	Yes	female	30	4	8	1	GUA	STD	1	8855	GUA_STD_YES.jpg	3	32	11	Correct	8.855	STD+YES+GUA
33	26	Normal	Bachelor Degree	Asian or Pacific Islanders	7	Other	Yes	male	20	1	1	1	CIM	FOP	1	12826	CIM_FOP_YES.jpg	2	1	11	Correct	12.826	FOP+YES+CIM
33	26	Normal	Bachelor Degree	Asian or Pacific Islanders	7	Other	Yes	male	20	1	2	1	ACE	STD	0	26537	ACE_STD_YES.jpg	1	2	1	Conservative	26.537	STD+YES+ACE
33	26	Normal	Bachelor Degree	Asian or Pacific Islanders	7	Other	Yes	male	20	1	3	1	IBU	STD	0	18284	IBU_STD_YES.jpg	4	3	1	Conservative	18.284	STD+YES+IBU
33	26	Normal	Bachelor Degree	Asian or Pacific Islanders	7	Other	Yes	male	20	1	4	0	NAP	FOP	0	2868	NAP_FOP_NO.jpg	5	4	0	Correct	2.868	FOP+NO+NAP
33	26	Normal	Bachelor Degree	Asian or Pacific Islanders	7	Other	Yes	male	20	1	5	1	RAN	STD	0	16562	RAN_STD_YES.jpg	8	5	1	Conservative	16.562	STD+YES+RAN
33	26	Normal	Bachelor Degree	Asian or Pacific Islanders	7	Other	Yes	male	20	1	6	0	PHN	STD	0	14196	PHN_STD_NO.jpg	7	6	0	Correct	14.196	STD+NO+PHN
33	26	Normal	Bachelor Degree	Asian or Pacific Islanders	7	Other	Yes	male	20	1	7	1	GUA	FOP	1	635	GUA_FOP_YES.jpg	3	7	11	Correct	0.635	FOP+YES+GUA
33	26	Normal	Bachelor Degree	Asian or Pacific Islanders	7	Other	Yes	male	20	1	8	1	OME	STD	1	20257	OME_STD_YES.jpg	6	8	11	Correct	20.257	STD+YES+OME
33	26	Normal	Bachelor Degree	Asian or Pacific Islanders	7	Other	Yes	male	20	2	1	1	OME	FOP	1	856	OME_FOP_YES.jpg	6	9	11	Correct	0.856	FOP+YES+OME
33	26	Normal	Bachelor Degree	Asian or Pacific Islanders	7	Other	Yes	male	20	2	2	1	PHN	FOP	1	576	PHN_FOP_YES.jpg	7	10	11	Correct	0.576	FOP+YES+PHN
33	26	Normal	Bachelor Degree	Asian or Pacific Islanders	7	Other	Yes	male	20	2	3	0	GUA	FOP	0	1600	GUA_FOP_NO.jpg	3	11	0	Correct	1.6	FOP+NO+GUA
33	26	Normal	Bachelor Degree	Asian or Pacific Islanders	7	Other	Yes	male	20	2	4	1	RAN	FOP	1	559	RAN_FOP_YES.jpg	8	12	11	Correct	0.559	FOP+YES+RAN
33	26	Normal	Bachelor Degree	Asian or Pacific Islanders	7	Other	Yes	male	20	2	5	1	NAP	FOP	1	764	NAP_FOP_YES.jpg	5	13	11	Correct	0.764	FOP+YES+NAP
33	26	Normal	Bachelor Degree	Asian or Pacific Islanders	7	Other	Yes	male	20	2	6	1	IBU	FOP	1	1340	IBU_FOP_YES.jpg	4	14	11	Correct	1.34	FOP+YES+IBU
33	26	Normal	Bachelor Degree	Asian or Pacific Islanders	7	Other	Yes	male	20	2	7	0	CIM	FOP	0	783	CIM_FOP_NO.jpg	2	15	0	Correct	0.783	FOP+NO+CIM
33	26	Normal	Bachelor Degree	Asian or Pacific Islanders	7	Other	Yes	male	20	2	8	0	ACE	FOP	0	545	ACE_FOP_NO.jpg	1	16	0	Correct	0.545	FOP+NO+ACE
33	26	Normal	Bachelor Degree	Asian or Pacific Islanders	7	Other	Yes	male	20	3	1	0	ACE	STD	0	13156	ACE_STD_NO.jpg	1	17	0	Correct	13.156	STD+NO+ACE
33	26	Normal	Bachelor Degree	Asian or Pacific Islanders	7	Other	Yes	male	20	3	2	1	CIM	STD	1	7325	CIM_STD_YES.jpg	2	18	11	Correct	7.325	STD+YES+CIM
33	26	Normal	Bachelor Degree	Asian or Pacific Islanders	7	Other	Yes	male	20	3	3	0	OME	FOP	0	710	OME_FOP_NO.jpg	6	19	0	Correct	0.71	FOP+NO+OME
33	26	Normal	Bachelor Degree	Asian or Pacific Islanders	7	Other	Yes	male	20	3	4	0	PHN	FOP	0	670	PHN_FOP_NO.jpg	7	20	0	Correct	0.67	FOP+NO+PHN
33	26	Normal	Bachelor Degree	Asian or Pacific Islanders	7	Other	Yes	male	20	3	5	0	NAP	STD	0	14811	NAP_STD_NO.jpg	5	21	0	Correct	14.811	STD+NO+NAP
33	26	Normal	Bachelor Degree	Asian or Pacific Islanders	7	Other	Yes	male	20	3	6	0	RAN	STD	0	4467	RAN_STD_NO.jpg	8	22	0	Correct	4.467	STD+NO+RAN
33	26	Normal	Bachelor Degree	Asian or Pacific Islanders	7	Other	Yes	male	20	3	7	0	IBU	FOP	0	853	IBU_FOP_NO.jpg	4	23	0	Correct	0.853	FOP+NO+IBU
33	26	Normal	Bachelor Degree	Asian or Pacific Islanders	7	Other	Yes	male	20	3	8	1	GUA	STD	0	27016	GUA_STD_YES.jpg	3	24	1	Conservative	27.016	STD+YES+GUA
33	26	Normal	Bachelor Degree	Asian or Pacific Islanders	7	Other	Yes	male	20	4	1	1	NAP	STD	1	5563	NAP_STD_YES.jpg	5	25	11	Correct	5.563	STD+YES+NAP
33	26	Normal	Bachelor Degree	Asian or Pacific Islanders	7	Other	Yes	male	20	4	2	1	ACE	FOP	1	1153	ACE_FOP_YES.jpg	1	26	11	Correct	1.153	FOP+YES+ACE
33	26	Normal	Bachelor Degree	Asian or Pacific Islanders	7	Other	Yes	male	20	4	3	0	OME	STD	1	15323	OME_STD_NO.jpg	6	27	10	Risky	15.323	STD+NO+OME
33	26	Normal	Bachelor Degree	Asian or Pacific Islanders	7	Other	Yes	male	20	4	4	1	PHN	STD	1	5609	PHN_STD_YES.jpg	7	28	11	Correct	5.609	STD+YES+PHN
33	26	Normal	Bachelor Degree	Asian or Pacific Islanders	7	Other	Yes	male	20	4	5	0	IBU	STD	0	4645	IBU_STD_NO.jpg	4	29	0	Correct	4.645	STD+NO+IBU
33	26	Normal	Bachelor Degree	Asian or Pacific Islanders	7	Other	Yes	male	20	4	6	0	GUA	STD	0	7803	GUA_STD_NO.jpg	3	30	0	Correct	7.803	STD+NO+GUA
33	26	Normal	Bachelor Degree	Asian or Pacific Islanders	7	Other	Yes	male	20	4	7	0	RAN	FOP	0	1504	RAN_FOP_NO.jpg	8	31	0	Correct	1.504	FOP+NO+RAN
33	26	Normal	Bachelor Degree	Asian or Pacific Islanders	7	Other	Yes	male	20	4	8	0	CIM	STD	0	14016	CIM_STD_NO.jpg	2	32	0	Correct	14.016	STD+NO+CIM
34	29	Normal	Master Degree	Asian or Pacific Islanders	6	Chinese	Yes	female	30	1	1	1	IBU	STD	1	53609	IBU_STD_YES.jpg	4	1	11	Correct	53.609	STD+YES+IBU
34	29	Normal	Master Degree	Asian or Pacific Islanders	6	Chinese	Yes	female	30	1	2	1	CIM	STD	1	23630	CIM_STD_YES.jpg	2	2	11	Correct	23.63	STD+YES+CIM
34	29	Normal	Master Degree	Asian or Pacific Islanders	6	Chinese	Yes	female	30	1	3	1	OME	STD	1	51075	OME_STD_YES.jpg	6	3	11	Correct	51.075	STD+YES+OME
34	29	Normal	Master Degree	Asian or Pacific Islanders	6	Chinese	Yes	female	30	1	4	1	ACE	FOP	1	2562	ACE_FOP_YES.jpg	1	4	11	Correct	2.562	FOP+YES+ACE
34	29	Normal	Master Degree	Asian or Pacific Islanders	6	Chinese	Yes	female	30	1	5	0	RAN	STD	0	23609	RAN_STD_NO.jpg	8	5	0	Correct	23.609	STD+NO+RAN
34	29	Normal	Master Degree	Asian or Pacific Islanders	6	Chinese	Yes	female	30	1	6	0	PHN	STD	0	12967	PHN_STD_NO.jpg	7	6	0	Correct	12.967	STD+NO+PHN
34	29	Normal	Master Degree	Asian or Pacific Islanders	6	Chinese	Yes	female	30	1	7	0	NAP	STD	0	25709	NAP_STD_NO.jpg	5	7	0	Correct	25.709	STD+NO+NAP
34	29	Normal	Master Degree	Asian or Pacific Islanders	6	Chinese	Yes	female	30	1	8	0	GUA	FOP	0	9213	GUA_FOP_NO.jpg	3	8	0	Correct	9.213	FOP+NO+GUA
34	29	Normal	Master Degree	Asian or Pacific Islanders	6	Chinese	Yes	female	30	2	1	0	PHN	FOP	0	8745	PHN_FOP_NO.jpg	7	9	0	Correct	8.745	FOP+NO+PHN
34	29	Normal	Master Degree	Asian or Pacific Islanders	6	Chinese	Yes	female	30	2	2	0	IBU	STD	1	31786	IBU_STD_NO.jpg	4	10	10	Risky	31.786	STD+NO+IBU
34	29	Normal	Master Degree	Asian or Pacific Islanders	6	Chinese	Yes	female	30	2	3	0	OME	STD	0	15577	OME_STD_NO.jpg	6	11	0	Correct	15.577	STD+NO+OME
34	29	Normal	Master Degree	Asian or Pacific Islanders	6	Chinese	Yes	female	30	2	4	0	GUA	STD	0	11664	GUA_STD_NO.jpg	3	12	0	Correct	11.664	STD+NO+GUA
34	29	Normal	Master Degree	Asian or Pacific Islanders	6	Chinese	Yes	female	30	2	5	0	CIM	STD	0	8108	CIM_STD_NO.jpg	2	13	0	Correct	8.108	STD+NO+CIM
34	29	Normal	Master Degree	Asian or Pacific Islanders	6	Chinese	Yes	female	30	2	6	0	RAN	FOP	0	2542	RAN_FOP_NO.jpg	8	14	0	Correct	2.542	FOP+NO+RAN
34	29	Normal	Master Degree	Asian or Pacific Islanders	6	Chinese	Yes	female	30	2	7	1	ACE	STD	1	37031	ACE_STD_YES.jpg	1	15	11	Correct	37.031	STD+YES+ACE
34	29	Normal	Master Degree	Asian or Pacific Islanders	6	Chinese	Yes	female	30	2	8	1	NAP	STD	1	13180	NAP_STD_YES.jpg	5	16	11	Correct	13.18	STD+YES+NAP
34	29	Normal	Master Degree	Asian or Pacific Islanders	6	Chinese	Yes	female	30	3	1	1	RAN	FOP	1	1295	RAN_FOP_YES.jpg	8	17	11	Correct	1.295	FOP+YES+RAN
34	29	Normal	Master Degree	Asian or Pacific Islanders	6	Chinese	Yes	female	30	3	2	0	ACE	STD	1	12509	ACE_STD_NO.jpg	1	18	10	Risky	12.509	STD+NO+ACE
34	29	Normal	Master Degree	Asian or Pacific Islanders	6	Chinese	Yes	female	30	3	3	1	PHN	FOP	1	1358	PHN_FOP_YES.jpg	7	19	11	Correct	1.358	FOP+YES+PHN
34	29	Normal	Master Degree	Asian or Pacific Islanders	6	Chinese	Yes	female	30	3	4	0	IBU	FOP	0	871	IBU_FOP_NO.jpg	4	20	0	Correct	0.871	FOP+NO+IBU
34	29	Normal	Master Degree	Asian or Pacific Islanders	6	Chinese	Yes	female	30	3	5	0	CIM	FOP	0	809	CIM_FOP_NO.jpg	2	21	0	Correct	0.809	FOP+NO+CIM
34	29	Normal	Master Degree	Asian or Pacific Islanders	6	Chinese	Yes	female	30	3	6	1	OME	FOP	1	794	OME_FOP_YES.jpg	6	22	11	Correct	0.794	FOP+YES+OME
34	29	Normal	Master Degree	Asian or Pacific Islanders	6	Chinese	Yes	female	30	3	7	0	NAP	FOP	0	729	NAP_FOP_NO.jpg	5	23	0	Correct	0.729	FOP+NO+NAP
34	29	Normal	Master Degree	Asian or Pacific Islanders	6	Chinese	Yes	female	30	3	8	1	GUA	STD	1	5180	GUA_STD_YES.jpg	3	24	11	Correct	5.18	STD+YES+GUA
34	29	Normal	Master Degree	Asian or Pacific Islanders	6	Chinese	Yes	female	30	4	1	1	PHN	STD	1	21269	PHN_STD_YES.jpg	7	25	11	Correct	21.269	STD+YES+PHN
34	29	Normal	Master Degree	Asian or Pacific Islanders	6	Chinese	Yes	female	30	4	2	1	RAN	STD	1	19194	RAN_STD_YES.jpg	8	26	11	Correct	19.194	STD+YES+RAN
34	29	Normal	Master Degree	Asian or Pacific Islanders	6	Chinese	Yes	female	30	4	3	1	CIM	FOP	1	742	CIM_FOP_YES.jpg	2	27	11	Correct	0.742	FOP+YES+CIM
34	29	Normal	Master Degree	Asian or Pacific Islanders	6	Chinese	Yes	female	30	4	4	1	IBU	FOP	1	487	IBU_FOP_YES.jpg	4	28	11	Correct	0.487	FOP+YES+IBU
34	29	Normal	Master Degree	Asian or Pacific Islanders	6	Chinese	Yes	female	30	4	5	0	OME	FOP	0	1231	OME_FOP_NO.jpg	6	29	0	Correct	1.231	FOP+NO+OME
34	29	Normal	Master Degree	Asian or Pacific Islanders	6	Chinese	Yes	female	30	4	6	1	GUA	FOP	1	574	GUA_FOP_YES.jpg	3	30	11	Correct	0.574	FOP+YES+GUA
34	29	Normal	Master Degree	Asian or Pacific Islanders	6	Chinese	Yes	female	30	4	7	1	NAP	FOP	1	665	NAP_FOP_YES.jpg	5	31	11	Correct	0.665	FOP+YES+NAP
34	29	Normal	Master Degree	Asian or Pacific Islanders	6	Chinese	Yes	female	30	4	8	0	ACE	FOP	0	528	ACE_FOP_NO.jpg	1	32	0	Correct	0.528	FOP+NO+ACE
35	24	Normal	Bachelor Degree	African Americans, non-Hispanic	7	English	Yes	male	30	1	1	0	IBU	FOP	0	6446	IBU_FOP_NO.jpg	4	1	0	Correct	6.446	FOP+NO+IBU
35	24	Normal	Bachelor Degree	African Americans, non-Hispanic	7	English	Yes	male	30	1	2	0	NAP	FOP	0	6894	NAP_FOP_NO.jpg	5	2	0	Correct	6.894	FOP+NO+NAP
35	24	Normal	Bachelor Degree	African Americans, non-Hispanic	7	English	Yes	male	30	1	3	1	CIM	STD	0	30319	CIM_STD_YES.jpg	2	3	1	Conservative	30.319	STD+YES+CIM
35	24	Normal	Bachelor Degree	African Americans, non-Hispanic	7	English	Yes	male	30	1	4	1	GUA	FOP	1	1766	GUA_FOP_YES.jpg	3	4	11	Correct	1.766	FOP+YES+GUA
35	24	Normal	Bachelor Degree	African Americans, non-Hispanic	7	English	Yes	male	30	1	5	0	ACE	FOP	0	2194	ACE_FOP_NO.jpg	1	5	0	Correct	2.194	FOP+NO+ACE
35	24	Normal	Bachelor Degree	African Americans, non-Hispanic	7	English	Yes	male	30	1	6	0	OME	STD	0	8932	OME_STD_NO.jpg	6	6	0	Correct	8.932	STD+NO+OME
35	24	Normal	Bachelor Degree	African Americans, non-Hispanic	7	English	Yes	male	30	1	7	1	PHN	STD	1	38464	PHN_STD_YES.jpg	7	7	11	Correct	38.464	STD+YES+PHN
35	24	Normal	Bachelor Degree	African Americans, non-Hispanic	7	English	Yes	male	30	1	8	0	RAN	FOP	0	1366	RAN_FOP_NO.jpg	8	8	0	Correct	1.366	FOP+NO+RAN
35	24	Normal	Bachelor Degree	African Americans, non-Hispanic	7	English	Yes	male	30	2	1	1	NAP	FOP	1	1399	NAP_FOP_YES.jpg	5	9	11	Correct	1.399	FOP+YES+NAP
35	24	Normal	Bachelor Degree	African Americans, non-Hispanic	7	English	Yes	male	30	2	2	0	OME	FOP	0	3479	OME_FOP_NO.jpg	6	10	0	Correct	3.479	FOP+NO+OME
35	24	Normal	Bachelor Degree	African Americans, non-Hispanic	7	English	Yes	male	30	2	3	1	CIM	FOP	1	2045	CIM_FOP_YES.jpg	2	11	11	Correct	2.045	FOP+YES+CIM
35	24	Normal	Bachelor Degree	African Americans, non-Hispanic	7	English	Yes	male	30	2	4	0	GUA	STD	0	6679	GUA_STD_NO.jpg	3	12	0	Correct	6.679	STD+NO+GUA
35	24	Normal	Bachelor Degree	African Americans, non-Hispanic	7	English	Yes	male	30	2	5	0	ACE	STD	0	14501	ACE_STD_NO.jpg	1	13	0	Correct	14.501	STD+NO+ACE
35	24	Normal	Bachelor Degree	African Americans, non-Hispanic	7	English	Yes	male	30	2	6	0	PHN	STD	0	4383	PHN_STD_NO.jpg	7	14	0	Correct	4.383	STD+NO+PHN
35	24	Normal	Bachelor Degree	African Americans, non-Hispanic	7	English	Yes	male	30	2	7	1	RAN	STD	0	15305	RAN_STD_YES.jpg	8	15	1	Conservative	15.305	STD+YES+RAN
35	24	Normal	Bachelor Degree	African Americans, non-Hispanic	7	English	Yes	male	30	2	8	1	IBU	STD	0	34040	IBU_STD_YES.jpg	4	16	1	Conservative	34.04	STD+YES+IBU
35	24	Normal	Bachelor Degree	African Americans, non-Hispanic	7	English	Yes	male	30	3	1	0	CIM	STD	0	6318	CIM_STD_NO.jpg	2	17	0	Correct	6.318	STD+NO+CIM
35	24	Normal	Bachelor Degree	African Americans, non-Hispanic	7	English	Yes	male	30	3	2	1	PHN	FOP	1	1223	PHN_FOP_YES.jpg	7	18	11	Correct	1.223	FOP+YES+PHN
35	24	Normal	Bachelor Degree	African Americans, non-Hispanic	7	English	Yes	male	30	3	3	1	IBU	FOP	1	3711	IBU_FOP_YES.jpg	4	19	11	Correct	3.711	FOP+YES+IBU
35	24	Normal	Bachelor Degree	African Americans, non-Hispanic	7	English	Yes	male	30	3	4	1	ACE	FOP	1	2301	ACE_FOP_YES.jpg	1	20	11	Correct	2.301	FOP+YES+ACE
35	24	Normal	Bachelor Degree	African Americans, non-Hispanic	7	English	Yes	male	30	3	5	0	NAP	STD	0	10722	NAP_STD_NO.jpg	5	21	0	Correct	10.722	STD+NO+NAP
35	24	Normal	Bachelor Degree	African Americans, non-Hispanic	7	English	Yes	male	30	3	6	0	GUA	FOP	0	1864	GUA_FOP_NO.jpg	3	22	0	Correct	1.864	FOP+NO+GUA
35	24	Normal	Bachelor Degree	African Americans, non-Hispanic	7	English	Yes	male	30	3	7	0	RAN	STD	0	11647	RAN_STD_NO.jpg	8	23	0	Correct	11.647	STD+NO+RAN
35	24	Normal	Bachelor Degree	African Americans, non-Hispanic	7	English	Yes	male	30	3	8	1	OME	STD	1	26391	OME_STD_YES.jpg	6	24	11	Correct	26.391	STD+YES+OME
35	24	Normal	Bachelor Degree	African Americans, non-Hispanic	7	English	Yes	male	30	4	1	1	ACE	STD	1	4730	ACE_STD_YES.jpg	1	25	11	Correct	4.73	STD+YES+ACE
35	24	Normal	Bachelor Degree	African Americans, non-Hispanic	7	English	Yes	male	30	4	2	1	OME	FOP	1	1702	OME_FOP_YES.jpg	6	26	11	Correct	1.702	FOP+YES+OME
35	24	Normal	Bachelor Degree	African Americans, non-Hispanic	7	English	Yes	male	30	4	3	1	RAN	FOP	1	1500	RAN_FOP_YES.jpg	8	27	11	Correct	1.5	FOP+YES+RAN
35	24	Normal	Bachelor Degree	African Americans, non-Hispanic	7	English	Yes	male	30	4	4	0	IBU	STD	0	31334	IBU_STD_NO.jpg	4	28	0	Correct	31.334	STD+NO+IBU
35	24	Normal	Bachelor Degree	African Americans, non-Hispanic	7	English	Yes	male	30	4	5	0	PHN	FOP	0	953	PHN_FOP_NO.jpg	7	29	0	Correct	0.953	FOP+NO+PHN
35	24	Normal	Bachelor Degree	African Americans, non-Hispanic	7	English	Yes	male	30	4	6	0	CIM	FOP	0	501	CIM_FOP_NO.jpg	2	30	0	Correct	0.501	FOP+NO+CIM
35	24	Normal	Bachelor Degree	African Americans, non-Hispanic	7	English	Yes	male	30	4	7	1	GUA	STD	1	14588	GUA_STD_YES.jpg	3	31	11	Correct	14.588	STD+YES+GUA
35	24	Normal	Bachelor Degree	African Americans, non-Hispanic	7	English	Yes	male	30	4	8	1	NAP	STD	1	17947	NAP_STD_YES.jpg	5	32	11	Correct	17.947	STD+YES+NAP
36	20	Normal	High School	White, non-Hispanic	8	English	No	female	20	1	1	0	RAN	STD	0	60086	RAN_STD_NO.jpg	8	1	0	Correct	60.086	STD+NO+RAN
36	20	Normal	High School	White, non-Hispanic	8	English	No	female	20	1	2	0	GUA	FOP	0	16399	GUA_FOP_NO.jpg	3	2	0	Correct	16.399	FOP+NO+GUA
36	20	Normal	High School	White, non-Hispanic	8	English	No	female	20	1	3	1	NAP	FOP	1	64058	NAP_FOP_YES.jpg	5	3	11	Correct	64.058	FOP+YES+NAP
36	20	Normal	High School	White, non-Hispanic	8	English	No	female	20	1	4	0	CIM	FOP	0	10740	CIM_FOP_NO.jpg	2	4	0	Correct	10.74	FOP+NO+CIM
36	20	Normal	High School	White, non-Hispanic	8	English	No	female	20	1	5	0	IBU	FOP	0	64457	IBU_FOP_NO.jpg	4	5	0	Correct	64.457	FOP+NO+IBU
36	20	Normal	High School	White, non-Hispanic	8	English	No	female	20	1	6	1	ACE	FOP	1	31850	ACE_FOP_YES.jpg	1	6	11	Correct	31.85	FOP+YES+ACE
36	20	Normal	High School	White, non-Hispanic	8	English	No	female	20	1	7	1	OME	FOP	1	52224	OME_FOP_YES.jpg	6	7	11	Correct	52.224	FOP+YES+OME
36	20	Normal	High School	White, non-Hispanic	8	English	No	female	20	1	8	0	PHN	FOP	0	15919	PHN_FOP_NO.jpg	7	8	0	Correct	15.919	FOP+NO+PHN
36	20	Normal	High School	White, non-Hispanic	8	English	No	female	20	2	1	0	IBU	STD	0	39285	IBU_STD_NO.jpg	4	9	0	Correct	39.285	STD+NO+IBU
36	20	Normal	High School	White, non-Hispanic	8	English	No	female	20	2	2	0	ACE	STD	0	26553	ACE_STD_NO.jpg	1	10	0	Correct	26.553	STD+NO+ACE
36	20	Normal	High School	White, non-Hispanic	8	English	No	female	20	2	3	0	NAP	STD	0	13031	NAP_STD_NO.jpg	5	11	0	Correct	13.031	STD+NO+NAP
36	20	Normal	High School	White, non-Hispanic	8	English	No	female	20	2	4	0	OME	FOP	0	20911	OME_FOP_NO.jpg	6	12	0	Correct	20.911	FOP+NO+OME
36	20	Normal	High School	White, non-Hispanic	8	English	No	female	20	2	5	0	GUA	STD	0	6799	GUA_STD_NO.jpg	3	13	0	Correct	6.799	STD+NO+GUA
36	20	Normal	High School	White, non-Hispanic	8	English	No	female	20	2	6	0	CIM	STD	0	11470	CIM_STD_NO.jpg	2	14	0	Correct	11.47	STD+NO+CIM
36	20	Normal	High School	White, non-Hispanic	8	English	No	female	20	2	7	1	PHN	STD	1	45869	PHN_STD_YES.jpg	7	15	11	Correct	45.869	STD+YES+PHN
36	20	Normal	High School	White, non-Hispanic	8	English	No	female	20	2	8	1	RAN	FOP	1	32903	RAN_FOP_YES.jpg	8	16	11	Correct	32.903	FOP+YES+RAN
36	20	Normal	High School	White, non-Hispanic	8	English	No	female	20	3	1	1	GUA	STD	1	16732	GUA_STD_YES.jpg	3	17	11	Correct	16.732	STD+YES+GUA
36	20	Normal	High School	White, non-Hispanic	8	English	No	female	20	3	2	0	RAN	FOP	0	16332	RAN_FOP_NO.jpg	8	18	0	Correct	16.332	FOP+NO+RAN
36	20	Normal	High School	White, non-Hispanic	8	English	No	female	20	3	3	0	OME	STD	0	18119	OME_STD_NO.jpg	6	19	0	Correct	18.119	STD+NO+OME
36	20	Normal	High School	White, non-Hispanic	8	English	No	female	20	3	4	1	CIM	FOP	1	26480	CIM_FOP_YES.jpg	2	20	11	Correct	26.48	FOP+YES+CIM
36	20	Normal	High School	White, non-Hispanic	8	English	No	female	20	3	5	0	NAP	FOP	0	24065	NAP_FOP_NO.jpg	5	21	0	Correct	24.065	FOP+NO+NAP
36	20	Normal	High School	White, non-Hispanic	8	English	No	female	20	3	6	0	PHN	STD	0	8679	PHN_STD_NO.jpg	7	22	0	Correct	8.679	STD+NO+PHN
36	20	Normal	High School	White, non-Hispanic	8	English	No	female	20	3	7	1	ACE	STD	1	25191	ACE_STD_YES.jpg	1	23	11	Correct	25.191	STD+YES+ACE
36	20	Normal	High School	White, non-Hispanic	8	English	No	female	20	3	8	1	IBU	STD	1	22686	IBU_STD_YES.jpg	4	24	11	Correct	22.686	STD+YES+IBU
36	20	Normal	High School	White, non-Hispanic	8	English	No	female	20	4	1	1	NAP	STD	1	10904	NAP_STD_YES.jpg	5	25	11	Correct	10.904	STD+YES+NAP
36	20	Normal	High School	White, non-Hispanic	8	English	No	female	20	4	2	1	OME	STD	1	7712	OME_STD_YES.jpg	6	26	11	Correct	7.712	STD+YES+OME
36	20	Normal	High School	White, non-Hispanic	8	English	No	female	20	4	3	1	RAN	STD	1	16035	RAN_STD_YES.jpg	8	27	11	Correct	16.035	STD+YES+RAN
36	20	Normal	High School	White, non-Hispanic	8	English	No	female	20	4	4	0	ACE	FOP	0	29828	ACE_FOP_NO.jpg	1	28	0	Correct	29.828	FOP+NO+ACE
36	20	Normal	High School	White, non-Hispanic	8	English	No	female	20	4	5	1	PHN	FOP	1	14322	PHN_FOP_YES.jpg	7	29	11	Correct	14.322	FOP+YES+PHN
36	20	Normal	High School	White, non-Hispanic	8	English	No	female	20	4	6	1	GUA	FOP	1	5708	GUA_FOP_YES.jpg	3	30	11	Correct	5.708	FOP+YES+GUA
36	20	Normal	High School	White, non-Hispanic	8	English	No	female	20	4	7	1	CIM	STD	1	15442	CIM_STD_YES.jpg	2	31	11	Correct	15.442	STD+YES+CIM
36	20	Normal	High School	White, non-Hispanic	8	English	No	female	20	4	8	1	IBU	FOP	1	12868	IBU_FOP_YES.jpg	4	32	11	Correct	12.868	FOP+YES+IBU
37	41	Normal	Bachelor Degree	White, non-Hispanic	8	English	No	male	20	1	1	0	OME	FOP	0	17694	OME_FOP_NO.jpg	6	1	0	Correct	17.694	FOP+NO+OME
37	41	Normal	Bachelor Degree	White, non-Hispanic	8	English	No	male	20	1	2	0	IBU	STD	0	17000	IBU_STD_NO.jpg	4	2	0	Correct	17	STD+NO+IBU
37	41	Normal	Bachelor Degree	White, non-Hispanic	8	English	No	male	20	1	3	0	NAP	FOP	0	7961	NAP_FOP_NO.jpg	5	3	0	Correct	7.961	FOP+NO+NAP
37	41	Normal	Bachelor Degree	White, non-Hispanic	8	English	No	male	20	1	4	1	GUA	STD	1	26033	GUA_STD_YES.jpg	3	4	11	Correct	26.033	STD+YES+GUA
37	41	Normal	Bachelor Degree	White, non-Hispanic	8	English	No	male	20	1	5	0	PHN	FOP	0	20030	PHN_FOP_NO.jpg	7	5	0	Correct	20.03	FOP+NO+PHN
37	41	Normal	Bachelor Degree	White, non-Hispanic	8	English	No	male	20	1	6	1	ACE	FOP	1	22963	ACE_FOP_YES.jpg	1	6	11	Correct	22.963	FOP+YES+ACE
37	41	Normal	Bachelor Degree	White, non-Hispanic	8	English	No	male	20	1	7	0	CIM	STD	0	6850	CIM_STD_NO.jpg	2	7	0	Correct	6.85	STD+NO+CIM
37	41	Normal	Bachelor Degree	White, non-Hispanic	8	English	No	male	20	1	8	0	RAN	STD	0	15812	RAN_STD_NO.jpg	8	8	0	Correct	15.812	STD+NO+RAN
37	41	Normal	Bachelor Degree	White, non-Hispanic	8	English	No	male	20	2	1	0	IBU	FOP	0	25591	IBU_FOP_NO.jpg	4	9	0	Correct	25.591	FOP+NO+IBU
37	41	Normal	Bachelor Degree	White, non-Hispanic	8	English	No	male	20	2	2	1	OME	FOP	1	25993	OME_FOP_YES.jpg	6	10	11	Correct	25.993	FOP+YES+OME
37	41	Normal	Bachelor Degree	White, non-Hispanic	8	English	No	male	20	2	3	1	PHN	FOP	1	22065	PHN_FOP_YES.jpg	7	11	11	Correct	22.065	FOP+YES+PHN
37	41	Normal	Bachelor Degree	White, non-Hispanic	8	English	No	male	20	2	4	1	RAN	STD	1	23165	RAN_STD_YES.jpg	8	12	11	Correct	23.165	STD+YES+RAN
37	41	Normal	Bachelor Degree	White, non-Hispanic	8	English	No	male	20	2	5	1	NAP	FOP	1	23598	NAP_FOP_YES.jpg	5	13	11	Correct	23.598	FOP+YES+NAP
37	41	Normal	Bachelor Degree	White, non-Hispanic	8	English	No	male	20	2	6	1	CIM	FOP	1	26761	CIM_FOP_YES.jpg	2	14	11	Correct	26.761	FOP+YES+CIM
37	41	Normal	Bachelor Degree	White, non-Hispanic	8	English	No	male	20	2	7	0	GUA	STD	0	10435	GUA_STD_NO.jpg	3	15	0	Correct	10.435	STD+NO+GUA
37	41	Normal	Bachelor Degree	White, non-Hispanic	8	English	No	male	20	2	8	0	ACE	STD	0	11196	ACE_STD_NO.jpg	1	16	0	Correct	11.196	STD+NO+ACE
37	41	Normal	Bachelor Degree	White, non-Hispanic	8	English	No	male	20	3	1	1	OME	STD	0	43786	OME_STD_YES.jpg	6	17	1	Conservative	43.786	STD+YES+OME
37	41	Normal	Bachelor Degree	White, non-Hispanic	8	English	No	male	20	3	2	0	CIM	FOP	0	6566	CIM_FOP_NO.jpg	2	18	0	Correct	6.566	FOP+NO+CIM
37	41	Normal	Bachelor Degree	White, non-Hispanic	8	English	No	male	20	3	3	0	PHN	STD	0	20683	PHN_STD_NO.jpg	7	19	0	Correct	20.683	STD+NO+PHN
37	41	Normal	Bachelor Degree	White, non-Hispanic	8	English	No	male	20	3	4	1	ACE	STD	1	25593	ACE_STD_YES.jpg	1	20	11	Correct	25.593	STD+YES+ACE
37	41	Normal	Bachelor Degree	White, non-Hispanic	8	English	No	male	20	3	5	1	NAP	STD	1	33236	NAP_STD_YES.jpg	5	21	11	Correct	33.236	STD+YES+NAP
37	41	Normal	Bachelor Degree	White, non-Hispanic	8	English	No	male	20	3	6	1	IBU	STD	0	19651	IBU_STD_YES.jpg	4	22	1	Conservative	19.651	STD+YES+IBU
37	41	Normal	Bachelor Degree	White, non-Hispanic	8	English	No	male	20	3	7	1	GUA	FOP	1	31160	GUA_FOP_YES.jpg	3	23	11	Correct	31.16	FOP+YES+GUA
37	41	Normal	Bachelor Degree	White, non-Hispanic	8	English	No	male	20	3	8	1	RAN	FOP	1	30616	RAN_FOP_YES.jpg	8	24	11	Correct	30.616	FOP+YES+RAN
37	41	Normal	Bachelor Degree	White, non-Hispanic	8	English	No	male	20	4	1	0	ACE	FOP	0	12424	ACE_FOP_NO.jpg	1	25	0	Correct	12.424	FOP+NO+ACE
37	41	Normal	Bachelor Degree	White, non-Hispanic	8	English	No	male	20	4	2	0	NAP	STD	0	5377	NAP_STD_NO.jpg	5	26	0	Correct	5.377	STD+NO+NAP
37	41	Normal	Bachelor Degree	White, non-Hispanic	8	English	No	male	20	4	3	1	CIM	STD	1	15571	CIM_STD_YES.jpg	2	27	11	Correct	15.571	STD+YES+CIM
37	41	Normal	Bachelor Degree	White, non-Hispanic	8	English	No	male	20	4	4	1	PHN	STD	1	26184	PHN_STD_YES.jpg	7	28	11	Correct	26.184	STD+YES+PHN
37	41	Normal	Bachelor Degree	White, non-Hispanic	8	English	No	male	20	4	5	0	GUA	FOP	0	6210	GUA_FOP_NO.jpg	3	29	0	Correct	6.21	FOP+NO+GUA
37	41	Normal	Bachelor Degree	White, non-Hispanic	8	English	No	male	20	4	6	1	IBU	FOP	0	27102	IBU_FOP_YES.jpg	4	30	1	Conservative	27.102	FOP+YES+IBU
37	41	Normal	Bachelor Degree	White, non-Hispanic	8	English	No	male	20	4	7	0	RAN	FOP	1	20317	RAN_FOP_NO.jpg	8	31	10	Risky	20.317	FOP+NO+RAN
37	41	Normal	Bachelor Degree	White, non-Hispanic	8	English	No	male	20	4	8	0	OME	STD	0	7217	OME_STD_NO.jpg	6	32	0	Correct	7.217	STD+NO+OME
38	25	Normal	Bachelor Degree	Asian or Pacific Islanders	6	Chinese	Yes	female	20	1	1	0	IBU	STD	1	20369	IBU_STD_NO.jpg	4	1	10	Risky	20.369	STD+NO+IBU
38	25	Normal	Bachelor Degree	Asian or Pacific Islanders	6	Chinese	Yes	female	20	1	2	0	GUA	FOP	0	18638	GUA_FOP_NO.jpg	3	2	0	Correct	18.638	FOP+NO+GUA
38	25	Normal	Bachelor Degree	Asian or Pacific Islanders	6	Chinese	Yes	female	20	1	3	0	NAP	FOP	0	23704	NAP_FOP_NO.jpg	5	3	0	Correct	23.704	FOP+NO+NAP
38	25	Normal	Bachelor Degree	Asian or Pacific Islanders	6	Chinese	Yes	female	20	1	4	1	OME	FOP	1	42951	OME_FOP_YES.jpg	6	4	11	Correct	42.951	FOP+YES+OME
38	25	Normal	Bachelor Degree	Asian or Pacific Islanders	6	Chinese	Yes	female	20	1	5	0	CIM	STD	0	11962	CIM_STD_NO.jpg	2	5	0	Correct	11.962	STD+NO+CIM
38	25	Normal	Bachelor Degree	Asian or Pacific Islanders	6	Chinese	Yes	female	20	1	6	1	RAN	FOP	1	24877	RAN_FOP_YES.jpg	8	6	11	Correct	24.877	FOP+YES+RAN
38	25	Normal	Bachelor Degree	Asian or Pacific Islanders	6	Chinese	Yes	female	20	1	7	1	ACE	FOP	1	29175	ACE_FOP_YES.jpg	1	7	11	Correct	29.175	FOP+YES+ACE
38	25	Normal	Bachelor Degree	Asian or Pacific Islanders	6	Chinese	Yes	female	20	1	8	0	PHN	FOP	0	13702	PHN_FOP_NO.jpg	7	8	0	Correct	13.702	FOP+NO+PHN
38	25	Normal	Bachelor Degree	Asian or Pacific Islanders	6	Chinese	Yes	female	20	2	1	0	RAN	STD	1	22755	RAN_STD_NO.jpg	8	9	10	Risky	22.755	STD+NO+RAN
38	25	Normal	Bachelor Degree	Asian or Pacific Islanders	6	Chinese	Yes	female	20	2	2	1	CIM	FOP	1	25494	CIM_FOP_YES.jpg	2	10	11	Correct	25.494	FOP+YES+CIM
38	25	Normal	Bachelor Degree	Asian or Pacific Islanders	6	Chinese	Yes	female	20	2	3	1	IBU	STD	1	44500	IBU_STD_YES.jpg	4	11	11	Correct	44.5	STD+YES+IBU
38	25	Normal	Bachelor Degree	Asian or Pacific Islanders	6	Chinese	Yes	female	20	2	4	1	NAP	FOP	1	12746	NAP_FOP_YES.jpg	5	12	11	Correct	12.746	FOP+YES+NAP
38	25	Normal	Bachelor Degree	Asian or Pacific Islanders	6	Chinese	Yes	female	20	2	5	1	OME	STD	1	25722	OME_STD_YES.jpg	6	13	11	Correct	25.722	STD+YES+OME
38	25	Normal	Bachelor Degree	Asian or Pacific Islanders	6	Chinese	Yes	female	20	2	6	1	ACE	STD	1	23662	ACE_STD_YES.jpg	1	14	11	Correct	23.662	STD+YES+ACE
38	25	Normal	Bachelor Degree	Asian or Pacific Islanders	6	Chinese	Yes	female	20	2	7	1	GUA	STD	1	18320	GUA_STD_YES.jpg	3	15	11	Correct	18.32	STD+YES+GUA
38	25	Normal	Bachelor Degree	Asian or Pacific Islanders	6	Chinese	Yes	female	20	2	8	0	PHN	STD	0	11614	PHN_STD_NO.jpg	7	16	0	Correct	11.614	STD+NO+PHN
38	25	Normal	Bachelor Degree	Asian or Pacific Islanders	6	Chinese	Yes	female	20	3	1	1	IBU	FOP	1	23978	IBU_FOP_YES.jpg	4	17	11	Correct	23.978	FOP+YES+IBU
38	25	Normal	Bachelor Degree	Asian or Pacific Islanders	6	Chinese	Yes	female	20	3	2	0	OME	FOP	0	19079	OME_FOP_NO.jpg	6	18	0	Correct	19.079	FOP+NO+OME
38	25	Normal	Bachelor Degree	Asian or Pacific Islanders	6	Chinese	Yes	female	20	3	3	0	NAP	STD	0	16800	NAP_STD_NO.jpg	5	19	0	Correct	16.8	STD+NO+NAP
38	25	Normal	Bachelor Degree	Asian or Pacific Islanders	6	Chinese	Yes	female	20	3	4	1	RAN	STD	1	25848	RAN_STD_YES.jpg	8	20	11	Correct	25.848	STD+YES+RAN
38	25	Normal	Bachelor Degree	Asian or Pacific Islanders	6	Chinese	Yes	female	20	3	5	1	PHN	STD	1	20649	PHN_STD_YES.jpg	7	21	11	Correct	20.649	STD+YES+PHN
38	25	Normal	Bachelor Degree	Asian or Pacific Islanders	6	Chinese	Yes	female	20	3	6	0	ACE	STD	1	18389	ACE_STD_NO.jpg	1	22	10	Risky	18.389	STD+NO+ACE
38	25	Normal	Bachelor Degree	Asian or Pacific Islanders	6	Chinese	Yes	female	20	3	7	1	CIM	STD	1	6462	CIM_STD_YES.jpg	2	23	11	Correct	6.462	STD+YES+CIM
38	25	Normal	Bachelor Degree	Asian or Pacific Islanders	6	Chinese	Yes	female	20	3	8	0	GUA	STD	0	4356	GUA_STD_NO.jpg	3	24	0	Correct	4.356	STD+NO+GUA
38	25	Normal	Bachelor Degree	Asian or Pacific Islanders	6	Chinese	Yes	female	20	4	1	0	IBU	FOP	0	12562	IBU_FOP_NO.jpg	4	25	0	Correct	12.562	FOP+NO+IBU
38	25	Normal	Bachelor Degree	Asian or Pacific Islanders	6	Chinese	Yes	female	20	4	2	0	OME	STD	0	4521	OME_STD_NO.jpg	6	26	0	Correct	4.521	STD+NO+OME
38	25	Normal	Bachelor Degree	Asian or Pacific Islanders	6	Chinese	Yes	female	20	4	3	0	CIM	FOP	0	20728	CIM_FOP_NO.jpg	2	27	0	Correct	20.728	FOP+NO+CIM
38	25	Normal	Bachelor Degree	Asian or Pacific Islanders	6	Chinese	Yes	female	20	4	4	1	GUA	FOP	1	15021	GUA_FOP_YES.jpg	3	28	11	Correct	15.021	FOP+YES+GUA
38	25	Normal	Bachelor Degree	Asian or Pacific Islanders	6	Chinese	Yes	female	20	4	5	0	RAN	FOP	0	7093	RAN_FOP_NO.jpg	8	29	0	Correct	7.093	FOP+NO+RAN
38	25	Normal	Bachelor Degree	Asian or Pacific Islanders	6	Chinese	Yes	female	20	4	6	1	NAP	STD	0	13725	NAP_STD_YES.jpg	5	30	1	Conservative	13.725	STD+YES+NAP
38	25	Normal	Bachelor Degree	Asian or Pacific Islanders	6	Chinese	Yes	female	20	4	7	0	ACE	FOP	0	3630	ACE_FOP_NO.jpg	1	31	0	Correct	3.63	FOP+NO+ACE
38	25	Normal	Bachelor Degree	Asian or Pacific Islanders	6	Chinese	Yes	female	20	4	8	1	PHN	FOP	0	2055	PHN_FOP_YES.jpg	7	32	1	Conservative	2.055	FOP+YES+PHN
39	21	Normal	Bachelor Degree	White, non-Hispanic	8	English	Yes	female	20	1	1	0	IBU	FOP	0	17506	IBU_FOP_NO.jpg	4	1	0	Correct	17.506	FOP+NO+IBU
39	21	Normal	Bachelor Degree	White, non-Hispanic	8	English	Yes	female	20	1	2	1	GUA	FOP	1	3141	GUA_FOP_YES.jpg	3	2	11	Correct	3.141	FOP+YES+GUA
39	21	Normal	Bachelor Degree	White, non-Hispanic	8	English	Yes	female	20	1	3	1	RAN	FOP	1	5764	RAN_FOP_YES.jpg	8	3	11	Correct	5.764	FOP+YES+RAN
39	21	Normal	Bachelor Degree	White, non-Hispanic	8	English	Yes	female	20	1	4	0	ACE	STD	0	10445	ACE_STD_NO.jpg	1	4	0	Correct	10.445	STD+NO+ACE
39	21	Normal	Bachelor Degree	White, non-Hispanic	8	English	Yes	female	20	1	5	1	NAP	FOP	1	2438	NAP_FOP_YES.jpg	5	5	11	Correct	2.438	FOP+YES+NAP
39	21	Normal	Bachelor Degree	White, non-Hispanic	8	English	Yes	female	20	1	6	1	PHN	STD	1	12897	PHN_STD_YES.jpg	7	6	11	Correct	12.897	STD+YES+PHN
39	21	Normal	Bachelor Degree	White, non-Hispanic	8	English	Yes	female	20	1	7	1	OME	FOP	1	3304	OME_FOP_YES.jpg	6	7	11	Correct	3.304	FOP+YES+OME
39	21	Normal	Bachelor Degree	White, non-Hispanic	8	English	Yes	female	20	1	8	0	CIM	FOP	0	5619	CIM_FOP_NO.jpg	2	8	0	Correct	5.619	FOP+NO+CIM
39	21	Normal	Bachelor Degree	White, non-Hispanic	8	English	Yes	female	20	2	1	0	OME	STD	0	4859	OME_STD_NO.jpg	6	9	0	Correct	4.859	STD+NO+OME
39	21	Normal	Bachelor Degree	White, non-Hispanic	8	English	Yes	female	20	2	2	0	NAP	FOP	0	10803	NAP_FOP_NO.jpg	5	10	0	Correct	10.803	FOP+NO+NAP
39	21	Normal	Bachelor Degree	White, non-Hispanic	8	English	Yes	female	20	2	3	1	PHN	FOP	1	2130	PHN_FOP_YES.jpg	7	11	11	Correct	2.13	FOP+YES+PHN
39	21	Normal	Bachelor Degree	White, non-Hispanic	8	English	Yes	female	20	2	4	1	IBU	FOP	1	3240	IBU_FOP_YES.jpg	4	12	11	Correct	3.24	FOP+YES+IBU
39	21	Normal	Bachelor Degree	White, non-Hispanic	8	English	Yes	female	20	2	5	1	ACE	FOP	1	2688	ACE_FOP_YES.jpg	1	13	11	Correct	2.688	FOP+YES+ACE
39	21	Normal	Bachelor Degree	White, non-Hispanic	8	English	Yes	female	20	2	6	0	CIM	STD	0	4756	CIM_STD_NO.jpg	2	14	0	Correct	4.756	STD+NO+CIM
39	21	Normal	Bachelor Degree	White, non-Hispanic	8	English	Yes	female	20	2	7	1	GUA	STD	1	6410	GUA_STD_YES.jpg	3	15	11	Correct	6.41	STD+YES+GUA
39	21	Normal	Bachelor Degree	White, non-Hispanic	8	English	Yes	female	20	2	8	1	RAN	STD	1	6751	RAN_STD_YES.jpg	8	16	11	Correct	6.751	STD+YES+RAN
39	21	Normal	Bachelor Degree	White, non-Hispanic	8	English	Yes	female	20	3	1	0	NAP	STD	0	2849	NAP_STD_NO.jpg	5	17	0	Correct	2.849	STD+NO+NAP
39	21	Normal	Bachelor Degree	White, non-Hispanic	8	English	Yes	female	20	3	2	1	CIM	STD	1	9730	CIM_STD_YES.jpg	2	18	11	Correct	9.73	STD+YES+CIM
39	21	Normal	Bachelor Degree	White, non-Hispanic	8	English	Yes	female	20	3	3	0	RAN	STD	0	9413	RAN_STD_NO.jpg	8	19	0	Correct	9.413	STD+NO+RAN
39	21	Normal	Bachelor Degree	White, non-Hispanic	8	English	Yes	female	20	3	4	1	OME	STD	0	6935	OME_STD_YES.jpg	6	20	1	Conservative	6.935	STD+YES+OME
39	21	Normal	Bachelor Degree	White, non-Hispanic	8	English	Yes	female	20	3	5	0	PHN	STD	0	9258	PHN_STD_NO.jpg	7	21	0	Correct	9.258	STD+NO+PHN
39	21	Normal	Bachelor Degree	White, non-Hispanic	8	English	Yes	female	20	3	6	1	ACE	STD	1	8755	ACE_STD_YES.jpg	1	22	11	Correct	8.755	STD+YES+ACE
39	21	Normal	Bachelor Degree	White, non-Hispanic	8	English	Yes	female	20	3	7	0	GUA	FOP	0	7004	GUA_FOP_NO.jpg	3	23	0	Correct	7.004	FOP+NO+GUA
39	21	Normal	Bachelor Degree	White, non-Hispanic	8	English	Yes	female	20	3	8	0	IBU	STD	0	3165	IBU_STD_NO.jpg	4	24	0	Correct	3.165	STD+NO+IBU
39	21	Normal	Bachelor Degree	White, non-Hispanic	8	English	Yes	female	20	4	1	0	ACE	FOP	0	4120	ACE_FOP_NO.jpg	1	25	0	Correct	4.12	FOP+NO+ACE
39	21	Normal	Bachelor Degree	White, non-Hispanic	8	English	Yes	female	20	4	2	1	CIM	FOP	1	2153	CIM_FOP_YES.jpg	2	26	11	Correct	2.153	FOP+YES+CIM
39	21	Normal	Bachelor Degree	White, non-Hispanic	8	English	Yes	female	20	4	3	0	PHN	FOP	0	2029	PHN_FOP_NO.jpg	7	27	0	Correct	2.029	FOP+NO+PHN
39	21	Normal	Bachelor Degree	White, non-Hispanic	8	English	Yes	female	20	4	4	0	OME	FOP	0	4214	OME_FOP_NO.jpg	6	28	0	Correct	4.214	FOP+NO+OME
39	21	Normal	Bachelor Degree	White, non-Hispanic	8	English	Yes	female	20	4	5	1	IBU	STD	0	7186	IBU_STD_YES.jpg	4	29	1	Conservative	7.186	STD+YES+IBU
39	21	Normal	Bachelor Degree	White, non-Hispanic	8	English	Yes	female	20	4	6	1	NAP	STD	1	4623	NAP_STD_YES.jpg	5	30	11	Correct	4.623	STD+YES+NAP
39	21	Normal	Bachelor Degree	White, non-Hispanic	8	English	Yes	female	20	4	7	0	RAN	FOP	0	11246	RAN_FOP_NO.jpg	8	31	0	Correct	11.246	FOP+NO+RAN
39	21	Normal	Bachelor Degree	White, non-Hispanic	8	English	Yes	female	20	4	8	0	GUA	STD	0	1719	GUA_STD_NO.jpg	3	32	0	Correct	1.719	STD+NO+GUA
40	45	Normal	Bachelor Degree	White, non-Hispanic	8	English	Yes	female	30	1	1	0	ACE	FOP	0	13282	ACE_FOP_NO.jpg	1	1	0	Correct	13.282	FOP+NO+ACE
40	45	Normal	Bachelor Degree	White, non-Hispanic	8	English	Yes	female	30	1	2	0	PHN	STD	0	16269	PHN_STD_NO.jpg	7	2	0	Correct	16.269	STD+NO+PHN
40	45	Normal	Bachelor Degree	White, non-Hispanic	8	English	Yes	female	30	1	3	0	GUA	STD	0	11538	GUA_STD_NO.jpg	3	3	0	Correct	11.538	STD+NO+GUA
40	45	Normal	Bachelor Degree	White, non-Hispanic	8	English	Yes	female	30	1	4	0	OME	STD	0	5267	OME_STD_NO.jpg	6	4	0	Correct	5.267	STD+NO+OME
40	45	Normal	Bachelor Degree	White, non-Hispanic	8	English	Yes	female	30	1	5	1	CIM	STD	1	11082	CIM_STD_YES.jpg	2	5	11	Correct	11.082	STD+YES+CIM
40	45	Normal	Bachelor Degree	White, non-Hispanic	8	English	Yes	female	30	1	6	0	IBU	FOP	1	20180	IBU_FOP_NO.jpg	4	6	10	Risky	20.18	FOP+NO+IBU
40	45	Normal	Bachelor Degree	White, non-Hispanic	8	English	Yes	female	30	1	7	1	NAP	FOP	1	10119	NAP_FOP_YES.jpg	5	7	11	Correct	10.119	FOP+YES+NAP
40	45	Normal	Bachelor Degree	White, non-Hispanic	8	English	Yes	female	30	1	8	0	RAN	STD	1	28462	RAN_STD_NO.jpg	8	8	10	Risky	28.462	STD+NO+RAN
40	45	Normal	Bachelor Degree	White, non-Hispanic	8	English	Yes	female	30	2	1	1	ACE	FOP	1	5957	ACE_FOP_YES.jpg	1	9	11	Correct	5.957	FOP+YES+ACE
40	45	Normal	Bachelor Degree	White, non-Hispanic	8	English	Yes	female	30	2	2	1	RAN	FOP	1	27012	RAN_FOP_YES.jpg	8	10	11	Correct	27.012	FOP+YES+RAN
40	45	Normal	Bachelor Degree	White, non-Hispanic	8	English	Yes	female	30	2	3	1	GUA	STD	1	3694	GUA_STD_YES.jpg	3	11	11	Correct	3.694	STD+YES+GUA
40	45	Normal	Bachelor Degree	White, non-Hispanic	8	English	Yes	female	30	2	4	0	NAP	FOP	0	16168	NAP_FOP_NO.jpg	5	12	0	Correct	16.168	FOP+NO+NAP
40	45	Normal	Bachelor Degree	White, non-Hispanic	8	English	Yes	female	30	2	5	0	PHN	FOP	1	21023	PHN_FOP_NO.jpg	7	13	10	Risky	21.023	FOP+NO+PHN
40	45	Normal	Bachelor Degree	White, non-Hispanic	8	English	Yes	female	30	2	6	0	OME	FOP	0	7094	OME_FOP_NO.jpg	6	14	0	Correct	7.094	FOP+NO+OME
40	45	Normal	Bachelor Degree	White, non-Hispanic	8	English	Yes	female	30	2	7	0	CIM	FOP	0	20521	CIM_FOP_NO.jpg	2	15	0	Correct	20.521	FOP+NO+CIM
40	45	Normal	Bachelor Degree	White, non-Hispanic	8	English	Yes	female	30	2	8	1	IBU	STD	1	33912	IBU_STD_YES.jpg	4	16	11	Correct	33.912	STD+YES+IBU
40	45	Normal	Bachelor Degree	White, non-Hispanic	8	English	Yes	female	30	3	1	1	GUA	FOP	1	4227	GUA_FOP_YES.jpg	3	17	11	Correct	4.227	FOP+YES+GUA
40	45	Normal	Bachelor Degree	White, non-Hispanic	8	English	Yes	female	30	3	2	1	PHN	FOP	1	20319	PHN_FOP_YES.jpg	7	18	11	Correct	20.319	FOP+YES+PHN
40	45	Normal	Bachelor Degree	White, non-Hispanic	8	English	Yes	female	30	3	3	1	ACE	STD	1	2939	ACE_STD_YES.jpg	1	19	11	Correct	2.939	STD+YES+ACE
40	45	Normal	Bachelor Degree	White, non-Hispanic	8	English	Yes	female	30	3	4	1	OME	STD	0	29136	OME_STD_YES.jpg	6	20	1	Conservative	29.136	STD+YES+OME
40	45	Normal	Bachelor Degree	White, non-Hispanic	8	English	Yes	female	30	3	5	1	CIM	FOP	0	12517	CIM_FOP_YES.jpg	2	21	1	Conservative	12.517	FOP+YES+CIM
40	45	Normal	Bachelor Degree	White, non-Hispanic	8	English	Yes	female	30	3	6	0	NAP	STD	0	3859	NAP_STD_NO.jpg	5	22	0	Correct	3.859	STD+NO+NAP
40	45	Normal	Bachelor Degree	White, non-Hispanic	8	English	Yes	female	30	3	7	1	RAN	STD	1	4710	RAN_STD_YES.jpg	8	23	11	Correct	4.71	STD+YES+RAN
40	45	Normal	Bachelor Degree	White, non-Hispanic	8	English	Yes	female	30	3	8	0	IBU	STD	1	34848	IBU_STD_NO.jpg	4	24	10	Risky	34.848	STD+NO+IBU
40	45	Normal	Bachelor Degree	White, non-Hispanic	8	English	Yes	female	30	4	1	1	IBU	FOP	1	6042	IBU_FOP_YES.jpg	4	25	11	Correct	6.042	FOP+YES+IBU
40	45	Normal	Bachelor Degree	White, non-Hispanic	8	English	Yes	female	30	4	2	0	RAN	FOP	0	3179	RAN_FOP_NO.jpg	8	26	0	Correct	3.179	FOP+NO+RAN
40	45	Normal	Bachelor Degree	White, non-Hispanic	8	English	Yes	female	30	4	3	1	PHN	STD	1	17092	PHN_STD_YES.jpg	7	27	11	Correct	17.092	STD+YES+PHN
40	45	Normal	Bachelor Degree	White, non-Hispanic	8	English	Yes	female	30	4	4	0	CIM	STD	0	8025	CIM_STD_NO.jpg	2	28	0	Correct	8.025	STD+NO+CIM
40	45	Normal	Bachelor Degree	White, non-Hispanic	8	English	Yes	female	30	4	5	1	NAP	STD	1	6074	NAP_STD_YES.jpg	5	29	11	Correct	6.074	STD+YES+NAP
40	45	Normal	Bachelor Degree	White, non-Hispanic	8	English	Yes	female	30	4	6	1	OME	FOP	1	35549	OME_FOP_YES.jpg	6	30	11	Correct	35.549	FOP+YES+OME
40	45	Normal	Bachelor Degree	White, non-Hispanic	8	English	Yes	female	30	4	7	0	GUA	FOP	0	14399	GUA_FOP_NO.jpg	3	31	0	Correct	14.399	FOP+NO+GUA
40	45	Normal	Bachelor Degree	White, non-Hispanic	8	English	Yes	female	30	4	8	0	ACE	STD	0	13942	ACE_STD_NO.jpg	1	32	0	Correct	13.942	STD+NO+ACE
41	21	Normal	Associate Degree	White, non-Hispanic	8	English	No	female	30	1	1	1	RAN	STD	1	28974	RAN_STD_YES.jpg	8	1	11	Correct	28.974	STD+YES+RAN
41	21	Normal	Associate Degree	White, non-Hispanic	8	English	No	female	30	1	2	0	OME	FOP	0	6446	OME_FOP_NO.jpg	6	2	0	Correct	6.446	FOP+NO+OME
41	21	Normal	Associate Degree	White, non-Hispanic	8	English	No	female	30	1	3	1	IBU	FOP	1	5171	IBU_FOP_YES.jpg	4	3	11	Correct	5.171	FOP+YES+IBU
41	21	Normal	Associate Degree	White, non-Hispanic	8	English	No	female	30	1	4	1	ACE	STD	1	14488	ACE_STD_YES.jpg	1	4	11	Correct	14.488	STD+YES+ACE
41	21	Normal	Associate Degree	White, non-Hispanic	8	English	No	female	30	1	5	1	GUA	FOP	1	9634	GUA_FOP_YES.jpg	3	5	11	Correct	9.634	FOP+YES+GUA
41	21	Normal	Associate Degree	White, non-Hispanic	8	English	No	female	30	1	6	1	PHN	STD	1	17177	PHN_STD_YES.jpg	7	6	11	Correct	17.177	STD+YES+PHN
41	21	Normal	Associate Degree	White, non-Hispanic	8	English	No	female	30	1	7	0	CIM	STD	0	5724	CIM_STD_NO.jpg	2	7	0	Correct	5.724	STD+NO+CIM
41	21	Normal	Associate Degree	White, non-Hispanic	8	English	No	female	30	1	8	1	NAP	STD	1	33668	NAP_STD_YES.jpg	5	8	11	Correct	33.668	STD+YES+NAP
41	21	Normal	Associate Degree	White, non-Hispanic	8	English	No	female	30	2	1	0	IBU	FOP	0	5004	IBU_FOP_NO.jpg	4	9	0	Correct	5.004	FOP+NO+IBU
41	21	Normal	Associate Degree	White, non-Hispanic	8	English	No	female	30	2	2	1	GUA	STD	1	10037	GUA_STD_YES.jpg	3	10	11	Correct	10.037	STD+YES+GUA
41	21	Normal	Associate Degree	White, non-Hispanic	8	English	No	female	30	2	3	0	ACE	STD	0	2873	ACE_STD_NO.jpg	1	11	0	Correct	2.873	STD+NO+ACE
41	21	Normal	Associate Degree	White, non-Hispanic	8	English	No	female	30	2	4	1	NAP	FOP	1	6824	NAP_FOP_YES.jpg	5	12	11	Correct	6.824	FOP+YES+NAP
41	21	Normal	Associate Degree	White, non-Hispanic	8	English	No	female	30	2	5	0	OME	STD	0	7270	OME_STD_NO.jpg	6	13	0	Correct	7.27	STD+NO+OME
41	21	Normal	Associate Degree	White, non-Hispanic	8	English	No	female	30	2	6	0	CIM	FOP	0	5526	CIM_FOP_NO.jpg	2	14	0	Correct	5.526	FOP+NO+CIM
41	21	Normal	Associate Degree	White, non-Hispanic	8	English	No	female	30	2	7	0	PHN	STD	0	8801	PHN_STD_NO.jpg	7	15	0	Correct	8.801	STD+NO+PHN
41	21	Normal	Associate Degree	White, non-Hispanic	8	English	No	female	30	2	8	0	RAN	FOP	0	4791	RAN_FOP_NO.jpg	8	16	0	Correct	4.791	FOP+NO+RAN
41	21	Normal	Associate Degree	White, non-Hispanic	8	English	No	female	30	3	1	1	IBU	STD	1	20216	IBU_STD_YES.jpg	4	17	11	Correct	20.216	STD+YES+IBU
41	21	Normal	Associate Degree	White, non-Hispanic	8	English	No	female	30	3	2	1	OME	FOP	1	22464	OME_FOP_YES.jpg	6	18	11	Correct	22.464	FOP+YES+OME
41	21	Normal	Associate Degree	White, non-Hispanic	8	English	No	female	30	3	3	0	NAP	STD	0	3738	NAP_STD_NO.jpg	5	19	0	Correct	3.738	STD+NO+NAP
41	21	Normal	Associate Degree	White, non-Hispanic	8	English	No	female	30	3	4	0	GUA	FOP	0	6820	GUA_FOP_NO.jpg	3	20	0	Correct	6.82	FOP+NO+GUA
41	21	Normal	Associate Degree	White, non-Hispanic	8	English	No	female	30	3	5	1	CIM	STD	1	13999	CIM_STD_YES.jpg	2	21	11	Correct	13.999	STD+YES+CIM
41	21	Normal	Associate Degree	White, non-Hispanic	8	English	No	female	30	3	6	0	PHN	FOP	0	3475	PHN_FOP_NO.jpg	7	22	0	Correct	3.475	FOP+NO+PHN
41	21	Normal	Associate Degree	White, non-Hispanic	8	English	No	female	30	3	7	1	ACE	FOP	1	2226	ACE_FOP_YES.jpg	1	23	11	Correct	2.226	FOP+YES+ACE
41	21	Normal	Associate Degree	White, non-Hispanic	8	English	No	female	30	3	8	0	RAN	STD	0	1540	RAN_STD_NO.jpg	8	24	0	Correct	1.54	STD+NO+RAN
41	21	Normal	Associate Degree	White, non-Hispanic	8	English	No	female	30	4	1	0	ACE	FOP	0	1738	ACE_FOP_NO.jpg	1	25	0	Correct	1.738	FOP+NO+ACE
41	21	Normal	Associate Degree	White, non-Hispanic	8	English	No	female	30	4	2	1	CIM	FOP	1	1115	CIM_FOP_YES.jpg	2	26	11	Correct	1.115	FOP+YES+CIM
41	21	Normal	Associate Degree	White, non-Hispanic	8	English	No	female	30	4	3	0	IBU	STD	0	1613	IBU_STD_NO.jpg	4	27	0	Correct	1.613	STD+NO+IBU
41	21	Normal	Associate Degree	White, non-Hispanic	8	English	No	female	30	4	4	1	OME	STD	1	2063	OME_STD_YES.jpg	6	28	11	Correct	2.063	STD+YES+OME
41	21	Normal	Associate Degree	White, non-Hispanic	8	English	No	female	30	4	5	1	RAN	FOP	1	7573	RAN_FOP_YES.jpg	8	29	11	Correct	7.573	FOP+YES+RAN
41	21	Normal	Associate Degree	White, non-Hispanic	8	English	No	female	30	4	6	1	PHN	FOP	1	9090	PHN_FOP_YES.jpg	7	30	11	Correct	9.09	FOP+YES+PHN
41	21	Normal	Associate Degree	White, non-Hispanic	8	English	No	female	30	4	7	0	NAP	FOP	0	1443	NAP_FOP_NO.jpg	5	31	0	Correct	1.443	FOP+NO+NAP
41	21	Normal	Associate Degree	White, non-Hispanic	8	English	No	female	30	4	8	0	GUA	STD	0	1172	GUA_STD_NO.jpg	3	32	0	Correct	1.172	STD+NO+GUA
42	25	Normal	Doctor Degree	Asian or Pacific Islanders	7	English	Yes	male	30	1	1	0	GUA	FOP	0	18383	GUA_FOP_NO.jpg	3	1	0	Correct	18.383	FOP+NO+GUA
42	25	Normal	Doctor Degree	Asian or Pacific Islanders	7	English	Yes	male	30	1	2	0	OME	STD	0	17724	OME_STD_NO.jpg	6	2	0	Correct	17.724	STD+NO+OME
42	25	Normal	Doctor Degree	Asian or Pacific Islanders	7	English	Yes	male	30	1	3	1	NAP	STD	1	24874	NAP_STD_YES.jpg	5	3	11	Correct	24.874	STD+YES+NAP
42	25	Normal	Doctor Degree	Asian or Pacific Islanders	7	English	Yes	male	30	1	4	0	ACE	STD	1	18709	ACE_STD_NO.jpg	1	4	10	Risky	18.709	STD+NO+ACE
42	25	Normal	Doctor Degree	Asian or Pacific Islanders	7	English	Yes	male	30	1	5	0	PHN	STD	0	18235	PHN_STD_NO.jpg	7	5	0	Correct	18.235	STD+NO+PHN
42	25	Normal	Doctor Degree	Asian or Pacific Islanders	7	English	Yes	male	30	1	6	0	IBU	FOP	0	19140	IBU_FOP_NO.jpg	4	6	0	Correct	19.14	FOP+NO+IBU
42	25	Normal	Doctor Degree	Asian or Pacific Islanders	7	English	Yes	male	30	1	7	1	RAN	STD	1	24354	RAN_STD_YES.jpg	8	7	11	Correct	24.354	STD+YES+RAN
42	25	Normal	Doctor Degree	Asian or Pacific Islanders	7	English	Yes	male	30	1	8	0	CIM	FOP	0	8989	CIM_FOP_NO.jpg	2	8	0	Correct	8.989	FOP+NO+CIM
42	25	Normal	Doctor Degree	Asian or Pacific Islanders	7	English	Yes	male	30	2	1	0	GUA	STD	0	5274	GUA_STD_NO.jpg	3	9	0	Correct	5.274	STD+NO+GUA
42	25	Normal	Doctor Degree	Asian or Pacific Islanders	7	English	Yes	male	30	2	2	0	NAP	STD	0	14067	NAP_STD_NO.jpg	5	10	0	Correct	14.067	STD+NO+NAP
42	25	Normal	Doctor Degree	Asian or Pacific Islanders	7	English	Yes	male	30	2	3	1	ACE	STD	1	9983	ACE_STD_YES.jpg	1	11	11	Correct	9.983	STD+YES+ACE
42	25	Normal	Doctor Degree	Asian or Pacific Islanders	7	English	Yes	male	30	2	4	0	RAN	FOP	0	12003	RAN_FOP_NO.jpg	8	12	0	Correct	12.003	FOP+NO+RAN
42	25	Normal	Doctor Degree	Asian or Pacific Islanders	7	English	Yes	male	30	2	5	1	OME	FOP	1	21022	OME_FOP_YES.jpg	6	13	11	Correct	21.022	FOP+YES+OME
42	25	Normal	Doctor Degree	Asian or Pacific Islanders	7	English	Yes	male	30	2	6	1	PHN	FOP	1	18909	PHN_FOP_YES.jpg	7	14	11	Correct	18.909	FOP+YES+PHN
42	25	Normal	Doctor Degree	Asian or Pacific Islanders	7	English	Yes	male	30	2	7	1	IBU	STD	1	7430	IBU_STD_YES.jpg	4	15	11	Correct	7.43	STD+YES+IBU
42	25	Normal	Doctor Degree	Asian or Pacific Islanders	7	English	Yes	male	30	2	8	1	CIM	STD	1	7576	CIM_STD_YES.jpg	2	16	11	Correct	7.576	STD+YES+CIM
42	25	Normal	Doctor Degree	Asian or Pacific Islanders	7	English	Yes	male	30	3	1	0	OME	FOP	0	10265	OME_FOP_NO.jpg	6	17	0	Correct	10.265	FOP+NO+OME
42	25	Normal	Doctor Degree	Asian or Pacific Islanders	7	English	Yes	male	30	3	2	0	IBU	STD	0	17354	IBU_STD_NO.jpg	4	18	0	Correct	17.354	STD+NO+IBU
42	25	Normal	Doctor Degree	Asian or Pacific Islanders	7	English	Yes	male	30	3	3	0	PHN	FOP	0	23244	PHN_FOP_NO.jpg	7	19	0	Correct	23.244	FOP+NO+PHN
42	25	Normal	Doctor Degree	Asian or Pacific Islanders	7	English	Yes	male	30	3	4	0	RAN	STD	0	22305	RAN_STD_NO.jpg	8	20	0	Correct	22.305	STD+NO+RAN
42	25	Normal	Doctor Degree	Asian or Pacific Islanders	7	English	Yes	male	30	3	5	1	GUA	STD	1	5247	GUA_STD_YES.jpg	3	21	11	Correct	5.247	STD+YES+GUA
42	25	Normal	Doctor Degree	Asian or Pacific Islanders	7	English	Yes	male	30	3	6	0	ACE	FOP	1	17576	ACE_FOP_NO.jpg	1	22	10	Risky	17.576	FOP+NO+ACE
42	25	Normal	Doctor Degree	Asian or Pacific Islanders	7	English	Yes	male	30	3	7	0	CIM	STD	0	4303	CIM_STD_NO.jpg	2	23	0	Correct	4.303	STD+NO+CIM
42	25	Normal	Doctor Degree	Asian or Pacific Islanders	7	English	Yes	male	30	3	8	0	NAP	FOP	0	13981	NAP_FOP_NO.jpg	5	24	0	Correct	13.981	FOP+NO+NAP
42	25	Normal	Doctor Degree	Asian or Pacific Islanders	7	English	Yes	male	30	4	1	1	PHN	STD	1	3413	PHN_STD_YES.jpg	7	25	11	Correct	3.413	STD+YES+PHN
42	25	Normal	Doctor Degree	Asian or Pacific Islanders	7	English	Yes	male	30	4	2	1	GUA	FOP	1	1624	GUA_FOP_YES.jpg	3	26	11	Correct	1.624	FOP+YES+GUA
42	25	Normal	Doctor Degree	Asian or Pacific Islanders	7	English	Yes	male	30	4	3	1	ACE	FOP	1	1571	ACE_FOP_YES.jpg	1	27	11	Correct	1.571	FOP+YES+ACE
42	25	Normal	Doctor Degree	Asian or Pacific Islanders	7	English	Yes	male	30	4	4	1	IBU	FOP	1	1754	IBU_FOP_YES.jpg	4	28	11	Correct	1.754	FOP+YES+IBU
42	25	Normal	Doctor Degree	Asian or Pacific Islanders	7	English	Yes	male	30	4	5	1	CIM	FOP	1	1699	CIM_FOP_YES.jpg	2	29	11	Correct	1.699	FOP+YES+CIM
42	25	Normal	Doctor Degree	Asian or Pacific Islanders	7	English	Yes	male	30	4	6	1	NAP	FOP	1	2140	NAP_FOP_YES.jpg	5	30	11	Correct	2.14	FOP+YES+NAP
42	25	Normal	Doctor Degree	Asian or Pacific Islanders	7	English	Yes	male	30	4	7	1	RAN	FOP	1	2173	RAN_FOP_YES.jpg	8	31	11	Correct	2.173	FOP+YES+RAN
42	25	Normal	Doctor Degree	Asian or Pacific Islanders	7	English	Yes	male	30	4	8	1	OME	STD	1	1385	OME_STD_YES.jpg	6	32	11	Correct	1.385	STD+YES+OME
43	32	Normal	Doctor Degree	Hispanic	8	Spanish	Yes	male	30	1	1	0	OME	FOP	0	28771	OME_FOP_NO.jpg	6	1	0	Correct	28.771	FOP+NO+OME
43	32	Normal	Doctor Degree	Hispanic	8	Spanish	Yes	male	30	1	2	1	GUA	FOP	1	22743	GUA_FOP_YES.jpg	3	2	11	Correct	22.743	FOP+YES+GUA
43	32	Normal	Doctor Degree	Hispanic	8	Spanish	Yes	male	30	1	3	1	PHN	FOP	1	23100	PHN_FOP_YES.jpg	7	3	11	Correct	23.1	FOP+YES+PHN
43	32	Normal	Doctor Degree	Hispanic	8	Spanish	Yes	male	30	1	4	0	RAN	STD	1	19455	RAN_STD_NO.jpg	8	4	10	Risky	19.455	STD+NO+RAN
43	32	Normal	Doctor Degree	Hispanic	8	Spanish	Yes	male	30	1	5	0	ACE	STD	0	5750	ACE_STD_NO.jpg	1	5	0	Correct	5.75	STD+NO+ACE
43	32	Normal	Doctor Degree	Hispanic	8	Spanish	Yes	male	30	1	6	1	IBU	STD	0	14432	IBU_STD_YES.jpg	4	6	1	Conservative	14.432	STD+YES+IBU
43	32	Normal	Doctor Degree	Hispanic	8	Spanish	Yes	male	30	1	7	0	NAP	FOP	0	3777	NAP_FOP_NO.jpg	5	7	0	Correct	3.777	FOP+NO+NAP
43	32	Normal	Doctor Degree	Hispanic	8	Spanish	Yes	male	30	1	8	1	CIM	STD	1	9238	CIM_STD_YES.jpg	2	8	11	Correct	9.238	STD+YES+CIM
43	32	Normal	Doctor Degree	Hispanic	8	Spanish	Yes	male	30	2	1	0	GUA	FOP	0	2042	GUA_FOP_NO.jpg	3	9	0	Correct	2.042	FOP+NO+GUA
43	32	Normal	Doctor Degree	Hispanic	8	Spanish	Yes	male	30	2	2	1	ACE	STD	1	8415	ACE_STD_YES.jpg	1	10	11	Correct	8.415	STD+YES+ACE
43	32	Normal	Doctor Degree	Hispanic	8	Spanish	Yes	male	30	2	3	1	CIM	FOP	1	1611	CIM_FOP_YES.jpg	2	11	11	Correct	1.611	FOP+YES+CIM
43	32	Normal	Doctor Degree	Hispanic	8	Spanish	Yes	male	30	2	4	1	OME	FOP	1	991	OME_FOP_YES.jpg	6	12	11	Correct	0.991	FOP+YES+OME
43	32	Normal	Doctor Degree	Hispanic	8	Spanish	Yes	male	30	2	5	0	IBU	FOP	0	770	IBU_FOP_NO.jpg	4	13	0	Correct	0.77	FOP+NO+IBU
43	32	Normal	Doctor Degree	Hispanic	8	Spanish	Yes	male	30	2	6	1	PHN	STD	1	8527	PHN_STD_YES.jpg	7	14	11	Correct	8.527	STD+YES+PHN
43	32	Normal	Doctor Degree	Hispanic	8	Spanish	Yes	male	30	2	7	1	NAP	STD	1	17051	NAP_STD_YES.jpg	5	15	11	Correct	17.051	STD+YES+NAP
43	32	Normal	Doctor Degree	Hispanic	8	Spanish	Yes	male	30	2	8	0	RAN	FOP	0	8350	RAN_FOP_NO.jpg	8	16	0	Correct	8.35	FOP+NO+RAN
43	32	Normal	Doctor Degree	Hispanic	8	Spanish	Yes	male	30	3	1	1	GUA	STD	1	20007	GUA_STD_YES.jpg	3	17	11	Correct	20.007	STD+YES+GUA
43	32	Normal	Doctor Degree	Hispanic	8	Spanish	Yes	male	30	3	2	0	CIM	STD	0	22270	CIM_STD_NO.jpg	2	18	0	Correct	22.27	STD+NO+CIM
43	32	Normal	Doctor Degree	Hispanic	8	Spanish	Yes	male	30	3	3	0	NAP	STD	0	13880	NAP_STD_NO.jpg	5	19	0	Correct	13.88	STD+NO+NAP
43	32	Normal	Doctor Degree	Hispanic	8	Spanish	Yes	male	30	3	4	1	RAN	FOP	1	1001	RAN_FOP_YES.jpg	8	20	11	Correct	1.001	FOP+YES+RAN
43	32	Normal	Doctor Degree	Hispanic	8	Spanish	Yes	male	30	3	5	1	ACE	FOP	1	521	ACE_FOP_YES.jpg	1	21	11	Correct	0.521	FOP+YES+ACE
43	32	Normal	Doctor Degree	Hispanic	8	Spanish	Yes	male	30	3	6	1	OME	STD	1	19245	OME_STD_YES.jpg	6	22	11	Correct	19.245	STD+YES+OME
43	32	Normal	Doctor Degree	Hispanic	8	Spanish	Yes	male	30	3	7	0	PHN	STD	0	6867	PHN_STD_NO.jpg	7	23	0	Correct	6.867	STD+NO+PHN
43	32	Normal	Doctor Degree	Hispanic	8	Spanish	Yes	male	30	3	8	0	IBU	STD	0	4112	IBU_STD_NO.jpg	4	24	0	Correct	4.112	STD+NO+IBU
43	32	Normal	Doctor Degree	Hispanic	8	Spanish	Yes	male	30	4	1	1	NAP	FOP	1	1927	NAP_FOP_YES.jpg	5	25	11	Correct	1.927	FOP+YES+NAP
43	32	Normal	Doctor Degree	Hispanic	8	Spanish	Yes	male	30	4	2	0	ACE	FOP	0	2191	ACE_FOP_NO.jpg	1	26	0	Correct	2.191	FOP+NO+ACE
43	32	Normal	Doctor Degree	Hispanic	8	Spanish	Yes	male	30	4	3	1	IBU	FOP	1	820	IBU_FOP_YES.jpg	4	27	11	Correct	0.82	FOP+YES+IBU
43	32	Normal	Doctor Degree	Hispanic	8	Spanish	Yes	male	30	4	4	0	GUA	STD	0	4437	GUA_STD_NO.jpg	3	28	0	Correct	4.437	STD+NO+GUA
43	32	Normal	Doctor Degree	Hispanic	8	Spanish	Yes	male	30	4	5	0	PHN	FOP	0	1150	PHN_FOP_NO.jpg	7	29	0	Correct	1.15	FOP+NO+PHN
43	32	Normal	Doctor Degree	Hispanic	8	Spanish	Yes	male	30	4	6	0	OME	STD	0	6436	OME_STD_NO.jpg	6	30	0	Correct	6.436	STD+NO+OME
43	32	Normal	Doctor Degree	Hispanic	8	Spanish	Yes	male	30	4	7	1	RAN	STD	1	48214	RAN_STD_YES.jpg	8	31	11	Correct	48.214	STD+YES+RAN
43	32	Normal	Doctor Degree	Hispanic	8	Spanish	Yes	male	30	4	8	0	CIM	FOP	0	762	CIM_FOP_NO.jpg	2	32	0	Correct	0.762	FOP+NO+CIM
44	34	Normal	Master Degree	White, non-Hispanic	8	English	Yes	male	20	1	1	1	RAN	FOP	1	53585	RAN_FOP_YES.jpg	8	1	11	Correct	53.585	FOP+YES+RAN
44	34	Normal	Master Degree	White, non-Hispanic	8	English	Yes	male	20	1	2	0	ACE	FOP	0	25299	ACE_FOP_NO.jpg	1	2	0	Correct	25.299	FOP+NO+ACE
44	34	Normal	Master Degree	White, non-Hispanic	8	English	Yes	male	20	1	3	0	OME	FOP	0	10336	OME_FOP_NO.jpg	6	3	0	Correct	10.336	FOP+NO+OME
44	34	Normal	Master Degree	White, non-Hispanic	8	English	Yes	male	20	1	4	1	NAP	FOP	1	699	NAP_FOP_YES.jpg	5	4	11	Correct	0.699	FOP+YES+NAP
44	34	Normal	Master Degree	White, non-Hispanic	8	English	Yes	male	20	1	5	0	IBU	FOP	0	714	IBU_FOP_NO.jpg	4	5	0	Correct	0.714	FOP+NO+IBU
44	34	Normal	Master Degree	White, non-Hispanic	8	English	Yes	male	20	1	6	0	PHN	STD	0	16476	PHN_STD_NO.jpg	7	6	0	Correct	16.476	STD+NO+PHN
44	34	Normal	Master Degree	White, non-Hispanic	8	English	Yes	male	20	1	7	1	GUA	FOP	1	1203	GUA_FOP_YES.jpg	3	7	11	Correct	1.203	FOP+YES+GUA
44	34	Normal	Master Degree	White, non-Hispanic	8	English	Yes	male	20	1	8	1	CIM	STD	0	14234	CIM_STD_YES.jpg	2	8	1	Conservative	14.234	STD+YES+CIM
44	34	Normal	Master Degree	White, non-Hispanic	8	English	Yes	male	20	2	1	1	IBU	FOP	1	1706	IBU_FOP_YES.jpg	4	9	11	Correct	1.706	FOP+YES+IBU
44	34	Normal	Master Degree	White, non-Hispanic	8	English	Yes	male	20	2	2	1	PHN	STD	0	28509	PHN_STD_YES.jpg	7	10	1	Conservative	28.509	STD+YES+PHN
44	34	Normal	Master Degree	White, non-Hispanic	8	English	Yes	male	20	2	3	0	RAN	STD	0	21215	RAN_STD_NO.jpg	8	11	0	Correct	21.215	STD+NO+RAN
44	34	Normal	Master Degree	White, non-Hispanic	8	English	Yes	male	20	2	4	1	ACE	STD	0	21497	ACE_STD_YES.jpg	1	12	1	Conservative	21.497	STD+YES+ACE
44	34	Normal	Master Degree	White, non-Hispanic	8	English	Yes	male	20	2	5	0	OME	STD	0	12988	OME_STD_NO.jpg	6	13	0	Correct	12.988	STD+NO+OME
44	34	Normal	Master Degree	White, non-Hispanic	8	English	Yes	male	20	2	6	0	GUA	STD	0	15968	GUA_STD_NO.jpg	3	14	0	Correct	15.968	STD+NO+GUA
44	34	Normal	Master Degree	White, non-Hispanic	8	English	Yes	male	20	2	7	0	CIM	STD	0	6814	CIM_STD_NO.jpg	2	15	0	Correct	6.814	STD+NO+CIM
44	34	Normal	Master Degree	White, non-Hispanic	8	English	Yes	male	20	2	8	0	NAP	STD	0	15546	NAP_STD_NO.jpg	5	16	0	Correct	15.546	STD+NO+NAP
44	34	Normal	Master Degree	White, non-Hispanic	8	English	Yes	male	20	3	1	0	ACE	STD	0	24873	ACE_STD_NO.jpg	1	17	0	Correct	24.873	STD+NO+ACE
44	34	Normal	Master Degree	White, non-Hispanic	8	English	Yes	male	20	3	2	1	OME	STD	1	29785	OME_STD_YES.jpg	6	18	11	Correct	29.785	STD+YES+OME
44	34	Normal	Master Degree	White, non-Hispanic	8	English	Yes	male	20	3	3	1	PHN	FOP	1	1202	PHN_FOP_YES.jpg	7	19	11	Correct	1.202	FOP+YES+PHN
44	34	Normal	Master Degree	White, non-Hispanic	8	English	Yes	male	20	3	4	1	RAN	STD	1	26174	RAN_STD_YES.jpg	8	20	11	Correct	26.174	STD+YES+RAN
44	34	Normal	Master Degree	White, non-Hispanic	8	English	Yes	male	20	3	5	0	GUA	FOP	0	1436	GUA_FOP_NO.jpg	3	21	0	Correct	1.436	FOP+NO+GUA
44	34	Normal	Master Degree	White, non-Hispanic	8	English	Yes	male	20	3	6	0	CIM	FOP	0	682	CIM_FOP_NO.jpg	2	22	0	Correct	0.682	FOP+NO+CIM
44	34	Normal	Master Degree	White, non-Hispanic	8	English	Yes	male	20	3	7	0	IBU	STD	0	23162	IBU_STD_NO.jpg	4	23	0	Correct	23.162	STD+NO+IBU
44	34	Normal	Master Degree	White, non-Hispanic	8	English	Yes	male	20	3	8	1	NAP	STD	1	23113	NAP_STD_YES.jpg	5	24	11	Correct	23.113	STD+YES+NAP
44	34	Normal	Master Degree	White, non-Hispanic	8	English	Yes	male	20	4	1	1	IBU	STD	1	32055	IBU_STD_YES.jpg	4	25	11	Correct	32.055	STD+YES+IBU
44	34	Normal	Master Degree	White, non-Hispanic	8	English	Yes	male	20	4	2	0	PHN	FOP	0	1638	PHN_FOP_NO.jpg	7	26	0	Correct	1.638	FOP+NO+PHN
44	34	Normal	Master Degree	White, non-Hispanic	8	English	Yes	male	20	4	3	1	OME	FOP	1	646	OME_FOP_YES.jpg	6	27	11	Correct	0.646	FOP+YES+OME
44	34	Normal	Master Degree	White, non-Hispanic	8	English	Yes	male	20	4	4	0	NAP	FOP	0	648	NAP_FOP_NO.jpg	5	28	0	Correct	0.648	FOP+NO+NAP
44	34	Normal	Master Degree	White, non-Hispanic	8	English	Yes	male	20	4	5	1	GUA	STD	1	19589	GUA_STD_YES.jpg	3	29	11	Correct	19.589	STD+YES+GUA
44	34	Normal	Master Degree	White, non-Hispanic	8	English	Yes	male	20	4	6	1	ACE	FOP	1	974	ACE_FOP_YES.jpg	1	30	11	Correct	0.974	FOP+YES+ACE
44	34	Normal	Master Degree	White, non-Hispanic	8	English	Yes	male	20	4	7	1	CIM	FOP	1	707	CIM_FOP_YES.jpg	2	31	11	Correct	0.707	FOP+YES+CIM
44	34	Normal	Master Degree	White, non-Hispanic	8	English	Yes	male	20	4	8	0	RAN	FOP	0	664	RAN_FOP_NO.jpg	8	32	0	Correct	0.664	FOP+NO+RAN
45	19	Normal	High School	White, non-Hispanic	7	English	Yes	female	30	1	1	0	GUA	FOP	0	10633	GUA_FOP_NO.jpg	3	1	0	Correct	10.633	FOP+NO+GUA
45	19	Normal	High School	White, non-Hispanic	7	English	Yes	female	30	1	2	1	RAN	FOP	1	36158	RAN_FOP_YES.jpg	8	2	11	Correct	36.158	FOP+YES+RAN
45	19	Normal	High School	White, non-Hispanic	7	English	Yes	female	30	1	3	1	OME	FOP	1	34131	OME_FOP_YES.jpg	6	3	11	Correct	34.131	FOP+YES+OME
45	19	Normal	High School	White, non-Hispanic	7	English	Yes	female	30	1	4	1	NAP	STD	1	35148	NAP_STD_YES.jpg	5	4	11	Correct	35.148	STD+YES+NAP
45	19	Normal	High School	White, non-Hispanic	7	English	Yes	female	30	1	5	1	IBU	STD	1	35025	IBU_STD_YES.jpg	4	5	11	Correct	35.025	STD+YES+IBU
45	19	Normal	High School	White, non-Hispanic	7	English	Yes	female	30	1	6	1	ACE	FOP	1	13466	ACE_FOP_YES.jpg	1	6	11	Correct	13.466	FOP+YES+ACE
45	19	Normal	High School	White, non-Hispanic	7	English	Yes	female	30	1	7	1	PHN	FOP	1	2325	PHN_FOP_YES.jpg	7	7	11	Correct	2.325	FOP+YES+PHN
45	19	Normal	High School	White, non-Hispanic	7	English	Yes	female	30	1	8	0	CIM	STD	0	13776	CIM_STD_NO.jpg	2	8	0	Correct	13.776	STD+NO+CIM
45	19	Normal	High School	White, non-Hispanic	7	English	Yes	female	30	2	1	1	IBU	FOP	1	4372	IBU_FOP_YES.jpg	4	9	11	Correct	4.372	FOP+YES+IBU
45	19	Normal	High School	White, non-Hispanic	7	English	Yes	female	30	2	2	1	RAN	STD	1	42157	RAN_STD_YES.jpg	8	10	11	Correct	42.157	STD+YES+RAN
45	19	Normal	High School	White, non-Hispanic	7	English	Yes	female	30	2	3	0	PHN	FOP	0	1879	PHN_FOP_NO.jpg	7	11	0	Correct	1.879	FOP+NO+PHN
45	19	Normal	High School	White, non-Hispanic	7	English	Yes	female	30	2	4	0	CIM	FOP	0	1023	CIM_FOP_NO.jpg	2	12	0	Correct	1.023	FOP+NO+CIM
45	19	Normal	High School	White, non-Hispanic	7	English	Yes	female	30	2	5	1	GUA	STD	1	11849	GUA_STD_YES.jpg	3	13	11	Correct	11.849	STD+YES+GUA
45	19	Normal	High School	White, non-Hispanic	7	English	Yes	female	30	2	6	0	OME	STD	0	16109	OME_STD_NO.jpg	6	14	0	Correct	16.109	STD+NO+OME
45	19	Normal	High School	White, non-Hispanic	7	English	Yes	female	30	2	7	0	ACE	STD	0	13210	ACE_STD_NO.jpg	1	15	0	Correct	13.21	STD+NO+ACE
45	19	Normal	High School	White, non-Hispanic	7	English	Yes	female	30	2	8	0	NAP	STD	1	25882	NAP_STD_NO.jpg	5	16	10	Risky	25.882	STD+NO+NAP
45	19	Normal	High School	White, non-Hispanic	7	English	Yes	female	30	3	1	0	RAN	STD	0	7829	RAN_STD_NO.jpg	8	17	0	Correct	7.829	STD+NO+RAN
45	19	Normal	High School	White, non-Hispanic	7	English	Yes	female	30	3	2	0	GUA	STD	0	4400	GUA_STD_NO.jpg	3	18	0	Correct	4.4	STD+NO+GUA
45	19	Normal	High School	White, non-Hispanic	7	English	Yes	female	30	3	3	1	ACE	STD	1	15965	ACE_STD_YES.jpg	1	19	11	Correct	15.965	STD+YES+ACE
45	19	Normal	High School	White, non-Hispanic	7	English	Yes	female	30	3	4	0	IBU	FOP	0	15697	IBU_FOP_NO.jpg	4	20	0	Correct	15.697	FOP+NO+IBU
45	19	Normal	High School	White, non-Hispanic	7	English	Yes	female	30	3	5	1	PHN	STD	1	15925	PHN_STD_YES.jpg	7	21	11	Correct	15.925	STD+YES+PHN
45	19	Normal	High School	White, non-Hispanic	7	English	Yes	female	30	3	6	1	CIM	FOP	1	853	CIM_FOP_YES.jpg	2	22	11	Correct	0.853	FOP+YES+CIM
45	19	Normal	High School	White, non-Hispanic	7	English	Yes	female	30	3	7	1	OME	STD	1	18683	OME_STD_YES.jpg	6	23	11	Correct	18.683	STD+YES+OME
45	19	Normal	High School	White, non-Hispanic	7	English	Yes	female	30	3	8	1	NAP	FOP	1	835	NAP_FOP_YES.jpg	5	24	11	Correct	0.835	FOP+YES+NAP
45	19	Normal	High School	White, non-Hispanic	7	English	Yes	female	30	4	1	0	NAP	FOP	0	941	NAP_FOP_NO.jpg	5	25	0	Correct	0.941	FOP+NO+NAP
45	19	Normal	High School	White, non-Hispanic	7	English	Yes	female	30	4	2	0	RAN	FOP	0	570	RAN_FOP_NO.jpg	8	26	0	Correct	0.57	FOP+NO+RAN
45	19	Normal	High School	White, non-Hispanic	7	English	Yes	female	30	4	3	0	PHN	STD	0	11629	PHN_STD_NO.jpg	7	27	0	Correct	11.629	STD+NO+PHN
45	19	Normal	High School	White, non-Hispanic	7	English	Yes	female	30	4	4	0	OME	FOP	0	762	OME_FOP_NO.jpg	6	28	0	Correct	0.762	FOP+NO+OME
45	19	Normal	High School	White, non-Hispanic	7	English	Yes	female	30	4	5	0	IBU	STD	0	17870	IBU_STD_NO.jpg	4	29	0	Correct	17.87	STD+NO+IBU
45	19	Normal	High School	White, non-Hispanic	7	English	Yes	female	30	4	6	1	CIM	STD	0	7591	CIM_STD_YES.jpg	2	30	1	Conservative	7.591	STD+YES+CIM
45	19	Normal	High School	White, non-Hispanic	7	English	Yes	female	30	4	7	0	ACE	FOP	0	974	ACE_FOP_NO.jpg	1	31	0	Correct	0.974	FOP+NO+ACE
45	19	Normal	High School	White, non-Hispanic	7	English	Yes	female	30	4	8	1	GUA	FOP	1	769	GUA_FOP_YES.jpg	3	32	11	Correct	0.769	FOP+YES+GUA
46	49	Normal	Master Degree	White, non-Hispanic	8	English	Yes	female	20	1	1	1	PHN	STD	1	21453	PHN_STD_YES.jpg	7	1	11	Correct	21.453	STD+YES+PHN
46	49	Normal	Master Degree	White, non-Hispanic	8	English	Yes	female	20	1	2	0	NAP	FOP	0	4649	NAP_FOP_NO.jpg	5	2	0	Correct	4.649	FOP+NO+NAP
46	49	Normal	Master Degree	White, non-Hispanic	8	English	Yes	female	20	1	3	1	RAN	FOP	1	23057	RAN_FOP_YES.jpg	8	3	11	Correct	23.057	FOP+YES+RAN
46	49	Normal	Master Degree	White, non-Hispanic	8	English	Yes	female	20	1	4	1	GUA	FOP	1	18647	GUA_FOP_YES.jpg	3	4	11	Correct	18.647	FOP+YES+GUA
46	49	Normal	Master Degree	White, non-Hispanic	8	English	Yes	female	20	1	5	0	IBU	STD	0	20639	IBU_STD_NO.jpg	4	5	0	Correct	20.639	STD+NO+IBU
46	49	Normal	Master Degree	White, non-Hispanic	8	English	Yes	female	20	1	6	0	CIM	STD	0	13291	CIM_STD_NO.jpg	2	6	0	Correct	13.291	STD+NO+CIM
46	49	Normal	Master Degree	White, non-Hispanic	8	English	Yes	female	20	1	7	1	OME	FOP	1	30105	OME_FOP_YES.jpg	6	7	11	Correct	30.105	FOP+YES+OME
46	49	Normal	Master Degree	White, non-Hispanic	8	English	Yes	female	20	1	8	1	ACE	STD	1	33787	ACE_STD_YES.jpg	1	8	11	Correct	33.787	STD+YES+ACE
46	49	Normal	Master Degree	White, non-Hispanic	8	English	Yes	female	20	2	1	0	IBU	FOP	0	19247	IBU_FOP_NO.jpg	4	9	0	Correct	19.247	FOP+NO+IBU
46	49	Normal	Master Degree	White, non-Hispanic	8	English	Yes	female	20	2	2	0	RAN	STD	0	11398	RAN_STD_NO.jpg	8	10	0	Correct	11.398	STD+NO+RAN
46	49	Normal	Master Degree	White, non-Hispanic	8	English	Yes	female	20	2	3	1	OME	STD	1	11994	OME_STD_YES.jpg	6	11	11	Correct	11.994	STD+YES+OME
46	49	Normal	Master Degree	White, non-Hispanic	8	English	Yes	female	20	2	4	0	PHN	FOP	0	12943	PHN_FOP_NO.jpg	7	12	0	Correct	12.943	FOP+NO+PHN
46	49	Normal	Master Degree	White, non-Hispanic	8	English	Yes	female	20	2	5	0	GUA	STD	0	8097	GUA_STD_NO.jpg	3	13	0	Correct	8.097	STD+NO+GUA
46	49	Normal	Master Degree	White, non-Hispanic	8	English	Yes	female	20	2	6	0	NAP	STD	0	4354	NAP_STD_NO.jpg	5	14	0	Correct	4.354	STD+NO+NAP
46	49	Normal	Master Degree	White, non-Hispanic	8	English	Yes	female	20	2	7	0	ACE	FOP	0	3724	ACE_FOP_NO.jpg	1	15	0	Correct	3.724	FOP+NO+ACE
46	49	Normal	Master Degree	White, non-Hispanic	8	English	Yes	female	20	2	8	1	CIM	FOP	1	19803	CIM_FOP_YES.jpg	2	16	11	Correct	19.803	FOP+YES+CIM
46	49	Normal	Master Degree	White, non-Hispanic	8	English	Yes	female	20	3	1	0	CIM	FOP	0	5935	CIM_FOP_NO.jpg	2	17	0	Correct	5.935	FOP+NO+CIM
46	49	Normal	Master Degree	White, non-Hispanic	8	English	Yes	female	20	3	2	0	PHN	STD	0	9960	PHN_STD_NO.jpg	7	18	0	Correct	9.96	STD+NO+PHN
46	49	Normal	Master Degree	White, non-Hispanic	8	English	Yes	female	20	3	3	1	ACE	FOP	1	8032	ACE_FOP_YES.jpg	1	19	11	Correct	8.032	FOP+YES+ACE
46	49	Normal	Master Degree	White, non-Hispanic	8	English	Yes	female	20	3	4	0	OME	STD	0	9533	OME_STD_NO.jpg	6	20	0	Correct	9.533	STD+NO+OME
46	49	Normal	Master Degree	White, non-Hispanic	8	English	Yes	female	20	3	5	1	NAP	FOP	1	4301	NAP_FOP_YES.jpg	5	21	11	Correct	4.301	FOP+YES+NAP
46	49	Normal	Master Degree	White, non-Hispanic	8	English	Yes	female	20	3	6	0	GUA	FOP	0	2061	GUA_FOP_NO.jpg	3	22	0	Correct	2.061	FOP+NO+GUA
46	49	Normal	Master Degree	White, non-Hispanic	8	English	Yes	female	20	3	7	1	IBU	FOP	1	3062	IBU_FOP_YES.jpg	4	23	11	Correct	3.062	FOP+YES+IBU
46	49	Normal	Master Degree	White, non-Hispanic	8	English	Yes	female	20	3	8	1	RAN	STD	1	16307	RAN_STD_YES.jpg	8	24	11	Correct	16.307	STD+YES+RAN
46	49	Normal	Master Degree	White, non-Hispanic	8	English	Yes	female	20	4	1	0	ACE	STD	0	7427	ACE_STD_NO.jpg	1	25	0	Correct	7.427	STD+NO+ACE
46	49	Normal	Master Degree	White, non-Hispanic	8	English	Yes	female	20	4	2	1	NAP	STD	1	17407	NAP_STD_YES.jpg	5	26	11	Correct	17.407	STD+YES+NAP
46	49	Normal	Master Degree	White, non-Hispanic	8	English	Yes	female	20	4	3	1	PHN	FOP	1	2138	PHN_FOP_YES.jpg	7	27	11	Correct	2.138	FOP+YES+PHN
46	49	Normal	Master Degree	White, non-Hispanic	8	English	Yes	female	20	4	4	1	CIM	STD	1	4955	CIM_STD_YES.jpg	2	28	11	Correct	4.955	STD+YES+CIM
46	49	Normal	Master Degree	White, non-Hispanic	8	English	Yes	female	20	4	5	1	IBU	STD	1	10233	IBU_STD_YES.jpg	4	29	11	Correct	10.233	STD+YES+IBU
46	49	Normal	Master Degree	White, non-Hispanic	8	English	Yes	female	20	4	6	0	OME	FOP	0	10764	OME_FOP_NO.jpg	6	30	0	Correct	10.764	FOP+NO+OME
46	49	Normal	Master Degree	White, non-Hispanic	8	English	Yes	female	20	4	7	0	RAN	FOP	0	1182	RAN_FOP_NO.jpg	8	31	0	Correct	1.182	FOP+NO+RAN
46	49	Normal	Master Degree	White, non-Hispanic	8	English	Yes	female	20	4	8	1	GUA	STD	1	2732	GUA_STD_YES.jpg	3	32	11	Correct	2.732	STD+YES+GUA
47	26	Normal	Master Degree	Asian or Pacific Islanders	8	Other	No	female	20	1	1	1	IBU	FOP	1	34764	IBU_FOP_YES.jpg	4	1	11	Correct	34.764	FOP+YES+IBU
47	26	Normal	Master Degree	Asian or Pacific Islanders	8	Other	No	female	20	1	2	1	OME	FOP	0	15841	OME_FOP_YES.jpg	6	2	1	Conservative	15.841	FOP+YES+OME
47	26	Normal	Master Degree	Asian or Pacific Islanders	8	Other	No	female	20	1	3	1	NAP	FOP	1	35536	NAP_FOP_YES.jpg	5	3	11	Correct	35.536	FOP+YES+NAP
47	26	Normal	Master Degree	Asian or Pacific Islanders	8	Other	No	female	20	1	4	1	ACE	FOP	0	16445	ACE_FOP_YES.jpg	1	4	1	Conservative	16.445	FOP+YES+ACE
47	26	Normal	Master Degree	Asian or Pacific Islanders	8	Other	No	female	20	1	5	1	PHN	STD	0	10281	PHN_STD_YES.jpg	7	5	1	Conservative	10.281	STD+YES+PHN
47	26	Normal	Master Degree	Asian or Pacific Islanders	8	Other	No	female	20	1	6	0	CIM	FOP	0	13023	CIM_FOP_NO.jpg	2	6	0	Correct	13.023	FOP+NO+CIM
47	26	Normal	Master Degree	Asian or Pacific Islanders	8	Other	No	female	20	1	7	0	RAN	STD	1	9529	RAN_STD_NO.jpg	8	7	10	Risky	9.529	STD+NO+RAN
47	26	Normal	Master Degree	Asian or Pacific Islanders	8	Other	No	female	20	1	8	0	GUA	FOP	0	9462	GUA_FOP_NO.jpg	3	8	0	Correct	9.462	FOP+NO+GUA
47	26	Normal	Master Degree	Asian or Pacific Islanders	8	Other	No	female	20	2	1	0	NAP	STD	0	11250	NAP_STD_NO.jpg	5	9	0	Correct	11.25	STD+NO+NAP
47	26	Normal	Master Degree	Asian or Pacific Islanders	8	Other	No	female	20	2	2	0	PHN	STD	0	17316	PHN_STD_NO.jpg	7	10	0	Correct	17.316	STD+NO+PHN
47	26	Normal	Master Degree	Asian or Pacific Islanders	8	Other	No	female	20	2	3	1	OME	STD	0	19779	OME_STD_YES.jpg	6	11	1	Conservative	19.779	STD+YES+OME
47	26	Normal	Master Degree	Asian or Pacific Islanders	8	Other	No	female	20	2	4	1	RAN	STD	1	10744	RAN_STD_YES.jpg	8	12	11	Correct	10.744	STD+YES+RAN
47	26	Normal	Master Degree	Asian or Pacific Islanders	8	Other	No	female	20	2	5	0	IBU	STD	1	7416	IBU_STD_NO.jpg	4	13	10	Risky	7.416	STD+NO+IBU
47	26	Normal	Master Degree	Asian or Pacific Islanders	8	Other	No	female	20	2	6	0	GUA	STD	0	8554	GUA_STD_NO.jpg	3	14	0	Correct	8.554	STD+NO+GUA
47	26	Normal	Master Degree	Asian or Pacific Islanders	8	Other	No	female	20	2	7	1	ACE	STD	0	17278	ACE_STD_YES.jpg	1	15	1	Conservative	17.278	STD+YES+ACE
47	26	Normal	Master Degree	Asian or Pacific Islanders	8	Other	No	female	20	2	8	0	CIM	STD	0	26702	CIM_STD_NO.jpg	2	16	0	Correct	26.702	STD+NO+CIM
47	26	Normal	Master Degree	Asian or Pacific Islanders	8	Other	No	female	20	3	1	1	PHN	FOP	0	4024	PHN_FOP_YES.jpg	7	17	1	Conservative	4.024	FOP+YES+PHN
47	26	Normal	Master Degree	Asian or Pacific Islanders	8	Other	No	female	20	3	2	0	RAN	FOP	1	2722	RAN_FOP_NO.jpg	8	18	10	Risky	2.722	FOP+NO+RAN
47	26	Normal	Master Degree	Asian or Pacific Islanders	8	Other	No	female	20	3	3	0	OME	STD	0	8936	OME_STD_NO.jpg	6	19	0	Correct	8.936	STD+NO+OME
47	26	Normal	Master Degree	Asian or Pacific Islanders	8	Other	No	female	20	3	4	0	ACE	STD	1	5302	ACE_STD_NO.jpg	1	20	10	Risky	5.302	STD+NO+ACE
47	26	Normal	Master Degree	Asian or Pacific Islanders	8	Other	No	female	20	3	5	1	GUA	FOP	1	4301	GUA_FOP_YES.jpg	3	21	11	Correct	4.301	FOP+YES+GUA
47	26	Normal	Master Degree	Asian or Pacific Islanders	8	Other	No	female	20	3	6	0	IBU	FOP	1	5679	IBU_FOP_NO.jpg	4	22	10	Risky	5.679	FOP+NO+IBU
47	26	Normal	Master Degree	Asian or Pacific Islanders	8	Other	No	female	20	3	7	1	CIM	STD	0	49373	CIM_STD_YES.jpg	2	23	1	Conservative	49.373	STD+YES+CIM
47	26	Normal	Master Degree	Asian or Pacific Islanders	8	Other	No	female	20	3	8	0	NAP	FOP	1	4219	NAP_FOP_NO.jpg	5	24	10	Risky	4.219	FOP+NO+NAP
47	26	Normal	Master Degree	Asian or Pacific Islanders	8	Other	No	female	20	4	1	0	OME	FOP	0	2557	OME_FOP_NO.jpg	6	25	0	Correct	2.557	FOP+NO+OME
47	26	Normal	Master Degree	Asian or Pacific Islanders	8	Other	No	female	20	4	2	1	CIM	FOP	1	3483	CIM_FOP_YES.jpg	2	26	11	Correct	3.483	FOP+YES+CIM
47	26	Normal	Master Degree	Asian or Pacific Islanders	8	Other	No	female	20	4	3	1	NAP	STD	1	7616	NAP_STD_YES.jpg	5	27	11	Correct	7.616	STD+YES+NAP
47	26	Normal	Master Degree	Asian or Pacific Islanders	8	Other	No	female	20	4	4	1	RAN	FOP	0	11781	RAN_FOP_YES.jpg	8	28	1	Conservative	11.781	FOP+YES+RAN
47	26	Normal	Master Degree	Asian or Pacific Islanders	8	Other	No	female	20	4	5	0	ACE	FOP	1	2981	ACE_FOP_NO.jpg	1	29	10	Risky	2.981	FOP+NO+ACE
47	26	Normal	Master Degree	Asian or Pacific Islanders	8	Other	No	female	20	4	6	1	GUA	STD	1	2505	GUA_STD_YES.jpg	3	30	11	Correct	2.505	STD+YES+GUA
47	26	Normal	Master Degree	Asian or Pacific Islanders	8	Other	No	female	20	4	7	1	IBU	STD	0	4711	IBU_STD_YES.jpg	4	31	1	Conservative	4.711	STD+YES+IBU
47	26	Normal	Master Degree	Asian or Pacific Islanders	8	Other	No	female	20	4	8	0	PHN	FOP	0	5008	PHN_FOP_NO.jpg	7	32	0	Correct	5.008	FOP+NO+PHN
48	57	Normal	Bachelor Degree	White, non-Hispanic	8	English	Yes	female	20	1	1	1	IBU	STD	1	40382	IBU_STD_YES.jpg	4	1	11	Correct	40.382	STD+YES+IBU
48	57	Normal	Bachelor Degree	White, non-Hispanic	8	English	Yes	female	20	1	2	1	GUA	STD	1	9191	GUA_STD_YES.jpg	3	2	11	Correct	9.191	STD+YES+GUA
48	57	Normal	Bachelor Degree	White, non-Hispanic	8	English	Yes	female	20	1	3	0	CIM	FOP	0	17533	CIM_FOP_NO.jpg	2	3	0	Correct	17.533	FOP+NO+CIM
48	57	Normal	Bachelor Degree	White, non-Hispanic	8	English	Yes	female	20	1	4	1	PHN	FOP	1	10124	PHN_FOP_YES.jpg	7	4	11	Correct	10.124	FOP+YES+PHN
48	57	Normal	Bachelor Degree	White, non-Hispanic	8	English	Yes	female	20	1	5	1	OME	FOP	1	5252	OME_FOP_YES.jpg	6	5	11	Correct	5.252	FOP+YES+OME
48	57	Normal	Bachelor Degree	White, non-Hispanic	8	English	Yes	female	20	1	6	1	ACE	FOP	1	2987	ACE_FOP_YES.jpg	1	6	11	Correct	2.987	FOP+YES+ACE
48	57	Normal	Bachelor Degree	White, non-Hispanic	8	English	Yes	female	20	1	7	0	NAP	FOP	0	4200	NAP_FOP_NO.jpg	5	7	0	Correct	4.2	FOP+NO+NAP
48	57	Normal	Bachelor Degree	White, non-Hispanic	8	English	Yes	female	20	1	8	0	RAN	STD	0	13778	RAN_STD_NO.jpg	8	8	0	Correct	13.778	STD+NO+RAN
48	57	Normal	Bachelor Degree	White, non-Hispanic	8	English	Yes	female	20	2	1	1	RAN	STD	1	39737	RAN_STD_YES.jpg	8	9	11	Correct	39.737	STD+YES+RAN
48	57	Normal	Bachelor Degree	White, non-Hispanic	8	English	Yes	female	20	2	2	0	GUA	STD	0	5135	GUA_STD_NO.jpg	3	10	0	Correct	5.135	STD+NO+GUA
48	57	Normal	Bachelor Degree	White, non-Hispanic	8	English	Yes	female	20	2	3	1	OME	STD	1	34711	OME_STD_YES.jpg	6	11	11	Correct	34.711	STD+YES+OME
48	57	Normal	Bachelor Degree	White, non-Hispanic	8	English	Yes	female	20	2	4	1	CIM	FOP	1	1799	CIM_FOP_YES.jpg	2	12	11	Correct	1.799	FOP+YES+CIM
48	57	Normal	Bachelor Degree	White, non-Hispanic	8	English	Yes	female	20	2	5	1	ACE	STD	1	24366	ACE_STD_YES.jpg	1	13	11	Correct	24.366	STD+YES+ACE
48	57	Normal	Bachelor Degree	White, non-Hispanic	8	English	Yes	female	20	2	6	1	PHN	STD	1	24047	PHN_STD_YES.jpg	7	14	11	Correct	24.047	STD+YES+PHN
48	57	Normal	Bachelor Degree	White, non-Hispanic	8	English	Yes	female	20	2	7	1	IBU	FOP	1	1357	IBU_FOP_YES.jpg	4	15	11	Correct	1.357	FOP+YES+IBU
48	57	Normal	Bachelor Degree	White, non-Hispanic	8	English	Yes	female	20	2	8	1	NAP	FOP	1	640	NAP_FOP_YES.jpg	5	16	11	Correct	0.64	FOP+YES+NAP
48	57	Normal	Bachelor Degree	White, non-Hispanic	8	English	Yes	female	20	3	1	0	RAN	FOP	0	1733	RAN_FOP_NO.jpg	8	17	0	Correct	1.733	FOP+NO+RAN
48	57	Normal	Bachelor Degree	White, non-Hispanic	8	English	Yes	female	20	3	2	1	GUA	FOP	1	818	GUA_FOP_YES.jpg	3	18	11	Correct	0.818	FOP+YES+GUA
48	57	Normal	Bachelor Degree	White, non-Hispanic	8	English	Yes	female	20	3	3	0	OME	STD	0	9570	OME_STD_NO.jpg	6	19	0	Correct	9.57	STD+NO+OME
48	57	Normal	Bachelor Degree	White, non-Hispanic	8	English	Yes	female	20	3	4	0	NAP	STD	0	19558	NAP_STD_NO.jpg	5	20	0	Correct	19.558	STD+NO+NAP
48	57	Normal	Bachelor Degree	White, non-Hispanic	8	English	Yes	female	20	3	5	0	ACE	FOP	0	1175	ACE_FOP_NO.jpg	1	21	0	Correct	1.175	FOP+NO+ACE
48	57	Normal	Bachelor Degree	White, non-Hispanic	8	English	Yes	female	20	3	6	0	CIM	STD	0	4342	CIM_STD_NO.jpg	2	22	0	Correct	4.342	STD+NO+CIM
48	57	Normal	Bachelor Degree	White, non-Hispanic	8	English	Yes	female	20	3	7	0	PHN	FOP	0	1357	PHN_FOP_NO.jpg	7	23	0	Correct	1.357	FOP+NO+PHN
48	57	Normal	Bachelor Degree	White, non-Hispanic	8	English	Yes	female	20	3	8	0	IBU	STD	0	28132	IBU_STD_NO.jpg	4	24	0	Correct	28.132	STD+NO+IBU
48	57	Normal	Bachelor Degree	White, non-Hispanic	8	English	Yes	female	20	4	1	0	PHN	STD	0	7537	PHN_STD_NO.jpg	7	25	0	Correct	7.537	STD+NO+PHN
48	57	Normal	Bachelor Degree	White, non-Hispanic	8	English	Yes	female	20	4	2	0	GUA	FOP	0	1439	GUA_FOP_NO.jpg	3	26	0	Correct	1.439	FOP+NO+GUA
48	57	Normal	Bachelor Degree	White, non-Hispanic	8	English	Yes	female	20	4	3	1	NAP	STD	1	12983	NAP_STD_YES.jpg	5	27	11	Correct	12.983	STD+YES+NAP
48	57	Normal	Bachelor Degree	White, non-Hispanic	8	English	Yes	female	20	4	4	1	CIM	STD	1	10760	CIM_STD_YES.jpg	2	28	11	Correct	10.76	STD+YES+CIM
48	57	Normal	Bachelor Degree	White, non-Hispanic	8	English	Yes	female	20	4	5	0	ACE	STD	0	6463	ACE_STD_NO.jpg	1	29	0	Correct	6.463	STD+NO+ACE
48	57	Normal	Bachelor Degree	White, non-Hispanic	8	English	Yes	female	20	4	6	1	RAN	FOP	1	2002	RAN_FOP_YES.jpg	8	30	11	Correct	2.002	FOP+YES+RAN
48	57	Normal	Bachelor Degree	White, non-Hispanic	8	English	Yes	female	20	4	7	0	OME	FOP	0	897	OME_FOP_NO.jpg	6	31	0	Correct	0.897	FOP+NO+OME
48	57	Normal	Bachelor Degree	White, non-Hispanic	8	English	Yes	female	20	4	8	0	IBU	FOP	0	775	IBU_FOP_NO.jpg	4	32	0	Correct	0.775	FOP+NO+IBU
49	46	Normal	Associate Degree	White, non-Hispanic	6	English	Yes	male	20	1	1	1	GUA	FOP	1	8273	GUA_FOP_YES.jpg	3	1	11	Correct	8.273	FOP+YES+GUA
49	46	Normal	Associate Degree	White, non-Hispanic	6	English	Yes	male	20	1	2	0	IBU	FOP	0	6923	IBU_FOP_NO.jpg	4	2	0	Correct	6.923	FOP+NO+IBU
49	46	Normal	Associate Degree	White, non-Hispanic	6	English	Yes	male	20	1	3	0	NAP	FOP	0	7803	NAP_FOP_NO.jpg	5	3	0	Correct	7.803	FOP+NO+NAP
49	46	Normal	Associate Degree	White, non-Hispanic	6	English	Yes	male	20	1	4	1	CIM	STD	1	8937	CIM_STD_YES.jpg	2	4	11	Correct	8.937	STD+YES+CIM
49	46	Normal	Associate Degree	White, non-Hispanic	6	English	Yes	male	20	1	5	1	OME	FOP	1	5777	OME_FOP_YES.jpg	6	5	11	Correct	5.777	FOP+YES+OME
49	46	Normal	Associate Degree	White, non-Hispanic	6	English	Yes	male	20	1	6	1	PHN	FOP	1	10093	PHN_FOP_YES.jpg	7	6	11	Correct	10.093	FOP+YES+PHN
49	46	Normal	Associate Degree	White, non-Hispanic	6	English	Yes	male	20	1	7	1	RAN	FOP	1	7393	RAN_FOP_YES.jpg	8	7	11	Correct	7.393	FOP+YES+RAN
49	46	Normal	Associate Degree	White, non-Hispanic	6	English	Yes	male	20	1	8	0	ACE	STD	0	5058	ACE_STD_NO.jpg	1	8	0	Correct	5.058	STD+NO+ACE
49	46	Normal	Associate Degree	White, non-Hispanic	6	English	Yes	male	20	2	1	0	OME	FOP	0	5731	OME_FOP_NO.jpg	6	9	0	Correct	5.731	FOP+NO+OME
49	46	Normal	Associate Degree	White, non-Hispanic	6	English	Yes	male	20	2	2	1	CIM	FOP	1	3557	CIM_FOP_YES.jpg	2	10	11	Correct	3.557	FOP+YES+CIM
49	46	Normal	Associate Degree	White, non-Hispanic	6	English	Yes	male	20	2	3	1	PHN	STD	1	7971	PHN_STD_YES.jpg	7	11	11	Correct	7.971	STD+YES+PHN
49	46	Normal	Associate Degree	White, non-Hispanic	6	English	Yes	male	20	2	4	0	GUA	STD	0	13439	GUA_STD_NO.jpg	3	12	0	Correct	13.439	STD+NO+GUA
49	46	Normal	Associate Degree	White, non-Hispanic	6	English	Yes	male	20	2	5	1	ACE	STD	1	10115	ACE_STD_YES.jpg	1	13	11	Correct	10.115	STD+YES+ACE
49	46	Normal	Associate Degree	White, non-Hispanic	6	English	Yes	male	20	2	6	0	NAP	STD	0	5623	NAP_STD_NO.jpg	5	14	0	Correct	5.623	STD+NO+NAP
49	46	Normal	Associate Degree	White, non-Hispanic	6	English	Yes	male	20	2	7	0	RAN	FOP	0	5889	RAN_FOP_NO.jpg	8	15	0	Correct	5.889	FOP+NO+RAN
49	46	Normal	Associate Degree	White, non-Hispanic	6	English	Yes	male	20	2	8	1	IBU	FOP	1	4466	IBU_FOP_YES.jpg	4	16	11	Correct	4.466	FOP+YES+IBU
49	46	Normal	Associate Degree	White, non-Hispanic	6	English	Yes	male	20	3	1	0	CIM	STD	0	9749	CIM_STD_NO.jpg	2	17	0	Correct	9.749	STD+NO+CIM
49	46	Normal	Associate Degree	White, non-Hispanic	6	English	Yes	male	20	3	2	1	NAP	FOP	1	5573	NAP_FOP_YES.jpg	5	18	11	Correct	5.573	FOP+YES+NAP
49	46	Normal	Associate Degree	White, non-Hispanic	6	English	Yes	male	20	3	3	0	OME	STD	0	7495	OME_STD_NO.jpg	6	19	0	Correct	7.495	STD+NO+OME
49	46	Normal	Associate Degree	White, non-Hispanic	6	English	Yes	male	20	3	4	1	ACE	FOP	1	4302	ACE_FOP_YES.jpg	1	20	11	Correct	4.302	FOP+YES+ACE
49	46	Normal	Associate Degree	White, non-Hispanic	6	English	Yes	male	20	3	5	1	IBU	STD	1	6167	IBU_STD_YES.jpg	4	21	11	Correct	6.167	STD+YES+IBU
49	46	Normal	Associate Degree	White, non-Hispanic	6	English	Yes	male	20	3	6	0	PHN	FOP	1	7398	PHN_FOP_NO.jpg	7	22	10	Risky	7.398	FOP+NO+PHN
49	46	Normal	Associate Degree	White, non-Hispanic	6	English	Yes	male	20	3	7	0	GUA	FOP	0	4802	GUA_FOP_NO.jpg	3	23	0	Correct	4.802	FOP+NO+GUA
49	46	Normal	Associate Degree	White, non-Hispanic	6	English	Yes	male	20	3	8	0	RAN	STD	0	7195	RAN_STD_NO.jpg	8	24	0	Correct	7.195	STD+NO+RAN
49	46	Normal	Associate Degree	White, non-Hispanic	6	English	Yes	male	20	4	1	1	OME	STD	1	8030	OME_STD_YES.jpg	6	25	11	Correct	8.03	STD+YES+OME
49	46	Normal	Associate Degree	White, non-Hispanic	6	English	Yes	male	20	4	2	1	GUA	STD	1	6776	GUA_STD_YES.jpg	3	26	11	Correct	6.776	STD+YES+GUA
49	46	Normal	Associate Degree	White, non-Hispanic	6	English	Yes	male	20	4	3	0	CIM	FOP	0	5170	CIM_FOP_NO.jpg	2	27	0	Correct	5.17	FOP+NO+CIM
49	46	Normal	Associate Degree	White, non-Hispanic	6	English	Yes	male	20	4	4	0	IBU	STD	0	7658	IBU_STD_NO.jpg	4	28	0	Correct	7.658	STD+NO+IBU
49	46	Normal	Associate Degree	White, non-Hispanic	6	English	Yes	male	20	4	5	0	PHN	STD	1	6341	PHN_STD_NO.jpg	7	29	10	Risky	6.341	STD+NO+PHN
49	46	Normal	Associate Degree	White, non-Hispanic	6	English	Yes	male	20	4	6	1	NAP	STD	1	7584	NAP_STD_YES.jpg	5	30	11	Correct	7.584	STD+YES+NAP
49	46	Normal	Associate Degree	White, non-Hispanic	6	English	Yes	male	20	4	7	1	RAN	STD	1	4972	RAN_STD_YES.jpg	8	31	11	Correct	4.972	STD+YES+RAN
49	46	Normal	Associate Degree	White, non-Hispanic	6	English	Yes	male	20	4	8	0	ACE	FOP	0	2669	ACE_FOP_NO.jpg	1	32	0	Correct	2.669	FOP+NO+ACE
50	32	Normal	Master Degree	Asian or Pacific Islanders	8	Other	Yes	female	20	1	1	1	ACE	FOP	1	30416	ACE_FOP_YES.jpg	1	1	11	Correct	30.416	FOP+YES+ACE
50	32	Normal	Master Degree	Asian or Pacific Islanders	8	Other	Yes	female	20	1	2	0	RAN	FOP	0	33906	RAN_FOP_NO.jpg	8	2	0	Correct	33.906	FOP+NO+RAN
50	32	Normal	Master Degree	Asian or Pacific Islanders	8	Other	Yes	female	20	1	3	0	CIM	FOP	0	30508	CIM_FOP_NO.jpg	2	3	0	Correct	30.508	FOP+NO+CIM
50	32	Normal	Master Degree	Asian or Pacific Islanders	8	Other	Yes	female	20	1	4	1	OME	FOP	1	21045	OME_FOP_YES.jpg	6	4	11	Correct	21.045	FOP+YES+OME
50	32	Normal	Master Degree	Asian or Pacific Islanders	8	Other	Yes	female	20	1	5	1	GUA	STD	1	11182	GUA_STD_YES.jpg	3	5	11	Correct	11.182	STD+YES+GUA
50	32	Normal	Master Degree	Asian or Pacific Islanders	8	Other	Yes	female	20	1	6	0	PHN	FOP	1	15417	PHN_FOP_NO.jpg	7	6	10	Risky	15.417	FOP+NO+PHN
50	32	Normal	Master Degree	Asian or Pacific Islanders	8	Other	Yes	female	20	1	7	1	IBU	STD	1	21494	IBU_STD_YES.jpg	4	7	11	Correct	21.494	STD+YES+IBU
50	32	Normal	Master Degree	Asian or Pacific Islanders	8	Other	Yes	female	20	1	8	0	NAP	STD	0	13719	NAP_STD_NO.jpg	5	8	0	Correct	13.719	STD+NO+NAP
50	32	Normal	Master Degree	Asian or Pacific Islanders	8	Other	Yes	female	20	2	1	1	RAN	FOP	1	14402	RAN_FOP_YES.jpg	8	9	11	Correct	14.402	FOP+YES+RAN
50	32	Normal	Master Degree	Asian or Pacific Islanders	8	Other	Yes	female	20	2	2	1	PHN	FOP	1	25638	PHN_FOP_YES.jpg	7	10	11	Correct	25.638	FOP+YES+PHN
50	32	Normal	Master Degree	Asian or Pacific Islanders	8	Other	Yes	female	20	2	3	0	IBU	STD	0	10227	IBU_STD_NO.jpg	4	11	0	Correct	10.227	STD+NO+IBU
50	32	Normal	Master Degree	Asian or Pacific Islanders	8	Other	Yes	female	20	2	4	1	ACE	STD	0	21829	ACE_STD_YES.jpg	1	12	1	Conservative	21.829	STD+YES+ACE
50	32	Normal	Master Degree	Asian or Pacific Islanders	8	Other	Yes	female	20	2	5	1	CIM	STD	0	9053	CIM_STD_YES.jpg	2	13	1	Conservative	9.053	STD+YES+CIM
50	32	Normal	Master Degree	Asian or Pacific Islanders	8	Other	Yes	female	20	2	6	1	GUA	FOP	1	5306	GUA_FOP_YES.jpg	3	14	11	Correct	5.306	FOP+YES+GUA
50	32	Normal	Master Degree	Asian or Pacific Islanders	8	Other	Yes	female	20	2	7	1	OME	STD	1	11548	OME_STD_YES.jpg	6	15	11	Correct	11.548	STD+YES+OME
50	32	Normal	Master Degree	Asian or Pacific Islanders	8	Other	Yes	female	20	2	8	1	NAP	STD	1	7408	NAP_STD_YES.jpg	5	16	11	Correct	7.408	STD+YES+NAP
50	32	Normal	Master Degree	Asian or Pacific Islanders	8	Other	Yes	female	20	3	1	1	IBU	FOP	1	4727	IBU_FOP_YES.jpg	4	17	11	Correct	4.727	FOP+YES+IBU
50	32	Normal	Master Degree	Asian or Pacific Islanders	8	Other	Yes	female	20	3	2	0	OME	FOP	0	11690	OME_FOP_NO.jpg	6	18	0	Correct	11.69	FOP+NO+OME
50	32	Normal	Master Degree	Asian or Pacific Islanders	8	Other	Yes	female	20	3	3	0	CIM	STD	0	7093	CIM_STD_NO.jpg	2	19	0	Correct	7.093	STD+NO+CIM
50	32	Normal	Master Degree	Asian or Pacific Islanders	8	Other	Yes	female	20	3	4	0	PHN	STD	0	13547	PHN_STD_NO.jpg	7	20	0	Correct	13.547	STD+NO+PHN
50	32	Normal	Master Degree	Asian or Pacific Islanders	8	Other	Yes	female	20	3	5	1	NAP	FOP	1	5559	NAP_FOP_YES.jpg	5	21	11	Correct	5.559	FOP+YES+NAP
50	32	Normal	Master Degree	Asian or Pacific Islanders	8	Other	Yes	female	20	3	6	0	RAN	STD	0	10862	RAN_STD_NO.jpg	8	22	0	Correct	10.862	STD+NO+RAN
50	32	Normal	Master Degree	Asian or Pacific Islanders	8	Other	Yes	female	20	3	7	0	ACE	STD	0	13755	ACE_STD_NO.jpg	1	23	0	Correct	13.755	STD+NO+ACE
50	32	Normal	Master Degree	Asian or Pacific Islanders	8	Other	Yes	female	20	3	8	0	GUA	FOP	0	7317	GUA_FOP_NO.jpg	3	24	0	Correct	7.317	FOP+NO+GUA
50	32	Normal	Master Degree	Asian or Pacific Islanders	8	Other	Yes	female	20	4	1	0	GUA	STD	0	5758	GUA_STD_NO.jpg	3	25	0	Correct	5.758	STD+NO+GUA
50	32	Normal	Master Degree	Asian or Pacific Islanders	8	Other	Yes	female	20	4	2	0	ACE	FOP	0	3908	ACE_FOP_NO.jpg	1	26	0	Correct	3.908	FOP+NO+ACE
50	32	Normal	Master Degree	Asian or Pacific Islanders	8	Other	Yes	female	20	4	3	0	OME	STD	0	3457	OME_STD_NO.jpg	6	27	0	Correct	3.457	STD+NO+OME
50	32	Normal	Master Degree	Asian or Pacific Islanders	8	Other	Yes	female	20	4	4	1	RAN	STD	0	8691	RAN_STD_YES.jpg	8	28	1	Conservative	8.691	STD+YES+RAN
50	32	Normal	Master Degree	Asian or Pacific Islanders	8	Other	Yes	female	20	4	5	1	CIM	FOP	0	8545	CIM_FOP_YES.jpg	2	29	1	Conservative	8.545	FOP+YES+CIM
50	32	Normal	Master Degree	Asian or Pacific Islanders	8	Other	Yes	female	20	4	6	1	PHN	STD	1	3406	PHN_STD_YES.jpg	7	30	11	Correct	3.406	STD+YES+PHN
50	32	Normal	Master Degree	Asian or Pacific Islanders	8	Other	Yes	female	20	4	7	0	IBU	FOP	0	8558	IBU_FOP_NO.jpg	4	31	0	Correct	8.558	FOP+NO+IBU
50	32	Normal	Master Degree	Asian or Pacific Islanders	8	Other	Yes	female	20	4	8	0	NAP	FOP	0	4038	NAP_FOP_NO.jpg	5	32	0	Correct	4.038	FOP+NO+NAP
51	28	Normal	Bachelor Degree	Asian or Pacific Islanders	8	Japanese	Yes	female	30	1	1	1	PHN	STD	1	47264	PHN_STD_YES.jpg	7	1	11	Correct	47.264	STD+YES+PHN
51	28	Normal	Bachelor Degree	Asian or Pacific Islanders	8	Japanese	Yes	female	30	1	2	0	CIM	STD	0	13684	CIM_STD_NO.jpg	2	2	0	Correct	13.684	STD+NO+CIM
51	28	Normal	Bachelor Degree	Asian or Pacific Islanders	8	Japanese	Yes	female	30	1	3	0	IBU	STD	0	20152	IBU_STD_NO.jpg	4	3	0	Correct	20.152	STD+NO+IBU
51	28	Normal	Bachelor Degree	Asian or Pacific Islanders	8	Japanese	Yes	female	30	1	4	0	RAN	FOP	1	42477	RAN_FOP_NO.jpg	8	4	10	Risky	42.477	FOP+NO+RAN
51	28	Normal	Bachelor Degree	Asian or Pacific Islanders	8	Japanese	Yes	female	30	1	5	0	GUA	STD	0	9547	GUA_STD_NO.jpg	3	5	0	Correct	9.547	STD+NO+GUA
51	28	Normal	Bachelor Degree	Asian or Pacific Islanders	8	Japanese	Yes	female	30	1	6	0	OME	FOP	0	24621	OME_FOP_NO.jpg	6	6	0	Correct	24.621	FOP+NO+OME
51	28	Normal	Bachelor Degree	Asian or Pacific Islanders	8	Japanese	Yes	female	30	1	7	1	ACE	STD	1	18006	ACE_STD_YES.jpg	1	7	11	Correct	18.006	STD+YES+ACE
51	28	Normal	Bachelor Degree	Asian or Pacific Islanders	8	Japanese	Yes	female	30	1	8	1	NAP	STD	1	67689	NAP_STD_YES.jpg	5	8	11	Correct	67.689	STD+YES+NAP
51	28	Normal	Bachelor Degree	Asian or Pacific Islanders	8	Japanese	Yes	female	30	2	1	1	OME	FOP	1	42033	OME_FOP_YES.jpg	6	9	11	Correct	42.033	FOP+YES+OME
51	28	Normal	Bachelor Degree	Asian or Pacific Islanders	8	Japanese	Yes	female	30	2	2	1	CIM	STD	1	24642	CIM_STD_YES.jpg	2	10	11	Correct	24.642	STD+YES+CIM
51	28	Normal	Bachelor Degree	Asian or Pacific Islanders	8	Japanese	Yes	female	30	2	3	1	RAN	STD	1	23461	RAN_STD_YES.jpg	8	11	11	Correct	23.461	STD+YES+RAN
51	28	Normal	Bachelor Degree	Asian or Pacific Islanders	8	Japanese	Yes	female	30	2	4	1	IBU	FOP	1	22542	IBU_FOP_YES.jpg	4	12	11	Correct	22.542	FOP+YES+IBU
51	28	Normal	Bachelor Degree	Asian or Pacific Islanders	8	Japanese	Yes	female	30	2	5	1	GUA	STD	1	15895	GUA_STD_YES.jpg	3	13	11	Correct	15.895	STD+YES+GUA
51	28	Normal	Bachelor Degree	Asian or Pacific Islanders	8	Japanese	Yes	female	30	2	6	0	NAP	STD	0	15697	NAP_STD_NO.jpg	5	14	0	Correct	15.697	STD+NO+NAP
51	28	Normal	Bachelor Degree	Asian or Pacific Islanders	8	Japanese	Yes	female	30	2	7	0	ACE	STD	0	12912	ACE_STD_NO.jpg	1	15	0	Correct	12.912	STD+NO+ACE
51	28	Normal	Bachelor Degree	Asian or Pacific Islanders	8	Japanese	Yes	female	30	2	8	0	PHN	FOP	0	79170	PHN_FOP_NO.jpg	7	16	0	Correct	79.17	FOP+NO+PHN
51	28	Normal	Bachelor Degree	Asian or Pacific Islanders	8	Japanese	Yes	female	30	3	1	0	IBU	FOP	0	16888	IBU_FOP_NO.jpg	4	17	0	Correct	16.888	FOP+NO+IBU
51	28	Normal	Bachelor Degree	Asian or Pacific Islanders	8	Japanese	Yes	female	30	3	2	0	PHN	STD	0	7928	PHN_STD_NO.jpg	7	18	0	Correct	7.928	STD+NO+PHN
51	28	Normal	Bachelor Degree	Asian or Pacific Islanders	8	Japanese	Yes	female	30	3	3	0	GUA	FOP	0	7155	GUA_FOP_NO.jpg	3	19	0	Correct	7.155	FOP+NO+GUA
51	28	Normal	Bachelor Degree	Asian or Pacific Islanders	8	Japanese	Yes	female	30	3	4	1	CIM	FOP	1	7077	CIM_FOP_YES.jpg	2	20	11	Correct	7.077	FOP+YES+CIM
51	28	Normal	Bachelor Degree	Asian or Pacific Islanders	8	Japanese	Yes	female	30	3	5	1	NAP	FOP	1	8469	NAP_FOP_YES.jpg	5	21	11	Correct	8.469	FOP+YES+NAP
51	28	Normal	Bachelor Degree	Asian or Pacific Islanders	8	Japanese	Yes	female	30	3	6	0	OME	STD	1	44733	OME_STD_NO.jpg	6	22	10	Risky	44.733	STD+NO+OME
51	28	Normal	Bachelor Degree	Asian or Pacific Islanders	8	Japanese	Yes	female	30	3	7	1	RAN	FOP	1	3162	RAN_FOP_YES.jpg	8	23	11	Correct	3.162	FOP+YES+RAN
51	28	Normal	Bachelor Degree	Asian or Pacific Islanders	8	Japanese	Yes	female	30	3	8	1	ACE	FOP	1	4788	ACE_FOP_YES.jpg	1	24	11	Correct	4.788	FOP+YES+ACE
51	28	Normal	Bachelor Degree	Asian or Pacific Islanders	8	Japanese	Yes	female	30	4	1	0	CIM	FOP	0	16017	CIM_FOP_NO.jpg	2	25	0	Correct	16.017	FOP+NO+CIM
51	28	Normal	Bachelor Degree	Asian or Pacific Islanders	8	Japanese	Yes	female	30	4	2	1	IBU	STD	1	26241	IBU_STD_YES.jpg	4	26	11	Correct	26.241	STD+YES+IBU
51	28	Normal	Bachelor Degree	Asian or Pacific Islanders	8	Japanese	Yes	female	30	4	3	1	PHN	FOP	1	3288	PHN_FOP_YES.jpg	7	27	11	Correct	3.288	FOP+YES+PHN
51	28	Normal	Bachelor Degree	Asian or Pacific Islanders	8	Japanese	Yes	female	30	4	4	1	OME	STD	1	28104	OME_STD_YES.jpg	6	28	11	Correct	28.104	STD+YES+OME
51	28	Normal	Bachelor Degree	Asian or Pacific Islanders	8	Japanese	Yes	female	30	4	5	0	RAN	STD	0	10131	RAN_STD_NO.jpg	8	29	0	Correct	10.131	STD+NO+RAN
51	28	Normal	Bachelor Degree	Asian or Pacific Islanders	8	Japanese	Yes	female	30	4	6	1	GUA	FOP	1	2908	GUA_FOP_YES.jpg	3	30	11	Correct	2.908	FOP+YES+GUA
51	28	Normal	Bachelor Degree	Asian or Pacific Islanders	8	Japanese	Yes	female	30	4	7	0	NAP	FOP	0	9101	NAP_FOP_NO.jpg	5	31	0	Correct	9.101	FOP+NO+NAP
51	28	Normal	Bachelor Degree	Asian or Pacific Islanders	8	Japanese	Yes	female	30	4	8	0	ACE	FOP	0	7675	ACE_FOP_NO.jpg	1	32	0	Correct	7.675	FOP+NO+ACE
52	22	Normal	Bachelor Degree	Asian or Pacific Islanders	8	English	No	female	20	1	1	0	NAP	STD	0	24252	NAP_STD_NO.jpg	5	1	0	Correct	24.252	STD+NO+NAP
52	22	Normal	Bachelor Degree	Asian or Pacific Islanders	8	English	No	female	20	1	2	1	RAN	FOP	1	34025	RAN_FOP_YES.jpg	8	2	11	Correct	34.025	FOP+YES+RAN
52	22	Normal	Bachelor Degree	Asian or Pacific Islanders	8	English	No	female	20	1	3	0	ACE	FOP	0	18114	ACE_FOP_NO.jpg	1	3	0	Correct	18.114	FOP+NO+ACE
52	22	Normal	Bachelor Degree	Asian or Pacific Islanders	8	English	No	female	20	1	4	0	CIM	FOP	0	5860	CIM_FOP_NO.jpg	2	4	0	Correct	5.86	FOP+NO+CIM
52	22	Normal	Bachelor Degree	Asian or Pacific Islanders	8	English	No	female	20	1	5	0	GUA	FOP	0	8512	GUA_FOP_NO.jpg	3	5	0	Correct	8.512	FOP+NO+GUA
52	22	Normal	Bachelor Degree	Asian or Pacific Islanders	8	English	No	female	20	1	6	1	IBU	STD	1	41636	IBU_STD_YES.jpg	4	6	11	Correct	41.636	STD+YES+IBU
52	22	Normal	Bachelor Degree	Asian or Pacific Islanders	8	English	No	female	20	1	7	0	OME	FOP	0	20588	OME_FOP_NO.jpg	6	7	0	Correct	20.588	FOP+NO+OME
52	22	Normal	Bachelor Degree	Asian or Pacific Islanders	8	English	No	female	20	1	8	0	PHN	FOP	0	12780	PHN_FOP_NO.jpg	7	8	0	Correct	12.78	FOP+NO+PHN
52	22	Normal	Bachelor Degree	Asian or Pacific Islanders	8	English	No	female	20	2	1	1	PHN	FOP	1	23279	PHN_FOP_YES.jpg	7	9	11	Correct	23.279	FOP+YES+PHN
52	22	Normal	Bachelor Degree	Asian or Pacific Islanders	8	English	No	female	20	2	2	1	OME	FOP	1	18436	OME_FOP_YES.jpg	6	10	11	Correct	18.436	FOP+YES+OME
52	22	Normal	Bachelor Degree	Asian or Pacific Islanders	8	English	No	female	20	2	3	0	CIM	STD	0	13402	CIM_STD_NO.jpg	2	11	0	Correct	13.402	STD+NO+CIM
52	22	Normal	Bachelor Degree	Asian or Pacific Islanders	8	English	No	female	20	2	4	1	ACE	STD	1	20094	ACE_STD_YES.jpg	1	12	11	Correct	20.094	STD+YES+ACE
52	22	Normal	Bachelor Degree	Asian or Pacific Islanders	8	English	No	female	20	2	5	1	RAN	STD	1	24455	RAN_STD_YES.jpg	8	13	11	Correct	24.455	STD+YES+RAN
52	22	Normal	Bachelor Degree	Asian or Pacific Islanders	8	English	No	female	20	2	6	1	IBU	FOP	1	9567	IBU_FOP_YES.jpg	4	14	11	Correct	9.567	FOP+YES+IBU
52	22	Normal	Bachelor Degree	Asian or Pacific Islanders	8	English	No	female	20	2	7	1	GUA	STD	1	13801	GUA_STD_YES.jpg	3	15	11	Correct	13.801	STD+YES+GUA
52	22	Normal	Bachelor Degree	Asian or Pacific Islanders	8	English	No	female	20	2	8	0	NAP	FOP	0	7426	NAP_FOP_NO.jpg	5	16	0	Correct	7.426	FOP+NO+NAP
52	22	Normal	Bachelor Degree	Asian or Pacific Islanders	8	English	No	female	20	3	1	1	OME	STD	1	4406	OME_STD_YES.jpg	6	17	11	Correct	4.406	STD+YES+OME
52	22	Normal	Bachelor Degree	Asian or Pacific Islanders	8	English	No	female	20	3	2	1	CIM	FOP	1	12751	CIM_FOP_YES.jpg	2	18	11	Correct	12.751	FOP+YES+CIM
52	22	Normal	Bachelor Degree	Asian or Pacific Islanders	8	English	No	female	20	3	3	0	IBU	STD	0	22755	IBU_STD_NO.jpg	4	19	0	Correct	22.755	STD+NO+IBU
52	22	Normal	Bachelor Degree	Asian or Pacific Islanders	8	English	No	female	20	3	4	0	RAN	STD	0	19950	RAN_STD_NO.jpg	8	20	0	Correct	19.95	STD+NO+RAN
52	22	Normal	Bachelor Degree	Asian or Pacific Islanders	8	English	No	female	20	3	5	1	PHN	STD	1	11161	PHN_STD_YES.jpg	7	21	11	Correct	11.161	STD+YES+PHN
52	22	Normal	Bachelor Degree	Asian or Pacific Islanders	8	English	No	female	20	3	6	1	ACE	FOP	1	3549	ACE_FOP_YES.jpg	1	22	11	Correct	3.549	FOP+YES+ACE
52	22	Normal	Bachelor Degree	Asian or Pacific Islanders	8	English	No	female	20	3	7	1	NAP	FOP	1	46838	NAP_FOP_YES.jpg	5	23	11	Correct	46.838	FOP+YES+NAP
52	22	Normal	Bachelor Degree	Asian or Pacific Islanders	8	English	No	female	20	3	8	1	GUA	FOP	1	25231	GUA_FOP_YES.jpg	3	24	11	Correct	25.231	FOP+YES+GUA
52	22	Normal	Bachelor Degree	Asian or Pacific Islanders	8	English	No	female	20	4	1	0	PHN	STD	0	7360	PHN_STD_NO.jpg	7	25	0	Correct	7.36	STD+NO+PHN
52	22	Normal	Bachelor Degree	Asian or Pacific Islanders	8	English	No	female	20	4	2	1	NAP	STD	1	7336	NAP_STD_YES.jpg	5	26	11	Correct	7.336	STD+YES+NAP
52	22	Normal	Bachelor Degree	Asian or Pacific Islanders	8	English	No	female	20	4	3	1	CIM	STD	1	5372	CIM_STD_YES.jpg	2	27	11	Correct	5.372	STD+YES+CIM
52	22	Normal	Bachelor Degree	Asian or Pacific Islanders	8	English	No	female	20	4	4	0	IBU	FOP	0	2770	IBU_FOP_NO.jpg	4	28	0	Correct	2.77	FOP+NO+IBU
52	22	Normal	Bachelor Degree	Asian or Pacific Islanders	8	English	No	female	20	4	5	0	OME	STD	0	2043	OME_STD_NO.jpg	6	29	0	Correct	2.043	STD+NO+OME
52	22	Normal	Bachelor Degree	Asian or Pacific Islanders	8	English	No	female	20	4	6	0	ACE	STD	0	2096	ACE_STD_NO.jpg	1	30	0	Correct	2.096	STD+NO+ACE
52	22	Normal	Bachelor Degree	Asian or Pacific Islanders	8	English	No	female	20	4	7	0	RAN	FOP	0	1686	RAN_FOP_NO.jpg	8	31	0	Correct	1.686	FOP+NO+RAN
52	22	Normal	Bachelor Degree	Asian or Pacific Islanders	8	English	No	female	20	4	8	0	GUA	STD	0	3892	GUA_STD_NO.jpg	3	32	0	Correct	3.892	STD+NO+GUA
53	24	Normal	Bachelor Degree	Asian or Pacific Islanders	8	English	Yes	female	20	1	1	0	CIM	FOP	0	21232	CIM_FOP_NO.jpg	2	1	0	Correct	21.232	FOP+NO+CIM
53	24	Normal	Bachelor Degree	Asian or Pacific Islanders	8	English	Yes	female	20	1	2	0	IBU	FOP	0	18399	IBU_FOP_NO.jpg	4	2	0	Correct	18.399	FOP+NO+IBU
53	24	Normal	Bachelor Degree	Asian or Pacific Islanders	8	English	Yes	female	20	1	3	0	RAN	STD	0	9386	RAN_STD_NO.jpg	8	3	0	Correct	9.386	STD+NO+RAN
53	24	Normal	Bachelor Degree	Asian or Pacific Islanders	8	English	Yes	female	20	1	4	0	NAP	FOP	0	3412	NAP_FOP_NO.jpg	5	4	0	Correct	3.412	FOP+NO+NAP
53	24	Normal	Bachelor Degree	Asian or Pacific Islanders	8	English	Yes	female	20	1	5	0	PHN	STD	0	15485	PHN_STD_NO.jpg	7	5	0	Correct	15.485	STD+NO+PHN
53	24	Normal	Bachelor Degree	Asian or Pacific Islanders	8	English	Yes	female	20	1	6	1	ACE	FOP	1	7826	ACE_FOP_YES.jpg	1	6	11	Correct	7.826	FOP+YES+ACE
53	24	Normal	Bachelor Degree	Asian or Pacific Islanders	8	English	Yes	female	20	1	7	0	OME	STD	0	10994	OME_STD_NO.jpg	6	7	0	Correct	10.994	STD+NO+OME
53	24	Normal	Bachelor Degree	Asian or Pacific Islanders	8	English	Yes	female	20	1	8	0	GUA	STD	0	10936	GUA_STD_NO.jpg	3	8	0	Correct	10.936	STD+NO+GUA
53	24	Normal	Bachelor Degree	Asian or Pacific Islanders	8	English	Yes	female	20	2	1	0	RAN	FOP	0	5513	RAN_FOP_NO.jpg	8	9	0	Correct	5.513	FOP+NO+RAN
53	24	Normal	Bachelor Degree	Asian or Pacific Islanders	8	English	Yes	female	20	2	2	1	ACE	STD	1	24870	ACE_STD_YES.jpg	1	10	11	Correct	24.87	STD+YES+ACE
53	24	Normal	Bachelor Degree	Asian or Pacific Islanders	8	English	Yes	female	20	2	3	1	IBU	STD	1	56243	IBU_STD_YES.jpg	4	11	11	Correct	56.243	STD+YES+IBU
53	24	Normal	Bachelor Degree	Asian or Pacific Islanders	8	English	Yes	female	20	2	4	1	NAP	FOP	1	3133	NAP_FOP_YES.jpg	5	12	11	Correct	3.133	FOP+YES+NAP
53	24	Normal	Bachelor Degree	Asian or Pacific Islanders	8	English	Yes	female	20	2	5	0	CIM	STD	0	12336	CIM_STD_NO.jpg	2	13	0	Correct	12.336	STD+NO+CIM
53	24	Normal	Bachelor Degree	Asian or Pacific Islanders	8	English	Yes	female	20	2	6	1	GUA	FOP	1	2611	GUA_FOP_YES.jpg	3	14	11	Correct	2.611	FOP+YES+GUA
53	24	Normal	Bachelor Degree	Asian or Pacific Islanders	8	English	Yes	female	20	2	7	0	OME	FOP	0	2481	OME_FOP_NO.jpg	6	15	0	Correct	2.481	FOP+NO+OME
53	24	Normal	Bachelor Degree	Asian or Pacific Islanders	8	English	Yes	female	20	2	8	1	PHN	STD	1	23164	PHN_STD_YES.jpg	7	16	11	Correct	23.164	STD+YES+PHN
53	24	Normal	Bachelor Degree	Asian or Pacific Islanders	8	English	Yes	female	20	3	1	0	NAP	STD	0	11847	NAP_STD_NO.jpg	5	17	0	Correct	11.847	STD+NO+NAP
53	24	Normal	Bachelor Degree	Asian or Pacific Islanders	8	English	Yes	female	20	3	2	1	CIM	STD	1	17012	CIM_STD_YES.jpg	2	18	11	Correct	17.012	STD+YES+CIM
53	24	Normal	Bachelor Degree	Asian or Pacific Islanders	8	English	Yes	female	20	3	3	0	ACE	FOP	0	1503	ACE_FOP_NO.jpg	1	19	0	Correct	1.503	FOP+NO+ACE
53	24	Normal	Bachelor Degree	Asian or Pacific Islanders	8	English	Yes	female	20	3	4	1	IBU	FOP	1	1554	IBU_FOP_YES.jpg	4	20	11	Correct	1.554	FOP+YES+IBU
53	24	Normal	Bachelor Degree	Asian or Pacific Islanders	8	English	Yes	female	20	3	5	1	PHN	FOP	1	1505	PHN_FOP_YES.jpg	7	21	11	Correct	1.505	FOP+YES+PHN
53	24	Normal	Bachelor Degree	Asian or Pacific Islanders	8	English	Yes	female	20	3	6	1	OME	STD	1	30408	OME_STD_YES.jpg	6	22	11	Correct	30.408	STD+YES+OME
53	24	Normal	Bachelor Degree	Asian or Pacific Islanders	8	English	Yes	female	20	3	7	1	GUA	STD	1	11793	GUA_STD_YES.jpg	3	23	11	Correct	11.793	STD+YES+GUA
53	24	Normal	Bachelor Degree	Asian or Pacific Islanders	8	English	Yes	female	20	3	8	1	RAN	FOP	1	1943	RAN_FOP_YES.jpg	8	24	11	Correct	1.943	FOP+YES+RAN
53	24	Normal	Bachelor Degree	Asian or Pacific Islanders	8	English	Yes	female	20	4	1	1	NAP	STD	1	27442	NAP_STD_YES.jpg	5	25	11	Correct	27.442	STD+YES+NAP
53	24	Normal	Bachelor Degree	Asian or Pacific Islanders	8	English	Yes	female	20	4	2	1	CIM	FOP	1	1482	CIM_FOP_YES.jpg	2	26	11	Correct	1.482	FOP+YES+CIM
53	24	Normal	Bachelor Degree	Asian or Pacific Islanders	8	English	Yes	female	20	4	3	0	PHN	FOP	0	2187	PHN_FOP_NO.jpg	7	27	0	Correct	2.187	FOP+NO+PHN
53	24	Normal	Bachelor Degree	Asian or Pacific Islanders	8	English	Yes	female	20	4	4	1	RAN	STD	1	26838	RAN_STD_YES.jpg	8	28	11	Correct	26.838	STD+YES+RAN
53	24	Normal	Bachelor Degree	Asian or Pacific Islanders	8	English	Yes	female	20	4	5	0	IBU	STD	0	16863	IBU_STD_NO.jpg	4	29	0	Correct	16.863	STD+NO+IBU
53	24	Normal	Bachelor Degree	Asian or Pacific Islanders	8	English	Yes	female	20	4	6	0	GUA	FOP	0	1380	GUA_FOP_NO.jpg	3	30	0	Correct	1.38	FOP+NO+GUA
53	24	Normal	Bachelor Degree	Asian or Pacific Islanders	8	English	Yes	female	20	4	7	1	OME	FOP	1	2047	OME_FOP_YES.jpg	6	31	11	Correct	2.047	FOP+YES+OME
53	24	Normal	Bachelor Degree	Asian or Pacific Islanders	8	English	Yes	female	20	4	8	0	ACE	STD	1	18706	ACE_STD_NO.jpg	1	32	10	Risky	18.706	STD+NO+ACE
54	47	Normal	Bachelor Degree	White, non-Hispanic	8	English	Yes	female	30	1	1	1	OME	STD	1	16388	OME_STD_YES.jpg	6	1	11	Correct	16.388	STD+YES+OME
54	47	Normal	Bachelor Degree	White, non-Hispanic	8	English	Yes	female	30	1	2	0	IBU	STD	1	25487	IBU_STD_NO.jpg	4	2	10	Risky	25.487	STD+NO+IBU
54	47	Normal	Bachelor Degree	White, non-Hispanic	8	English	Yes	female	30	1	3	0	PHN	FOP	0	10958	PHN_FOP_NO.jpg	7	3	0	Correct	10.958	FOP+NO+PHN
54	47	Normal	Bachelor Degree	White, non-Hispanic	8	English	Yes	female	30	1	4	0	ACE	STD	0	23056	ACE_STD_NO.jpg	1	4	0	Correct	23.056	STD+NO+ACE
54	47	Normal	Bachelor Degree	White, non-Hispanic	8	English	Yes	female	30	1	5	0	CIM	FOP	0	11136	CIM_FOP_NO.jpg	2	5	0	Correct	11.136	FOP+NO+CIM
54	47	Normal	Bachelor Degree	White, non-Hispanic	8	English	Yes	female	30	1	6	1	NAP	STD	1	21828	NAP_STD_YES.jpg	5	6	11	Correct	21.828	STD+YES+NAP
54	47	Normal	Bachelor Degree	White, non-Hispanic	8	English	Yes	female	30	1	7	0	GUA	STD	0	6037	GUA_STD_NO.jpg	3	7	0	Correct	6.037	STD+NO+GUA
54	47	Normal	Bachelor Degree	White, non-Hispanic	8	English	Yes	female	30	1	8	0	RAN	FOP	0	12374	RAN_FOP_NO.jpg	8	8	0	Correct	12.374	FOP+NO+RAN
54	47	Normal	Bachelor Degree	White, non-Hispanic	8	English	Yes	female	30	2	1	1	RAN	STD	1	25406	RAN_STD_YES.jpg	8	9	11	Correct	25.406	STD+YES+RAN
54	47	Normal	Bachelor Degree	White, non-Hispanic	8	English	Yes	female	30	2	2	1	GUA	FOP	1	4892	GUA_FOP_YES.jpg	3	10	11	Correct	4.892	FOP+YES+GUA
54	47	Normal	Bachelor Degree	White, non-Hispanic	8	English	Yes	female	30	2	3	0	NAP	STD	0	13290	NAP_STD_NO.jpg	5	11	0	Correct	13.29	STD+NO+NAP
54	47	Normal	Bachelor Degree	White, non-Hispanic	8	English	Yes	female	30	2	4	0	OME	STD	0	7091	OME_STD_NO.jpg	6	12	0	Correct	7.091	STD+NO+OME
54	47	Normal	Bachelor Degree	White, non-Hispanic	8	English	Yes	female	30	2	5	1	IBU	STD	1	27051	IBU_STD_YES.jpg	4	13	11	Correct	27.051	STD+YES+IBU
54	47	Normal	Bachelor Degree	White, non-Hispanic	8	English	Yes	female	30	2	6	1	ACE	STD	1	22400	ACE_STD_YES.jpg	1	14	11	Correct	22.4	STD+YES+ACE
54	47	Normal	Bachelor Degree	White, non-Hispanic	8	English	Yes	female	30	2	7	1	PHN	STD	1	19769	PHN_STD_YES.jpg	7	15	11	Correct	19.769	STD+YES+PHN
54	47	Normal	Bachelor Degree	White, non-Hispanic	8	English	Yes	female	30	2	8	1	CIM	FOP	1	2643	CIM_FOP_YES.jpg	2	16	11	Correct	2.643	FOP+YES+CIM
54	47	Normal	Bachelor Degree	White, non-Hispanic	8	English	Yes	female	30	3	1	0	IBU	FOP	0	2483	IBU_FOP_NO.jpg	4	17	0	Correct	2.483	FOP+NO+IBU
54	47	Normal	Bachelor Degree	White, non-Hispanic	8	English	Yes	female	30	3	2	1	PHN	FOP	1	1467	PHN_FOP_YES.jpg	7	18	11	Correct	1.467	FOP+YES+PHN
54	47	Normal	Bachelor Degree	White, non-Hispanic	8	English	Yes	female	30	3	3	0	OME	FOP	0	1356	OME_FOP_NO.jpg	6	19	0	Correct	1.356	FOP+NO+OME
54	47	Normal	Bachelor Degree	White, non-Hispanic	8	English	Yes	female	30	3	4	1	RAN	FOP	1	1080	RAN_FOP_YES.jpg	8	20	11	Correct	1.08	FOP+YES+RAN
54	47	Normal	Bachelor Degree	White, non-Hispanic	8	English	Yes	female	30	3	5	1	GUA	STD	1	17684	GUA_STD_YES.jpg	3	21	11	Correct	17.684	STD+YES+GUA
54	47	Normal	Bachelor Degree	White, non-Hispanic	8	English	Yes	female	30	3	6	1	CIM	STD	1	7371	CIM_STD_YES.jpg	2	22	11	Correct	7.371	STD+YES+CIM
54	47	Normal	Bachelor Degree	White, non-Hispanic	8	English	Yes	female	30	3	7	0	NAP	FOP	0	4889	NAP_FOP_NO.jpg	5	23	0	Correct	4.889	FOP+NO+NAP
54	47	Normal	Bachelor Degree	White, non-Hispanic	8	English	Yes	female	30	3	8	0	ACE	FOP	0	1185	ACE_FOP_NO.jpg	1	24	0	Correct	1.185	FOP+NO+ACE
54	47	Normal	Bachelor Degree	White, non-Hispanic	8	English	Yes	female	30	4	1	0	GUA	FOP	0	2344	GUA_FOP_NO.jpg	3	25	0	Correct	2.344	FOP+NO+GUA
54	47	Normal	Bachelor Degree	White, non-Hispanic	8	English	Yes	female	30	4	2	1	OME	FOP	1	1227	OME_FOP_YES.jpg	6	26	11	Correct	1.227	FOP+YES+OME
54	47	Normal	Bachelor Degree	White, non-Hispanic	8	English	Yes	female	30	4	3	1	ACE	FOP	1	1821	ACE_FOP_YES.jpg	1	27	11	Correct	1.821	FOP+YES+ACE
54	47	Normal	Bachelor Degree	White, non-Hispanic	8	English	Yes	female	30	4	4	0	RAN	STD	0	10447	RAN_STD_NO.jpg	8	28	0	Correct	10.447	STD+NO+RAN
54	47	Normal	Bachelor Degree	White, non-Hispanic	8	English	Yes	female	30	4	5	1	NAP	FOP	1	1280	NAP_FOP_YES.jpg	5	29	11	Correct	1.28	FOP+YES+NAP
54	47	Normal	Bachelor Degree	White, non-Hispanic	8	English	Yes	female	30	4	6	0	PHN	STD	0	7102	PHN_STD_NO.jpg	7	30	0	Correct	7.102	STD+NO+PHN
54	47	Normal	Bachelor Degree	White, non-Hispanic	8	English	Yes	female	30	4	7	1	IBU	FOP	1	1328	IBU_FOP_YES.jpg	4	31	11	Correct	1.328	FOP+YES+IBU
54	47	Normal	Bachelor Degree	White, non-Hispanic	8	English	Yes	female	30	4	8	0	CIM	STD	0	5704	CIM_STD_NO.jpg	2	32	0	Correct	5.704	STD+NO+CIM
55	56	Normal	High School	White, non-Hispanic	8	English	No	female	20	1	1	0	OME	STD	0	19704	OME_STD_NO.jpg	6	1	0	Correct	19.704	STD+NO+OME
55	56	Normal	High School	White, non-Hispanic	8	English	No	female	20	1	2	0	CIM	STD	0	10472	CIM_STD_NO.jpg	2	2	0	Correct	10.472	STD+NO+CIM
55	56	Normal	High School	White, non-Hispanic	8	English	No	female	20	1	3	1	NAP	STD	1	67610	NAP_STD_YES.jpg	5	3	11	Correct	67.61	STD+YES+NAP
55	56	Normal	High School	White, non-Hispanic	8	English	No	female	20	1	4	0	GUA	FOP	0	13430	GUA_FOP_NO.jpg	3	4	0	Correct	13.43	FOP+NO+GUA
55	56	Normal	High School	White, non-Hispanic	8	English	No	female	20	1	5	0	PHN	STD	0	18925	PHN_STD_NO.jpg	7	5	0	Correct	18.925	STD+NO+PHN
55	56	Normal	High School	White, non-Hispanic	8	English	No	female	20	1	6	0	IBU	FOP	0	30595	IBU_FOP_NO.jpg	4	6	0	Correct	30.595	FOP+NO+IBU
55	56	Normal	High School	White, non-Hispanic	8	English	No	female	20	1	7	1	RAN	FOP	1	43076	RAN_FOP_YES.jpg	8	7	11	Correct	43.076	FOP+YES+RAN
55	56	Normal	High School	White, non-Hispanic	8	English	No	female	20	1	8	1	ACE	FOP	1	30380	ACE_FOP_YES.jpg	1	8	11	Correct	30.38	FOP+YES+ACE
55	56	Normal	High School	White, non-Hispanic	8	English	No	female	20	2	1	1	ACE	STD	1	27807	ACE_STD_YES.jpg	1	9	11	Correct	27.807	STD+YES+ACE
55	56	Normal	High School	White, non-Hispanic	8	English	No	female	20	2	2	1	OME	FOP	1	63183	OME_FOP_YES.jpg	6	10	11	Correct	63.183	FOP+YES+OME
55	56	Normal	High School	White, non-Hispanic	8	English	No	female	20	2	3	1	IBU	STD	1	55543	IBU_STD_YES.jpg	4	11	11	Correct	55.543	STD+YES+IBU
55	56	Normal	High School	White, non-Hispanic	8	English	No	female	20	2	4	1	NAP	FOP	1	38118	NAP_FOP_YES.jpg	5	12	11	Correct	38.118	FOP+YES+NAP
55	56	Normal	High School	White, non-Hispanic	8	English	No	female	20	2	5	1	PHN	STD	1	36327	PHN_STD_YES.jpg	7	13	11	Correct	36.327	STD+YES+PHN
55	56	Normal	High School	White, non-Hispanic	8	English	No	female	20	2	6	1	GUA	FOP	1	20894	GUA_FOP_YES.jpg	3	14	11	Correct	20.894	FOP+YES+GUA
55	56	Normal	High School	White, non-Hispanic	8	English	No	female	20	2	7	0	RAN	STD	0	18353	RAN_STD_NO.jpg	8	15	0	Correct	18.353	STD+NO+RAN
55	56	Normal	High School	White, non-Hispanic	8	English	No	female	20	2	8	0	CIM	FOP	0	18075	CIM_FOP_NO.jpg	2	16	0	Correct	18.075	FOP+NO+CIM
55	56	Normal	High School	White, non-Hispanic	8	English	No	female	20	3	1	0	OME	FOP	0	8036	OME_FOP_NO.jpg	6	17	0	Correct	8.036	FOP+NO+OME
55	56	Normal	High School	White, non-Hispanic	8	English	No	female	20	3	2	0	NAP	STD	0	14231	NAP_STD_NO.jpg	5	18	0	Correct	14.231	STD+NO+NAP
55	56	Normal	High School	White, non-Hispanic	8	English	No	female	20	3	3	0	PHN	FOP	0	13708	PHN_FOP_NO.jpg	7	19	0	Correct	13.708	FOP+NO+PHN
55	56	Normal	High School	White, non-Hispanic	8	English	No	female	20	3	4	0	RAN	FOP	0	13677	RAN_FOP_NO.jpg	8	20	0	Correct	13.677	FOP+NO+RAN
55	56	Normal	High School	White, non-Hispanic	8	English	No	female	20	3	5	0	ACE	FOP	1	28491	ACE_FOP_NO.jpg	1	21	10	Risky	28.491	FOP+NO+ACE
55	56	Normal	High School	White, non-Hispanic	8	English	No	female	20	3	6	0	IBU	STD	0	21763	IBU_STD_NO.jpg	4	22	0	Correct	21.763	STD+NO+IBU
55	56	Normal	High School	White, non-Hispanic	8	English	No	female	20	3	7	1	CIM	STD	0	16671	CIM_STD_YES.jpg	2	23	1	Conservative	16.671	STD+YES+CIM
55	56	Normal	High School	White, non-Hispanic	8	English	No	female	20	3	8	1	GUA	STD	1	18155	GUA_STD_YES.jpg	3	24	11	Correct	18.155	STD+YES+GUA
55	56	Normal	High School	White, non-Hispanic	8	English	No	female	20	4	1	0	GUA	STD	0	11159	GUA_STD_NO.jpg	3	25	0	Correct	11.159	STD+NO+GUA
55	56	Normal	High School	White, non-Hispanic	8	English	No	female	20	4	2	1	IBU	FOP	1	26172	IBU_FOP_YES.jpg	4	26	11	Correct	26.172	FOP+YES+IBU
55	56	Normal	High School	White, non-Hispanic	8	English	No	female	20	4	3	0	ACE	STD	1	9389	ACE_STD_NO.jpg	1	27	10	Risky	9.389	STD+NO+ACE
55	56	Normal	High School	White, non-Hispanic	8	English	No	female	20	4	4	1	OME	STD	1	29763	OME_STD_YES.jpg	6	28	11	Correct	29.763	STD+YES+OME
55	56	Normal	High School	White, non-Hispanic	8	English	No	female	20	4	5	1	PHN	FOP	1	22284	PHN_FOP_YES.jpg	7	29	11	Correct	22.284	FOP+YES+PHN
55	56	Normal	High School	White, non-Hispanic	8	English	No	female	20	4	6	1	CIM	FOP	0	10187	CIM_FOP_YES.jpg	2	30	1	Conservative	10.187	FOP+YES+CIM
55	56	Normal	High School	White, non-Hispanic	8	English	No	female	20	4	7	0	NAP	FOP	0	8434	NAP_FOP_NO.jpg	5	31	0	Correct	8.434	FOP+NO+NAP
55	56	Normal	High School	White, non-Hispanic	8	English	No	female	20	4	8	1	RAN	STD	1	33024	RAN_STD_YES.jpg	8	32	11	Correct	33.024	STD+YES+RAN
56	21	Normal	High School	Asian or Pacific Islanders	8	English	Yes	female	30	1	1	1	IBU	STD	1	61654	IBU_STD_YES.jpg	4	1	11	Correct	61.654	STD+YES+IBU
56	21	Normal	High School	Asian or Pacific Islanders	8	English	Yes	female	30	1	2	0	NAP	STD	0	29648	NAP_STD_NO.jpg	5	2	0	Correct	29.648	STD+NO+NAP
56	21	Normal	High School	Asian or Pacific Islanders	8	English	Yes	female	30	1	3	1	RAN	STD	0	29497	RAN_STD_YES.jpg	8	3	1	Conservative	29.497	STD+YES+RAN
56	21	Normal	High School	Asian or Pacific Islanders	8	English	Yes	female	30	1	4	1	GUA	STD	1	26508	GUA_STD_YES.jpg	3	4	11	Correct	26.508	STD+YES+GUA
56	21	Normal	High School	Asian or Pacific Islanders	8	English	Yes	female	30	1	5	0	ACE	FOP	0	12319	ACE_FOP_NO.jpg	1	5	0	Correct	12.319	FOP+NO+ACE
56	21	Normal	High School	Asian or Pacific Islanders	8	English	Yes	female	30	1	6	0	OME	STD	0	10306	OME_STD_NO.jpg	6	6	0	Correct	10.306	STD+NO+OME
56	21	Normal	High School	Asian or Pacific Islanders	8	English	Yes	female	30	1	7	0	PHN	FOP	0	8571	PHN_FOP_NO.jpg	7	7	0	Correct	8.571	FOP+NO+PHN
56	21	Normal	High School	Asian or Pacific Islanders	8	English	Yes	female	30	1	8	1	CIM	STD	1	8132	CIM_STD_YES.jpg	2	8	11	Correct	8.132	STD+YES+CIM
56	21	Normal	High School	Asian or Pacific Islanders	8	English	Yes	female	30	2	1	1	IBU	FOP	1	8238	IBU_FOP_YES.jpg	4	9	11	Correct	8.238	FOP+YES+IBU
56	21	Normal	High School	Asian or Pacific Islanders	8	English	Yes	female	30	2	2	1	ACE	STD	1	20249	ACE_STD_YES.jpg	1	10	11	Correct	20.249	STD+YES+ACE
56	21	Normal	High School	Asian or Pacific Islanders	8	English	Yes	female	30	2	3	0	NAP	FOP	0	2569	NAP_FOP_NO.jpg	5	11	0	Correct	2.569	FOP+NO+NAP
56	21	Normal	High School	Asian or Pacific Islanders	8	English	Yes	female	30	2	4	1	CIM	FOP	1	3436	CIM_FOP_YES.jpg	2	12	11	Correct	3.436	FOP+YES+CIM
56	21	Normal	High School	Asian or Pacific Islanders	8	English	Yes	female	30	2	5	0	GUA	FOP	0	8211	GUA_FOP_NO.jpg	3	13	0	Correct	8.211	FOP+NO+GUA
56	21	Normal	High School	Asian or Pacific Islanders	8	English	Yes	female	30	2	6	1	RAN	FOP	1	34222	RAN_FOP_YES.jpg	8	14	11	Correct	34.222	FOP+YES+RAN
56	21	Normal	High School	Asian or Pacific Islanders	8	English	Yes	female	30	2	7	0	PHN	STD	0	5453	PHN_STD_NO.jpg	7	15	0	Correct	5.453	STD+NO+PHN
56	21	Normal	High School	Asian or Pacific Islanders	8	English	Yes	female	30	2	8	0	OME	FOP	0	2284	OME_FOP_NO.jpg	6	16	0	Correct	2.284	FOP+NO+OME
56	21	Normal	High School	Asian or Pacific Islanders	8	English	Yes	female	30	3	1	1	NAP	STD	1	10421	NAP_STD_YES.jpg	5	17	11	Correct	10.421	STD+YES+NAP
56	21	Normal	High School	Asian or Pacific Islanders	8	English	Yes	female	30	3	2	1	PHN	FOP	1	20705	PHN_FOP_YES.jpg	7	18	11	Correct	20.705	FOP+YES+PHN
56	21	Normal	High School	Asian or Pacific Islanders	8	English	Yes	female	30	3	3	0	IBU	STD	0	5044	IBU_STD_NO.jpg	4	19	0	Correct	5.044	STD+NO+IBU
56	21	Normal	High School	Asian or Pacific Islanders	8	English	Yes	female	30	3	4	0	CIM	FOP	1	21038	CIM_FOP_NO.jpg	2	20	10	Risky	21.038	FOP+NO+CIM
56	21	Normal	High School	Asian or Pacific Islanders	8	English	Yes	female	30	3	5	0	RAN	FOP	0	5193	RAN_FOP_NO.jpg	8	21	0	Correct	5.193	FOP+NO+RAN
56	21	Normal	High School	Asian or Pacific Islanders	8	English	Yes	female	30	3	6	1	OME	STD	1	18660	OME_STD_YES.jpg	6	22	11	Correct	18.66	STD+YES+OME
56	21	Normal	High School	Asian or Pacific Islanders	8	English	Yes	female	30	3	7	1	ACE	FOP	1	3616	ACE_FOP_YES.jpg	1	23	11	Correct	3.616	FOP+YES+ACE
56	21	Normal	High School	Asian or Pacific Islanders	8	English	Yes	female	30	3	8	0	GUA	STD	0	3173	GUA_STD_NO.jpg	3	24	0	Correct	3.173	STD+NO+GUA
56	21	Normal	High School	Asian or Pacific Islanders	8	English	Yes	female	30	4	1	1	NAP	FOP	1	2478	NAP_FOP_YES.jpg	5	25	11	Correct	2.478	FOP+YES+NAP
56	21	Normal	High School	Asian or Pacific Islanders	8	English	Yes	female	30	4	2	0	RAN	STD	0	1887	RAN_STD_NO.jpg	8	26	0	Correct	1.887	STD+NO+RAN
56	21	Normal	High School	Asian or Pacific Islanders	8	English	Yes	female	30	4	3	0	IBU	FOP	0	2620	IBU_FOP_NO.jpg	4	27	0	Correct	2.62	FOP+NO+IBU
56	21	Normal	High School	Asian or Pacific Islanders	8	English	Yes	female	30	4	4	1	OME	FOP	1	2247	OME_FOP_YES.jpg	6	28	11	Correct	2.247	FOP+YES+OME
56	21	Normal	High School	Asian or Pacific Islanders	8	English	Yes	female	30	4	5	0	CIM	STD	1	5448	CIM_STD_NO.jpg	2	29	10	Risky	5.448	STD+NO+CIM
56	21	Normal	High School	Asian or Pacific Islanders	8	English	Yes	female	30	4	6	1	GUA	FOP	1	1368	GUA_FOP_YES.jpg	3	30	11	Correct	1.368	FOP+YES+GUA
56	21	Normal	High School	Asian or Pacific Islanders	8	English	Yes	female	30	4	7	0	ACE	STD	0	3546	ACE_STD_NO.jpg	1	31	0	Correct	3.546	STD+NO+ACE
56	21	Normal	High School	Asian or Pacific Islanders	8	English	Yes	female	30	4	8	1	PHN	STD	1	1802	PHN_STD_YES.jpg	7	32	11	Correct	1.802	STD+YES+PHN
57	41	Normal	Bachelor Degree	White, non-Hispanic	8	English	Yes	female	20	1	1	0	IBU	FOP	0	14458	IBU_FOP_NO.jpg	4	1	0	Correct	14.458	FOP+NO+IBU
57	41	Normal	Bachelor Degree	White, non-Hispanic	8	English	Yes	female	20	1	2	1	PHN	FOP	1	8243	PHN_FOP_YES.jpg	7	2	11	Correct	8.243	FOP+YES+PHN
57	41	Normal	Bachelor Degree	White, non-Hispanic	8	English	Yes	female	20	1	3	1	GUA	FOP	1	6125	GUA_FOP_YES.jpg	3	3	11	Correct	6.125	FOP+YES+GUA
57	41	Normal	Bachelor Degree	White, non-Hispanic	8	English	Yes	female	20	1	4	1	RAN	STD	1	48561	RAN_STD_YES.jpg	8	4	11	Correct	48.561	STD+YES+RAN
57	41	Normal	Bachelor Degree	White, non-Hispanic	8	English	Yes	female	20	1	5	0	OME	STD	0	20311	OME_STD_NO.jpg	6	5	0	Correct	20.311	STD+NO+OME
57	41	Normal	Bachelor Degree	White, non-Hispanic	8	English	Yes	female	20	1	6	0	NAP	STD	0	14421	NAP_STD_NO.jpg	5	6	0	Correct	14.421	STD+NO+NAP
57	41	Normal	Bachelor Degree	White, non-Hispanic	8	English	Yes	female	20	1	7	1	ACE	FOP	1	2963	ACE_FOP_YES.jpg	1	7	11	Correct	2.963	FOP+YES+ACE
57	41	Normal	Bachelor Degree	White, non-Hispanic	8	English	Yes	female	20	1	8	0	CIM	FOP	0	1368	CIM_FOP_NO.jpg	2	8	0	Correct	1.368	FOP+NO+CIM
57	41	Normal	Bachelor Degree	White, non-Hispanic	8	English	Yes	female	20	2	1	0	OME	FOP	0	4869	OME_FOP_NO.jpg	6	9	0	Correct	4.869	FOP+NO+OME
57	41	Normal	Bachelor Degree	White, non-Hispanic	8	English	Yes	female	20	2	2	0	RAN	STD	0	13435	RAN_STD_NO.jpg	8	10	0	Correct	13.435	STD+NO+RAN
57	41	Normal	Bachelor Degree	White, non-Hispanic	8	English	Yes	female	20	2	3	1	CIM	STD	1	22352	CIM_STD_YES.jpg	2	11	11	Correct	22.352	STD+YES+CIM
57	41	Normal	Bachelor Degree	White, non-Hispanic	8	English	Yes	female	20	2	4	0	ACE	STD	1	26380	ACE_STD_NO.jpg	1	12	10	Risky	26.38	STD+NO+ACE
57	41	Normal	Bachelor Degree	White, non-Hispanic	8	English	Yes	female	20	2	5	0	NAP	FOP	0	6888	NAP_FOP_NO.jpg	5	13	0	Correct	6.888	FOP+NO+NAP
57	41	Normal	Bachelor Degree	White, non-Hispanic	8	English	Yes	female	20	2	6	1	IBU	FOP	1	2397	IBU_FOP_YES.jpg	4	14	11	Correct	2.397	FOP+YES+IBU
57	41	Normal	Bachelor Degree	White, non-Hispanic	8	English	Yes	female	20	2	7	0	PHN	STD	0	11601	PHN_STD_NO.jpg	7	15	0	Correct	11.601	STD+NO+PHN
57	41	Normal	Bachelor Degree	White, non-Hispanic	8	English	Yes	female	20	2	8	1	GUA	STD	1	16603	GUA_STD_YES.jpg	3	16	11	Correct	16.603	STD+YES+GUA
57	41	Normal	Bachelor Degree	White, non-Hispanic	8	English	Yes	female	20	3	1	0	IBU	STD	0	13450	IBU_STD_NO.jpg	4	17	0	Correct	13.45	STD+NO+IBU
57	41	Normal	Bachelor Degree	White, non-Hispanic	8	English	Yes	female	20	3	2	1	CIM	FOP	1	1405	CIM_FOP_YES.jpg	2	18	11	Correct	1.405	FOP+YES+CIM
57	41	Normal	Bachelor Degree	White, non-Hispanic	8	English	Yes	female	20	3	3	0	RAN	FOP	0	730	RAN_FOP_NO.jpg	8	19	0	Correct	0.73	FOP+NO+RAN
57	41	Normal	Bachelor Degree	White, non-Hispanic	8	English	Yes	female	20	3	4	1	OME	STD	1	29262	OME_STD_YES.jpg	6	20	11	Correct	29.262	STD+YES+OME
57	41	Normal	Bachelor Degree	White, non-Hispanic	8	English	Yes	female	20	3	5	0	PHN	FOP	0	1713	PHN_FOP_NO.jpg	7	21	0	Correct	1.713	FOP+NO+PHN
57	41	Normal	Bachelor Degree	White, non-Hispanic	8	English	Yes	female	20	3	6	1	NAP	FOP	1	731	NAP_FOP_YES.jpg	5	22	11	Correct	0.731	FOP+YES+NAP
57	41	Normal	Bachelor Degree	White, non-Hispanic	8	English	Yes	female	20	3	7	1	ACE	STD	1	16836	ACE_STD_YES.jpg	1	23	11	Correct	16.836	STD+YES+ACE
57	41	Normal	Bachelor Degree	White, non-Hispanic	8	English	Yes	female	20	3	8	0	GUA	STD	0	6624	GUA_STD_NO.jpg	3	24	0	Correct	6.624	STD+NO+GUA
57	41	Normal	Bachelor Degree	White, non-Hispanic	8	English	Yes	female	20	4	1	0	GUA	FOP	0	2109	GUA_FOP_NO.jpg	3	25	0	Correct	2.109	FOP+NO+GUA
57	41	Normal	Bachelor Degree	White, non-Hispanic	8	English	Yes	female	20	4	2	1	OME	FOP	1	1609	OME_FOP_YES.jpg	6	26	11	Correct	1.609	FOP+YES+OME
57	41	Normal	Bachelor Degree	White, non-Hispanic	8	English	Yes	female	20	4	3	1	NAP	STD	1	19727	NAP_STD_YES.jpg	5	27	11	Correct	19.727	STD+YES+NAP
57	41	Normal	Bachelor Degree	White, non-Hispanic	8	English	Yes	female	20	4	4	1	RAN	FOP	1	900	RAN_FOP_YES.jpg	8	28	11	Correct	0.9	FOP+YES+RAN
57	41	Normal	Bachelor Degree	White, non-Hispanic	8	English	Yes	female	20	4	5	1	PHN	STD	1	22813	PHN_STD_YES.jpg	7	29	11	Correct	22.813	STD+YES+PHN
57	41	Normal	Bachelor Degree	White, non-Hispanic	8	English	Yes	female	20	4	6	1	IBU	STD	1	23437	IBU_STD_YES.jpg	4	30	11	Correct	23.437	STD+YES+IBU
57	41	Normal	Bachelor Degree	White, non-Hispanic	8	English	Yes	female	20	4	7	0	CIM	STD	0	16743	CIM_STD_NO.jpg	2	31	0	Correct	16.743	STD+NO+CIM
57	41	Normal	Bachelor Degree	White, non-Hispanic	8	English	Yes	female	20	4	8	0	ACE	FOP	0	1106	ACE_FOP_NO.jpg	1	32	0	Correct	1.106	FOP+NO+ACE
58	40	Normal	Bachelor Degree	White, non-Hispanic	8	English	Yes	female	30	1	1	1	NAP	FOP	1	9007	NAP_FOP_YES.jpg	5	1	11	Correct	9.007	FOP+YES+NAP
58	40	Normal	Bachelor Degree	White, non-Hispanic	8	English	Yes	female	30	1	2	1	CIM	FOP	1	10145	CIM_FOP_YES.jpg	2	2	11	Correct	10.145	FOP+YES+CIM
58	40	Normal	Bachelor Degree	White, non-Hispanic	8	English	Yes	female	30	1	3	0	RAN	FOP	0	10461	RAN_FOP_NO.jpg	8	3	0	Correct	10.461	FOP+NO+RAN
58	40	Normal	Bachelor Degree	White, non-Hispanic	8	English	Yes	female	30	1	4	0	GUA	FOP	0	5020	GUA_FOP_NO.jpg	3	4	0	Correct	5.02	FOP+NO+GUA
58	40	Normal	Bachelor Degree	White, non-Hispanic	8	English	Yes	female	30	1	5	0	OME	STD	0	10551	OME_STD_NO.jpg	6	5	0	Correct	10.551	STD+NO+OME
58	40	Normal	Bachelor Degree	White, non-Hispanic	8	English	Yes	female	30	1	6	0	PHN	FOP	0	10041	PHN_FOP_NO.jpg	7	6	0	Correct	10.041	FOP+NO+PHN
58	40	Normal	Bachelor Degree	White, non-Hispanic	8	English	Yes	female	30	1	7	1	IBU	STD	1	25362	IBU_STD_YES.jpg	4	7	11	Correct	25.362	STD+YES+IBU
58	40	Normal	Bachelor Degree	White, non-Hispanic	8	English	Yes	female	30	1	8	1	ACE	STD	1	15493	ACE_STD_YES.jpg	1	8	11	Correct	15.493	STD+YES+ACE
58	40	Normal	Bachelor Degree	White, non-Hispanic	8	English	Yes	female	30	2	1	0	CIM	STD	0	10619	CIM_STD_NO.jpg	2	9	0	Correct	10.619	STD+NO+CIM
58	40	Normal	Bachelor Degree	White, non-Hispanic	8	English	Yes	female	30	2	2	1	GUA	STD	1	14868	GUA_STD_YES.jpg	3	10	11	Correct	14.868	STD+YES+GUA
58	40	Normal	Bachelor Degree	White, non-Hispanic	8	English	Yes	female	30	2	3	0	OME	FOP	0	5927	OME_FOP_NO.jpg	6	11	0	Correct	5.927	FOP+NO+OME
58	40	Normal	Bachelor Degree	White, non-Hispanic	8	English	Yes	female	30	2	4	0	PHN	STD	0	5018	PHN_STD_NO.jpg	7	12	0	Correct	5.018	STD+NO+PHN
58	40	Normal	Bachelor Degree	White, non-Hispanic	8	English	Yes	female	30	2	5	1	ACE	FOP	1	4037	ACE_FOP_YES.jpg	1	13	11	Correct	4.037	FOP+YES+ACE
58	40	Normal	Bachelor Degree	White, non-Hispanic	8	English	Yes	female	30	2	6	1	RAN	FOP	1	5196	RAN_FOP_YES.jpg	8	14	11	Correct	5.196	FOP+YES+RAN
58	40	Normal	Bachelor Degree	White, non-Hispanic	8	English	Yes	female	30	2	7	1	NAP	STD	1	16709	NAP_STD_YES.jpg	5	15	11	Correct	16.709	STD+YES+NAP
58	40	Normal	Bachelor Degree	White, non-Hispanic	8	English	Yes	female	30	2	8	0	IBU	FOP	0	1540	IBU_FOP_NO.jpg	4	16	0	Correct	1.54	FOP+NO+IBU
58	40	Normal	Bachelor Degree	White, non-Hispanic	8	English	Yes	female	30	3	1	1	OME	FOP	1	1280	OME_FOP_YES.jpg	6	17	11	Correct	1.28	FOP+YES+OME
58	40	Normal	Bachelor Degree	White, non-Hispanic	8	English	Yes	female	30	3	2	0	GUA	STD	0	4391	GUA_STD_NO.jpg	3	18	0	Correct	4.391	STD+NO+GUA
58	40	Normal	Bachelor Degree	White, non-Hispanic	8	English	Yes	female	30	3	3	1	IBU	FOP	1	1137	IBU_FOP_YES.jpg	4	19	11	Correct	1.137	FOP+YES+IBU
58	40	Normal	Bachelor Degree	White, non-Hispanic	8	English	Yes	female	30	3	4	1	PHN	FOP	1	1094	PHN_FOP_YES.jpg	7	20	11	Correct	1.094	FOP+YES+PHN
58	40	Normal	Bachelor Degree	White, non-Hispanic	8	English	Yes	female	30	3	5	0	NAP	FOP	0	1014	NAP_FOP_NO.jpg	5	21	0	Correct	1.014	FOP+NO+NAP
58	40	Normal	Bachelor Degree	White, non-Hispanic	8	English	Yes	female	30	3	6	0	RAN	STD	0	10733	RAN_STD_NO.jpg	8	22	0	Correct	10.733	STD+NO+RAN
58	40	Normal	Bachelor Degree	White, non-Hispanic	8	English	Yes	female	30	3	7	0	CIM	FOP	0	821	CIM_FOP_NO.jpg	2	23	0	Correct	0.821	FOP+NO+CIM
58	40	Normal	Bachelor Degree	White, non-Hispanic	8	English	Yes	female	30	3	8	0	ACE	STD	0	7901	ACE_STD_NO.jpg	1	24	0	Correct	7.901	STD+NO+ACE
58	40	Normal	Bachelor Degree	White, non-Hispanic	8	English	Yes	female	30	4	1	1	GUA	FOP	1	941	GUA_FOP_YES.jpg	3	25	11	Correct	0.941	FOP+YES+GUA
58	40	Normal	Bachelor Degree	White, non-Hispanic	8	English	Yes	female	30	4	2	0	ACE	FOP	0	1449	ACE_FOP_NO.jpg	1	26	0	Correct	1.449	FOP+NO+ACE
58	40	Normal	Bachelor Degree	White, non-Hispanic	8	English	Yes	female	30	4	3	1	PHN	STD	1	13840	PHN_STD_YES.jpg	7	27	11	Correct	13.84	STD+YES+PHN
58	40	Normal	Bachelor Degree	White, non-Hispanic	8	English	Yes	female	30	4	4	1	CIM	STD	1	3768	CIM_STD_YES.jpg	2	28	11	Correct	3.768	STD+YES+CIM
58	40	Normal	Bachelor Degree	White, non-Hispanic	8	English	Yes	female	30	4	5	1	RAN	STD	1	14382	RAN_STD_YES.jpg	8	29	11	Correct	14.382	STD+YES+RAN
58	40	Normal	Bachelor Degree	White, non-Hispanic	8	English	Yes	female	30	4	6	0	IBU	STD	0	23547	IBU_STD_NO.jpg	4	30	0	Correct	23.547	STD+NO+IBU
58	40	Normal	Bachelor Degree	White, non-Hispanic	8	English	Yes	female	30	4	7	1	OME	STD	1	15301	OME_STD_YES.jpg	6	31	11	Correct	15.301	STD+YES+OME
58	40	Normal	Bachelor Degree	White, non-Hispanic	8	English	Yes	female	30	4	8	0	NAP	STD	0	8182	NAP_STD_NO.jpg	5	32	0	Correct	8.182	STD+NO+NAP
59	56	Normal	Master Degree	White, non-Hispanic	8	English	Yes	female	30	1	1	1	RAN	FOP	1	21261	RAN_FOP_YES.jpg	8	1	11	Correct	21.261	FOP+YES+RAN
59	56	Normal	Master Degree	White, non-Hispanic	8	English	Yes	female	30	1	2	1	CIM	STD	1	47762	CIM_STD_YES.jpg	2	2	11	Correct	47.762	STD+YES+CIM
59	56	Normal	Master Degree	White, non-Hispanic	8	English	Yes	female	30	1	3	0	IBU	FOP	0	5330	IBU_FOP_NO.jpg	4	3	0	Correct	5.33	FOP+NO+IBU
59	56	Normal	Master Degree	White, non-Hispanic	8	English	Yes	female	30	1	4	0	NAP	FOP	0	3817	NAP_FOP_NO.jpg	5	4	0	Correct	3.817	FOP+NO+NAP
59	56	Normal	Master Degree	White, non-Hispanic	8	English	Yes	female	30	1	5	1	ACE	STD	1	35672	ACE_STD_YES.jpg	1	5	11	Correct	35.672	STD+YES+ACE
59	56	Normal	Master Degree	White, non-Hispanic	8	English	Yes	female	30	1	6	0	GUA	STD	0	12837	GUA_STD_NO.jpg	3	6	0	Correct	12.837	STD+NO+GUA
59	56	Normal	Master Degree	White, non-Hispanic	8	English	Yes	female	30	1	7	1	PHN	FOP	1	4652	PHN_FOP_YES.jpg	7	7	11	Correct	4.652	FOP+YES+PHN
59	56	Normal	Master Degree	White, non-Hispanic	8	English	Yes	female	30	1	8	0	OME	STD	0	30282	OME_STD_NO.jpg	6	8	0	Correct	30.282	STD+NO+OME
59	56	Normal	Master Degree	White, non-Hispanic	8	English	Yes	female	30	2	1	1	OME	STD	1	61539	OME_STD_YES.jpg	6	9	11	Correct	61.539	STD+YES+OME
59	56	Normal	Master Degree	White, non-Hispanic	8	English	Yes	female	30	2	2	0	PHN	FOP	0	4154	PHN_FOP_NO.jpg	7	10	0	Correct	4.154	FOP+NO+PHN
59	56	Normal	Master Degree	White, non-Hispanic	8	English	Yes	female	30	2	3	0	NAP	STD	0	22033	NAP_STD_NO.jpg	5	11	0	Correct	22.033	STD+NO+NAP
59	56	Normal	Master Degree	White, non-Hispanic	8	English	Yes	female	30	2	4	0	IBU	STD	0	29135	IBU_STD_NO.jpg	4	12	0	Correct	29.135	STD+NO+IBU
59	56	Normal	Master Degree	White, non-Hispanic	8	English	Yes	female	30	2	5	1	ACE	FOP	1	4121	ACE_FOP_YES.jpg	1	13	11	Correct	4.121	FOP+YES+ACE
59	56	Normal	Master Degree	White, non-Hispanic	8	English	Yes	female	30	2	6	1	GUA	STD	1	30689	GUA_STD_YES.jpg	3	14	11	Correct	30.689	STD+YES+GUA
59	56	Normal	Master Degree	White, non-Hispanic	8	English	Yes	female	30	2	7	0	CIM	STD	0	15427	CIM_STD_NO.jpg	2	15	0	Correct	15.427	STD+NO+CIM
59	56	Normal	Master Degree	White, non-Hispanic	8	English	Yes	female	30	2	8	0	RAN	STD	0	13358	RAN_STD_NO.jpg	8	16	0	Correct	13.358	STD+NO+RAN
59	56	Normal	Master Degree	White, non-Hispanic	8	English	Yes	female	30	3	1	1	RAN	STD	1	58387	RAN_STD_YES.jpg	8	17	11	Correct	58.387	STD+YES+RAN
59	56	Normal	Master Degree	White, non-Hispanic	8	English	Yes	female	30	3	2	1	IBU	FOP	1	5083	IBU_FOP_YES.jpg	4	18	11	Correct	5.083	FOP+YES+IBU
59	56	Normal	Master Degree	White, non-Hispanic	8	English	Yes	female	30	3	3	1	NAP	FOP	1	6418	NAP_FOP_YES.jpg	5	19	11	Correct	6.418	FOP+YES+NAP
59	56	Normal	Master Degree	White, non-Hispanic	8	English	Yes	female	30	3	4	1	PHN	STD	1	44881	PHN_STD_YES.jpg	7	20	11	Correct	44.881	STD+YES+PHN
59	56	Normal	Master Degree	White, non-Hispanic	8	English	Yes	female	30	3	5	0	ACE	FOP	0	2699	ACE_FOP_NO.jpg	1	21	0	Correct	2.699	FOP+NO+ACE
59	56	Normal	Master Degree	White, non-Hispanic	8	English	Yes	female	30	3	6	0	CIM	FOP	0	5167	CIM_FOP_NO.jpg	2	22	0	Correct	5.167	FOP+NO+CIM
59	56	Normal	Master Degree	White, non-Hispanic	8	English	Yes	female	30	3	7	1	GUA	FOP	1	3126	GUA_FOP_YES.jpg	3	23	11	Correct	3.126	FOP+YES+GUA
59	56	Normal	Master Degree	White, non-Hispanic	8	English	Yes	female	30	3	8	0	OME	FOP	0	4716	OME_FOP_NO.jpg	6	24	0	Correct	4.716	FOP+NO+OME
59	56	Normal	Master Degree	White, non-Hispanic	8	English	Yes	female	30	4	1	0	RAN	FOP	0	3960	RAN_FOP_NO.jpg	8	25	0	Correct	3.96	FOP+NO+RAN
59	56	Normal	Master Degree	White, non-Hispanic	8	English	Yes	female	30	4	2	1	CIM	FOP	1	3793	CIM_FOP_YES.jpg	2	26	11	Correct	3.793	FOP+YES+CIM
59	56	Normal	Master Degree	White, non-Hispanic	8	English	Yes	female	30	4	3	0	GUA	FOP	0	2373	GUA_FOP_NO.jpg	3	27	0	Correct	2.373	FOP+NO+GUA
59	56	Normal	Master Degree	White, non-Hispanic	8	English	Yes	female	30	4	4	1	NAP	STD	1	67911	NAP_STD_YES.jpg	5	28	11	Correct	67.911	STD+YES+NAP
59	56	Normal	Master Degree	White, non-Hispanic	8	English	Yes	female	30	4	5	1	IBU	STD	1	63414	IBU_STD_YES.jpg	4	29	11	Correct	63.414	STD+YES+IBU
59	56	Normal	Master Degree	White, non-Hispanic	8	English	Yes	female	30	4	6	0	PHN	STD	0	15655	PHN_STD_NO.jpg	7	30	0	Correct	15.655	STD+NO+PHN
59	56	Normal	Master Degree	White, non-Hispanic	8	English	Yes	female	30	4	7	0	ACE	STD	0	23917	ACE_STD_NO.jpg	1	31	0	Correct	23.917	STD+NO+ACE
59	56	Normal	Master Degree	White, non-Hispanic	8	English	Yes	female	30	4	8	1	OME	FOP	1	3278	OME_FOP_YES.jpg	6	32	11	Correct	3.278	FOP+YES+OME
60	47	Normal	Doctor Degree	White, non-Hispanic	8	English	Yes	female	30	1	1	0	NAP	STD	0	31201	NAP_STD_NO.jpg	5	1	0	Correct	31.201	STD+NO+NAP
60	47	Normal	Doctor Degree	White, non-Hispanic	8	English	Yes	female	30	1	2	1	PHN	STD	1	22893	PHN_STD_YES.jpg	7	2	11	Correct	22.893	STD+YES+PHN
60	47	Normal	Doctor Degree	White, non-Hispanic	8	English	Yes	female	30	1	3	1	GUA	STD	1	34737	GUA_STD_YES.jpg	3	3	11	Correct	34.737	STD+YES+GUA
60	47	Normal	Doctor Degree	White, non-Hispanic	8	English	Yes	female	30	1	4	0	ACE	FOP	0	23642	ACE_FOP_NO.jpg	1	4	0	Correct	23.642	FOP+NO+ACE
60	47	Normal	Doctor Degree	White, non-Hispanic	8	English	Yes	female	30	1	5	0	RAN	STD	0	21119	RAN_STD_NO.jpg	8	5	0	Correct	21.119	STD+NO+RAN
60	47	Normal	Doctor Degree	White, non-Hispanic	8	English	Yes	female	30	1	6	0	CIM	STD	0	15004	CIM_STD_NO.jpg	2	6	0	Correct	15.004	STD+NO+CIM
60	47	Normal	Doctor Degree	White, non-Hispanic	8	English	Yes	female	30	1	7	1	IBU	STD	1	49685	IBU_STD_YES.jpg	4	7	11	Correct	49.685	STD+YES+IBU
60	47	Normal	Doctor Degree	White, non-Hispanic	8	English	Yes	female	30	1	8	0	OME	STD	0	11793	OME_STD_NO.jpg	6	8	0	Correct	11.793	STD+NO+OME
60	47	Normal	Doctor Degree	White, non-Hispanic	8	English	Yes	female	30	2	1	1	RAN	STD	1	50566	RAN_STD_YES.jpg	8	9	11	Correct	50.566	STD+YES+RAN
60	47	Normal	Doctor Degree	White, non-Hispanic	8	English	Yes	female	30	2	2	0	OME	FOP	0	21755	OME_FOP_NO.jpg	6	10	0	Correct	21.755	FOP+NO+OME
60	47	Normal	Doctor Degree	White, non-Hispanic	8	English	Yes	female	30	2	3	0	PHN	STD	0	17116	PHN_STD_NO.jpg	7	11	0	Correct	17.116	STD+NO+PHN
60	47	Normal	Doctor Degree	White, non-Hispanic	8	English	Yes	female	30	2	4	0	ACE	STD	0	15319	ACE_STD_NO.jpg	1	12	0	Correct	15.319	STD+NO+ACE
60	47	Normal	Doctor Degree	White, non-Hispanic	8	English	Yes	female	30	2	5	1	NAP	STD	1	51894	NAP_STD_YES.jpg	5	13	11	Correct	51.894	STD+YES+NAP
60	47	Normal	Doctor Degree	White, non-Hispanic	8	English	Yes	female	30	2	6	1	GUA	FOP	1	30751	GUA_FOP_YES.jpg	3	14	11	Correct	30.751	FOP+YES+GUA
60	47	Normal	Doctor Degree	White, non-Hispanic	8	English	Yes	female	30	2	7	0	IBU	STD	0	119419	IBU_STD_NO.jpg	4	15	0	Correct	119.419	STD+NO+IBU
60	47	Normal	Doctor Degree	White, non-Hispanic	8	English	Yes	female	30	2	8	1	CIM	FOP	1	24520	CIM_FOP_YES.jpg	2	16	11	Correct	24.52	FOP+YES+CIM
60	47	Normal	Doctor Degree	White, non-Hispanic	8	English	Yes	female	30	3	1	0	IBU	FOP	0	24060	IBU_FOP_NO.jpg	4	17	0	Correct	24.06	FOP+NO+IBU
60	47	Normal	Doctor Degree	White, non-Hispanic	8	English	Yes	female	30	3	2	0	RAN	FOP	0	10288	RAN_FOP_NO.jpg	8	18	0	Correct	10.288	FOP+NO+RAN
60	47	Normal	Doctor Degree	White, non-Hispanic	8	English	Yes	female	30	3	3	1	OME	STD	1	58694	OME_STD_YES.jpg	6	19	11	Correct	58.694	STD+YES+OME
60	47	Normal	Doctor Degree	White, non-Hispanic	8	English	Yes	female	30	3	4	0	PHN	FOP	0	13786	PHN_FOP_NO.jpg	7	20	0	Correct	13.786	FOP+NO+PHN
60	47	Normal	Doctor Degree	White, non-Hispanic	8	English	Yes	female	30	3	5	0	GUA	FOP	0	11149	GUA_FOP_NO.jpg	3	21	0	Correct	11.149	FOP+NO+GUA
60	47	Normal	Doctor Degree	White, non-Hispanic	8	English	Yes	female	30	3	6	0	CIM	FOP	0	12589	CIM_FOP_NO.jpg	2	22	0	Correct	12.589	FOP+NO+CIM
60	47	Normal	Doctor Degree	White, non-Hispanic	8	English	Yes	female	30	3	7	0	NAP	FOP	0	26476	NAP_FOP_NO.jpg	5	23	0	Correct	26.476	FOP+NO+NAP
60	47	Normal	Doctor Degree	White, non-Hispanic	8	English	Yes	female	30	3	8	1	ACE	FOP	1	35592	ACE_FOP_YES.jpg	1	24	11	Correct	35.592	FOP+YES+ACE
60	47	Normal	Doctor Degree	White, non-Hispanic	8	English	Yes	female	30	4	1	0	GUA	STD	0	7767	GUA_STD_NO.jpg	3	25	0	Correct	7.767	STD+NO+GUA
60	47	Normal	Doctor Degree	White, non-Hispanic	8	English	Yes	female	30	4	2	1	IBU	FOP	1	44954	IBU_FOP_YES.jpg	4	26	11	Correct	44.954	FOP+YES+IBU
60	47	Normal	Doctor Degree	White, non-Hispanic	8	English	Yes	female	30	4	3	1	NAP	FOP	1	10717	NAP_FOP_YES.jpg	5	27	11	Correct	10.717	FOP+YES+NAP
60	47	Normal	Doctor Degree	White, non-Hispanic	8	English	Yes	female	30	4	4	1	CIM	STD	1	23803	CIM_STD_YES.jpg	2	28	11	Correct	23.803	STD+YES+CIM
60	47	Normal	Doctor Degree	White, non-Hispanic	8	English	Yes	female	30	4	5	1	PHN	FOP	1	29365	PHN_FOP_YES.jpg	7	29	11	Correct	29.365	FOP+YES+PHN
60	47	Normal	Doctor Degree	White, non-Hispanic	8	English	Yes	female	30	4	6	1	RAN	FOP	1	36465	RAN_FOP_YES.jpg	8	30	11	Correct	36.465	FOP+YES+RAN
60	47	Normal	Doctor Degree	White, non-Hispanic	8	English	Yes	female	30	4	7	1	OME	FOP	1	21349	OME_FOP_YES.jpg	6	31	11	Correct	21.349	FOP+YES+OME
60	47	Normal	Doctor Degree	White, non-Hispanic	8	English	Yes	female	30	4	8	1	ACE	STD	1	11091	ACE_STD_YES.jpg	1	32	11	Correct	11.091	STD+YES+ACE
61	73	Normal	Associate Degree	White, non-Hispanic	8	English	No	female	20	1	1	0	OME	STD	0	5841	OME_STD_NO.jpg	6	1	0	Correct	5.841	STD+NO+OME
61	73	Normal	Associate Degree	White, non-Hispanic	8	English	No	female	20	1	2	1	GUA	STD	1	3601	GUA_STD_YES.jpg	3	2	11	Correct	3.601	STD+YES+GUA
61	73	Normal	Associate Degree	White, non-Hispanic	8	English	No	female	20	1	3	0	RAN	FOP	1	16320	RAN_FOP_NO.jpg	8	3	10	Risky	16.32	FOP+NO+RAN
61	73	Normal	Associate Degree	White, non-Hispanic	8	English	No	female	20	1	4	0	CIM	FOP	0	9180	CIM_FOP_NO.jpg	2	4	0	Correct	9.18	FOP+NO+CIM
61	73	Normal	Associate Degree	White, non-Hispanic	8	English	No	female	20	1	5	1	PHN	FOP	1	14290	PHN_FOP_YES.jpg	7	5	11	Correct	14.29	FOP+YES+PHN
61	73	Normal	Associate Degree	White, non-Hispanic	8	English	No	female	20	1	6	1	ACE	FOP	1	10316	ACE_FOP_YES.jpg	1	6	11	Correct	10.316	FOP+YES+ACE
61	73	Normal	Associate Degree	White, non-Hispanic	8	English	No	female	20	1	7	1	IBU	STD	1	15821	IBU_STD_YES.jpg	4	7	11	Correct	15.821	STD+YES+IBU
61	73	Normal	Associate Degree	White, non-Hispanic	8	English	No	female	20	1	8	0	NAP	FOP	0	7154	NAP_FOP_NO.jpg	5	8	0	Correct	7.154	FOP+NO+NAP
61	73	Normal	Associate Degree	White, non-Hispanic	8	English	No	female	20	2	1	0	ACE	STD	0	16327	ACE_STD_NO.jpg	1	9	0	Correct	16.327	STD+NO+ACE
61	73	Normal	Associate Degree	White, non-Hispanic	8	English	No	female	20	2	2	1	CIM	FOP	1	3989	CIM_FOP_YES.jpg	2	10	11	Correct	3.989	FOP+YES+CIM
61	73	Normal	Associate Degree	White, non-Hispanic	8	English	No	female	20	2	3	0	NAP	STD	0	3124	NAP_STD_NO.jpg	5	11	0	Correct	3.124	STD+NO+NAP
61	73	Normal	Associate Degree	White, non-Hispanic	8	English	No	female	20	2	4	0	PHN	FOP	1	3733	PHN_FOP_NO.jpg	7	12	10	Risky	3.733	FOP+NO+PHN
61	73	Normal	Associate Degree	White, non-Hispanic	8	English	No	female	20	2	5	1	OME	STD	1	15742	OME_STD_YES.jpg	6	13	11	Correct	15.742	STD+YES+OME
61	73	Normal	Associate Degree	White, non-Hispanic	8	English	No	female	20	2	6	0	RAN	STD	1	14037	RAN_STD_NO.jpg	8	14	10	Risky	14.037	STD+NO+RAN
61	73	Normal	Associate Degree	White, non-Hispanic	8	English	No	female	20	2	7	0	IBU	STD	0	23832	IBU_STD_NO.jpg	4	15	0	Correct	23.832	STD+NO+IBU
61	73	Normal	Associate Degree	White, non-Hispanic	8	English	No	female	20	2	8	1	GUA	FOP	1	2381	GUA_FOP_YES.jpg	3	16	11	Correct	2.381	FOP+YES+GUA
61	73	Normal	Associate Degree	White, non-Hispanic	8	English	No	female	20	3	1	1	OME	FOP	1	14619	OME_FOP_YES.jpg	6	17	11	Correct	14.619	FOP+YES+OME
61	73	Normal	Associate Degree	White, non-Hispanic	8	English	No	female	20	3	2	1	PHN	STD	1	3117	PHN_STD_YES.jpg	7	18	11	Correct	3.117	STD+YES+PHN
61	73	Normal	Associate Degree	White, non-Hispanic	8	English	No	female	20	3	3	0	GUA	FOP	0	7549	GUA_FOP_NO.jpg	3	19	0	Correct	7.549	FOP+NO+GUA
61	73	Normal	Associate Degree	White, non-Hispanic	8	English	No	female	20	3	4	0	ACE	FOP	0	15641	ACE_FOP_NO.jpg	1	20	0	Correct	15.641	FOP+NO+ACE
61	73	Normal	Associate Degree	White, non-Hispanic	8	English	No	female	20	3	5	1	IBU	FOP	1	2758	IBU_FOP_YES.jpg	4	21	11	Correct	2.758	FOP+YES+IBU
61	73	Normal	Associate Degree	White, non-Hispanic	8	English	No	female	20	3	6	0	CIM	STD	1	6392	CIM_STD_NO.jpg	2	22	10	Risky	6.392	STD+NO+CIM
61	73	Normal	Associate Degree	White, non-Hispanic	8	English	No	female	20	3	7	1	NAP	STD	1	2828	NAP_STD_YES.jpg	5	23	11	Correct	2.828	STD+YES+NAP
61	73	Normal	Associate Degree	White, non-Hispanic	8	English	No	female	20	3	8	1	RAN	STD	1	3191	RAN_STD_YES.jpg	8	24	11	Correct	3.191	STD+YES+RAN
61	73	Normal	Associate Degree	White, non-Hispanic	8	English	No	female	20	4	1	0	IBU	FOP	0	5393	IBU_FOP_NO.jpg	4	25	0	Correct	5.393	FOP+NO+IBU
61	73	Normal	Associate Degree	White, non-Hispanic	8	English	No	female	20	4	2	0	PHN	STD	1	4129	PHN_STD_NO.jpg	7	26	10	Risky	4.129	STD+NO+PHN
61	73	Normal	Associate Degree	White, non-Hispanic	8	English	No	female	20	4	3	1	RAN	FOP	1	2552	RAN_FOP_YES.jpg	8	27	11	Correct	2.552	FOP+YES+RAN
61	73	Normal	Associate Degree	White, non-Hispanic	8	English	No	female	20	4	4	1	ACE	STD	1	4294	ACE_STD_YES.jpg	1	28	11	Correct	4.294	STD+YES+ACE
61	73	Normal	Associate Degree	White, non-Hispanic	8	English	No	female	20	4	5	0	GUA	STD	0	10267	GUA_STD_NO.jpg	3	29	0	Correct	10.267	STD+NO+GUA
61	73	Normal	Associate Degree	White, non-Hispanic	8	English	No	female	20	4	6	1	NAP	FOP	1	1938	NAP_FOP_YES.jpg	5	30	11	Correct	1.938	FOP+YES+NAP
61	73	Normal	Associate Degree	White, non-Hispanic	8	English	No	female	20	4	7	0	OME	FOP	0	2496	OME_FOP_NO.jpg	6	31	0	Correct	2.496	FOP+NO+OME
61	73	Normal	Associate Degree	White, non-Hispanic	8	English	No	female	20	4	8	1	CIM	STD	1	1998	CIM_STD_YES.jpg	2	32	11	Correct	1.998	STD+YES+CIM
62	61	Normal	Bachelor Degree	White, non-Hispanic	8	English	No	male	30	1	1	0	PHN	STD	0	21460	PHN_STD_NO.jpg	7	1	0	Correct	21.46	STD+NO+PHN
62	61	Normal	Bachelor Degree	White, non-Hispanic	8	English	No	male	30	1	2	1	RAN	FOP	1	22657	RAN_FOP_YES.jpg	8	2	11	Correct	22.657	FOP+YES+RAN
62	61	Normal	Bachelor Degree	White, non-Hispanic	8	English	No	male	30	1	3	1	ACE	STD	1	25942	ACE_STD_YES.jpg	1	3	11	Correct	25.942	STD+YES+ACE
62	61	Normal	Bachelor Degree	White, non-Hispanic	8	English	No	male	30	1	4	1	CIM	STD	1	31217	CIM_STD_YES.jpg	2	4	11	Correct	31.217	STD+YES+CIM
62	61	Normal	Bachelor Degree	White, non-Hispanic	8	English	No	male	30	1	5	0	NAP	FOP	0	21286	NAP_FOP_NO.jpg	5	5	0	Correct	21.286	FOP+NO+NAP
62	61	Normal	Bachelor Degree	White, non-Hispanic	8	English	No	male	30	1	6	0	GUA	FOP	0	13344	GUA_FOP_NO.jpg	3	6	0	Correct	13.344	FOP+NO+GUA
62	61	Normal	Bachelor Degree	White, non-Hispanic	8	English	No	male	30	1	7	0	IBU	FOP	0	24135	IBU_FOP_NO.jpg	4	7	0	Correct	24.135	FOP+NO+IBU
62	61	Normal	Bachelor Degree	White, non-Hispanic	8	English	No	male	30	1	8	0	OME	FOP	0	17942	OME_FOP_NO.jpg	6	8	0	Correct	17.942	FOP+NO+OME
62	61	Normal	Bachelor Degree	White, non-Hispanic	8	English	No	male	30	2	1	1	RAN	STD	1	9009	RAN_STD_YES.jpg	8	9	11	Correct	9.009	STD+YES+RAN
62	61	Normal	Bachelor Degree	White, non-Hispanic	8	English	No	male	30	2	2	1	CIM	FOP	1	6354	CIM_FOP_YES.jpg	2	10	11	Correct	6.354	FOP+YES+CIM
62	61	Normal	Bachelor Degree	White, non-Hispanic	8	English	No	male	30	2	3	1	IBU	FOP	1	18733	IBU_FOP_YES.jpg	4	11	11	Correct	18.733	FOP+YES+IBU
62	61	Normal	Bachelor Degree	White, non-Hispanic	8	English	No	male	30	2	4	1	OME	FOP	1	23353	OME_FOP_YES.jpg	6	12	11	Correct	23.353	FOP+YES+OME
62	61	Normal	Bachelor Degree	White, non-Hispanic	8	English	No	male	30	2	5	0	PHN	FOP	0	23349	PHN_FOP_NO.jpg	7	13	0	Correct	23.349	FOP+NO+PHN
62	61	Normal	Bachelor Degree	White, non-Hispanic	8	English	No	male	30	2	6	1	GUA	STD	1	29020	GUA_STD_YES.jpg	3	14	11	Correct	29.02	STD+YES+GUA
62	61	Normal	Bachelor Degree	White, non-Hispanic	8	English	No	male	30	2	7	1	NAP	STD	1	9835	NAP_STD_YES.jpg	5	15	11	Correct	9.835	STD+YES+NAP
62	61	Normal	Bachelor Degree	White, non-Hispanic	8	English	No	male	30	2	8	0	ACE	STD	0	4224	ACE_STD_NO.jpg	1	16	0	Correct	4.224	STD+NO+ACE
62	61	Normal	Bachelor Degree	White, non-Hispanic	8	English	No	male	30	3	1	1	PHN	STD	1	27809	PHN_STD_YES.jpg	7	17	11	Correct	27.809	STD+YES+PHN
62	61	Normal	Bachelor Degree	White, non-Hispanic	8	English	No	male	30	3	2	1	NAP	FOP	1	3976	NAP_FOP_YES.jpg	5	18	11	Correct	3.976	FOP+YES+NAP
62	61	Normal	Bachelor Degree	White, non-Hispanic	8	English	No	male	30	3	3	0	CIM	FOP	0	9570	CIM_FOP_NO.jpg	2	19	0	Correct	9.57	FOP+NO+CIM
62	61	Normal	Bachelor Degree	White, non-Hispanic	8	English	No	male	30	3	4	1	ACE	FOP	1	5749	ACE_FOP_YES.jpg	1	20	11	Correct	5.749	FOP+YES+ACE
62	61	Normal	Bachelor Degree	White, non-Hispanic	8	English	No	male	30	3	5	0	RAN	STD	0	20802	RAN_STD_NO.jpg	8	21	0	Correct	20.802	STD+NO+RAN
62	61	Normal	Bachelor Degree	White, non-Hispanic	8	English	No	male	30	3	6	0	IBU	STD	0	4702	IBU_STD_NO.jpg	4	22	0	Correct	4.702	STD+NO+IBU
62	61	Normal	Bachelor Degree	White, non-Hispanic	8	English	No	male	30	3	7	1	OME	STD	1	4201	OME_STD_YES.jpg	6	23	11	Correct	4.201	STD+YES+OME
62	61	Normal	Bachelor Degree	White, non-Hispanic	8	English	No	male	30	3	8	1	GUA	FOP	1	4785	GUA_FOP_YES.jpg	3	24	11	Correct	4.785	FOP+YES+GUA
62	61	Normal	Bachelor Degree	White, non-Hispanic	8	English	No	male	30	4	1	0	ACE	FOP	0	3739	ACE_FOP_NO.jpg	1	25	0	Correct	3.739	FOP+NO+ACE
62	61	Normal	Bachelor Degree	White, non-Hispanic	8	English	No	male	30	4	2	0	NAP	STD	0	3181	NAP_STD_NO.jpg	5	26	0	Correct	3.181	STD+NO+NAP
62	61	Normal	Bachelor Degree	White, non-Hispanic	8	English	No	male	30	4	3	0	RAN	FOP	0	7143	RAN_FOP_NO.jpg	8	27	0	Correct	7.143	FOP+NO+RAN
62	61	Normal	Bachelor Degree	White, non-Hispanic	8	English	No	male	30	4	4	1	PHN	FOP	1	6991	PHN_FOP_YES.jpg	7	28	11	Correct	6.991	FOP+YES+PHN
62	61	Normal	Bachelor Degree	White, non-Hispanic	8	English	No	male	30	4	5	1	IBU	STD	1	4222	IBU_STD_YES.jpg	4	29	11	Correct	4.222	STD+YES+IBU
62	61	Normal	Bachelor Degree	White, non-Hispanic	8	English	No	male	30	4	6	0	CIM	STD	0	9677	CIM_STD_NO.jpg	2	30	0	Correct	9.677	STD+NO+CIM
62	61	Normal	Bachelor Degree	White, non-Hispanic	8	English	No	male	30	4	7	0	GUA	STD	0	2606	GUA_STD_NO.jpg	3	31	0	Correct	2.606	STD+NO+GUA
62	61	Normal	Bachelor Degree	White, non-Hispanic	8	English	No	male	30	4	8	0	OME	STD	0	2717	OME_STD_NO.jpg	6	32	0	Correct	2.717	STD+NO+OME
63	37	Normal	Master Degree	Asian or Pacific Islanders	6	Other	Yes	male	20	1	1	0	NAP	STD	0	20779	NAP_STD_NO.jpg	5	1	0	Correct	20.779	STD+NO+NAP
63	37	Normal	Master Degree	Asian or Pacific Islanders	6	Other	Yes	male	20	1	2	1	ACE	FOP	1	75859	ACE_FOP_YES.jpg	1	2	11	Correct	75.859	FOP+YES+ACE
63	37	Normal	Master Degree	Asian or Pacific Islanders	6	Other	Yes	male	20	1	3	0	IBU	FOP	0	45400	IBU_FOP_NO.jpg	4	3	0	Correct	45.4	FOP+NO+IBU
63	37	Normal	Master Degree	Asian or Pacific Islanders	6	Other	Yes	male	20	1	4	0	CIM	STD	0	33257	CIM_STD_NO.jpg	2	4	0	Correct	33.257	STD+NO+CIM
63	37	Normal	Master Degree	Asian or Pacific Islanders	6	Other	Yes	male	20	1	5	1	RAN	FOP	1	41417	RAN_FOP_YES.jpg	8	5	11	Correct	41.417	FOP+YES+RAN
63	37	Normal	Master Degree	Asian or Pacific Islanders	6	Other	Yes	male	20	1	6	0	GUA	STD	0	17521	GUA_STD_NO.jpg	3	6	0	Correct	17.521	STD+NO+GUA
63	37	Normal	Master Degree	Asian or Pacific Islanders	6	Other	Yes	male	20	1	7	1	OME	FOP	1	49890	OME_FOP_YES.jpg	6	7	11	Correct	49.89	FOP+YES+OME
63	37	Normal	Master Degree	Asian or Pacific Islanders	6	Other	Yes	male	20	1	8	1	PHN	FOP	1	40425	PHN_FOP_YES.jpg	7	8	11	Correct	40.425	FOP+YES+PHN
63	37	Normal	Master Degree	Asian or Pacific Islanders	6	Other	Yes	male	20	2	1	0	ACE	STD	0	11582	ACE_STD_NO.jpg	1	9	0	Correct	11.582	STD+NO+ACE
63	37	Normal	Master Degree	Asian or Pacific Islanders	6	Other	Yes	male	20	2	2	1	IBU	STD	1	86071	IBU_STD_YES.jpg	4	10	11	Correct	86.071	STD+YES+IBU
63	37	Normal	Master Degree	Asian or Pacific Islanders	6	Other	Yes	male	20	2	3	1	OME	STD	1	29792	OME_STD_YES.jpg	6	11	11	Correct	29.792	STD+YES+OME
63	37	Normal	Master Degree	Asian or Pacific Islanders	6	Other	Yes	male	20	2	4	0	PHN	STD	0	31832	PHN_STD_NO.jpg	7	12	0	Correct	31.832	STD+NO+PHN
63	37	Normal	Master Degree	Asian or Pacific Islanders	6	Other	Yes	male	20	2	5	1	NAP	STD	1	47567	NAP_STD_YES.jpg	5	13	11	Correct	47.567	STD+YES+NAP
63	37	Normal	Master Degree	Asian or Pacific Islanders	6	Other	Yes	male	20	2	6	1	CIM	FOP	1	32166	CIM_FOP_YES.jpg	2	14	11	Correct	32.166	FOP+YES+CIM
63	37	Normal	Master Degree	Asian or Pacific Islanders	6	Other	Yes	male	20	2	7	0	RAN	FOP	0	15387	RAN_FOP_NO.jpg	8	15	0	Correct	15.387	FOP+NO+RAN
[truncated: 753 more rows]

## Sheet: Added data coding
Subject	Age	ColorDifferentiation	Education	Ethnicity	HealthLiteracy	Language	PerLab	Sex	VisualAcuity	BlockList.Cycle	Trial	CorrectAnswer[Trial]	Ingredient (Coded by TrialList #)	Layout	RtHolder.RESP	RtHolder.RT	TrialImage	TrialList	TrialList.Sample	CorrectnessResponse	Correctness (Coded back to Binary, Correct-1, other-0)	ResponseTime	VARIABLE	Subject	Age	ColorDifferentiation	Education	Ethnicity	HealthLiteracy	Language	PerLab	Sex	VisualAcuity	BlockList.Cycle	Trial	CorrectAnswer[Trial]	Ingredient	Layout	RtHolder.RESP	RtHolder.RT	TrialImage	TrialList	TrialList.Sample	CorrectnessResponse	Correctness	ResponseTime
1	23	Normal	Bachelor Degree	White, non-Hispanic	8	English	No	female	30	4	7	0	ACE	FOP	0	5813	ACE_FOP_NO.jpg	1	31	0	Correct	5.813	FOP+NO+ACE	1	23	1	0	1	1	1	0	0	1	4	7	0	1	1	0	5813	ACE_FOP_NO.jpg	1	31	0	1	5.813
1	23	Normal	Bachelor Degree	White, non-Hispanic	8	English	No	female	30	1	5	0	CIM	FOP	0	18618	CIM_FOP_NO.jpg	2	5	0	Correct	18.618	FOP+NO+CIM	1	23	1	0	1	1	1	0	0	1	1	5	0	2	1	0	18618	CIM_FOP_NO.jpg	2	5	0	1	18.618
1	23	Normal	Bachelor Degree	White, non-Hispanic	8	English	No	female	30	3	4	0	GUA	FOP	0	10760	GUA_FOP_NO.jpg	3	20	0	Correct	10.76	FOP+NO+GUA	1	23	1	0	1	1	1	0	0	1	3	4	0	3	1	0	10760	GUA_FOP_NO.jpg	3	20	0	1	10.76
1	23	Normal	Bachelor Degree	White, non-Hispanic	8	English	No	female	30	1	8	0	IBU	FOP	0	19988	IBU_FOP_NO.jpg	4	8	0	Correct	19.988	FOP+NO+IBU	1	23	1	0	1	1	1	0	0	1	1	8	0	4	1	0	19988	IBU_FOP_NO.jpg	4	8	0	1	19.988
1	23	Normal	Bachelor Degree	White, non-Hispanic	8	English	No	female	30	3	5	0	NAP	FOP	0	5046	NAP_FOP_NO.jpg	5	21	0	Correct	5.046	FOP+NO+NAP	1	23	1	0	1	1	1	0	0	1	3	5	0	5	1	0	5046	NAP_FOP_NO.jpg	5	21	0	1	5.046
1	23	Normal	Bachelor Degree	White, non-Hispanic	8	English	No	female	30	2	4	0	OME	FOP	0	15453	OME_FOP_NO.jpg	6	12	0	Correct	15.453	FOP+NO+OME	1	23	1	0	1	1	1	0	0	1	2	4	0	6	1	0	15453	OME_FOP_NO.jpg	6	12	0	1	15.453
1	23	Normal	Bachelor Degree	White, non-Hispanic	8	English	No	female	30	2	5	0	PHN	FOP	0	18831	PHN_FOP_NO.jpg	7	13	0	Correct	18.831	FOP+NO+PHN	1	23	1	0	1	1	1	0	0	1	2	5	0	7	1	0	18831	PHN_FOP_NO.jpg	7	13	0	1	18.831
1	23	Normal	Bachelor Degree	White, non-Hispanic	8	English	No	female	30	1	7	0	RAN	FOP	0	14740	RAN_FOP_NO.jpg	8	7	0	Correct	14.74	FOP+NO+RAN	1	23	1	0	1	1	1	0	0	1	1	7	0	8	1	0	14740	RAN_FOP_NO.jpg	8	7	0	1	14.74
1	23	Normal	Bachelor Degree	White, non-Hispanic	8	English	No	female	30	1	3	1	ACE	FOP	1	27547	ACE_FOP_YES.jpg	1	3	11	Correct	27.547	FOP+YES+ACE	1	23	1	0	1	1	1	0	0	1	1	3	1	1	1	1	27547	ACE_FOP_YES.jpg	1	3	11	1	27.547
1	23	Normal	Bachelor Degree	White, non-Hispanic	8	English	No	female	30	4	2	1	CIM	FOP	1	10031	CIM_FOP_YES.jpg	2	26	11	Correct	10.031	FOP+YES+CIM	1	23	1	0	1	1	1	0	0	1	4	2	1	2	1	1	10031	CIM_FOP_YES.jpg	2	26	11	1	10.031
1	23	Normal	Bachelor Degree	White, non-Hispanic	8	English	No	female	30	1	4	1	GUA	FOP	1	31637	GUA_FOP_YES.jpg	3	4	11	Correct	31.637	FOP+YES+GUA	1	23	1	0	1	1	1	0	0	1	1	4	1	3	1	1	31637	GUA_FOP_YES.jpg	3	4	11	1	31.637
1	23	Normal	Bachelor Degree	White, non-Hispanic	8	English	No	female	30	2	2	1	IBU	FOP	1	43605	IBU_FOP_YES.jpg	4	10	11	Correct	43.605	FOP+YES+IBU	1	23	1	0	1	1	1	0	0	1	2	2	1	4	1	1	43605	IBU_FOP_YES.jpg	4	10	11	1	43.605
1	23	Normal	Bachelor Degree	White, non-Hispanic	8	English	No	female	30	4	6	1	NAP	FOP	1	10042	NAP_FOP_YES.jpg	5	30	11	Correct	10.042	FOP+YES+NAP	1	23	1	0	1	1	1	0	0	1	4	6	1	5	1	1	10042	NAP_FOP_YES.jpg	5	30	11	1	10.042
1	23	Normal	Bachelor Degree	White, non-Hispanic	8	English	No	female	30	1	2	1	OME	FOP	1	51870	OME_FOP_YES.jpg	6	2	11	Correct	51.87	FOP+YES+OME	1	23	1	0	1	1	1	0	0	1	1	2	1	6	1	1	51870	OME_FOP_YES.jpg	6	2	11	1	51.87
1	23	Normal	Bachelor Degree	White, non-Hispanic	8	English	No	female	30	1	1	1	PHN	FOP	1	38273	PHN_FOP_YES.jpg	7	1	11	Correct	38.273	FOP+YES+PHN	1	23	1	0	1	1	1	0	0	1	1	1	1	7	1	1	38273	PHN_FOP_YES.jpg	7	1	11	1	38.273
1	23	Normal	Bachelor Degree	White, non-Hispanic	8	English	No	female	30	2	7	1	RAN	FOP	1	41376	RAN_FOP_YES.jpg	8	15	11	Correct	41.376	FOP+YES+RAN	1	23	1	0	1	1	1	0	0	1	2	7	1	8	1	1	41376	RAN_FOP_YES.jpg	8	15	11	1	41.376
1	23	Normal	Bachelor Degree	White, non-Hispanic	8	English	No	female	30	2	8	0	ACE	STD	0	15738	ACE_STD_NO.jpg	1	16	0	Correct	15.738	STD+NO+ACE	1	23	1	0	1	1	1	0	0	1	2	8	0	1	0	0	15738	ACE_STD_NO.jpg	1	16	0	1	15.738
1	23	Normal	Bachelor Degree	White, non-Hispanic	8	English	No	female	30	3	3	0	CIM	STD	0	6629	CIM_STD_NO.jpg	2	19	0	Correct	6.629	STD+NO+CIM	1	23	1	0	1	1	1	0	0	1	3	3	0	2	0	0	6629	CIM_STD_NO.jpg	2	19	0	1	6.629
1	23	Normal	Bachelor Degree	White, non-Hispanic	8	English	No	female	30	4	5	0	GUA	STD	0	4259	GUA_STD_NO.jpg	3	29	0	Correct	4.259	STD+NO+GUA	1	23	1	0	1	1	1	0	0	1	4	5	0	3	0	0	4259	GUA_STD_NO.jpg	3	29	0	1	4.259
1	23	Normal	Bachelor Degree	White, non-Hispanic	8	English	No	female	30	4	8	0	IBU	STD	0	7961	IBU_STD_NO.jpg	4	32	0	Correct	7.961	STD+NO+IBU	1	23	1	0	1	1	1	0	0	1	4	8	0	4	0	0	7961	IBU_STD_NO.jpg	4	32	0	1	7.961
1	23	Normal	Bachelor Degree	White, non-Hispanic	8	English	No	female	30	2	1	0	NAP	STD	0	9897	NAP_STD_NO.jpg	5	9	0	Correct	9.897	STD+NO+NAP	1	23	1	0	1	1	1	0	0	1	2	1	0	5	0	0	9897	NAP_STD_NO.jpg	5	9	0	1	9.897
1	23	Normal	Bachelor Degree	White, non-Hispanic	8	English	No	female	30	3	6	0	OME	STD	0	9362	OME_STD_NO.jpg	6	22	0	Correct	9.362	STD+NO+OME	1	23	1	0	1	1	1	0	0	1	3	6	0	6	0	0	9362	OME_STD_NO.jpg	6	22	0	1	9.362
1	23	Normal	Bachelor Degree	White, non-Hispanic	8	English	No	female	30	4	3	0	PHN	STD	0	4513	PHN_STD_NO.jpg	7	27	0	Correct	4.513	STD+NO+PHN	1	23	1	0	1	1	1	0	0	1	4	3	0	7	0	0	4513	PHN_STD_NO.jpg	7	27	0	1	4.513
1	23	Normal	Bachelor Degree	White, non-Hispanic	8	English	No	female	30	3	8	0	RAN	STD	0	10119	RAN_STD_NO.jpg	8	24	0	Correct	10.119	STD+NO+RAN	1	23	1	0	1	1	1	0	0	1	3	8	0	8	0	0	10119	RAN_STD_NO.jpg	8	24	0	1	10.119
1	23	Normal	Bachelor Degree	White, non-Hispanic	8	English	No	female	30	3	2	1	ACE	STD	1	11259	ACE_STD_YES.jpg	1	18	11	Correct	11.259	STD+YES+ACE	1	23	1	0	1	1	1	0	0	1	3	2	1	1	0	1	11259	ACE_STD_YES.jpg	1	18	11	1	11.259
1	23	Normal	Bachelor Degree	White, non-Hispanic	8	English	No	female	30	2	6	1	CIM	STD	1	23424	CIM_STD_YES.jpg	2	14	11	Correct	23.424	STD+YES+CIM	1	23	1	0	1	1	1	0	0	1	2	6	1	2	0	1	23424	CIM_STD_YES.jpg	2	14	11	1	23.424
1	23	Normal	Bachelor Degree	White, non-Hispanic	8	English	No	female	30	2	3	1	GUA	STD	1	15682	GUA_STD_YES.jpg	3	11	11	Correct	15.682	STD+YES+GUA	1	23	1	0	1	1	1	0	0	1	2	3	1	3	0	1	15682	GUA_STD_YES.jpg	3	11	11	1	15.682
1	23	Normal	Bachelor Degree	White, non-Hispanic	8	English	No	female	30	3	7	1	IBU	STD	0	24262	IBU_STD_YES.jpg	4	23	1	Conservative	24.262	STD+YES+IBU	1	23	1	0	1	1	1	0	0	1	3	7	1	4	0	0	24262	IBU_STD_YES.jpg	4	23	1	0	24.262
1	23	Normal	Bachelor Degree	White, non-Hispanic	8	English	No	female	30	1	6	1	NAP	STD	1	52980	NAP_STD_YES.jpg	5	6	11	Correct	52.98	STD+YES+NAP	1	23	1	0	1	1	1	0	0	1	1	6	1	5	0	1	52980	NAP_STD_YES.jpg	5	6	11	1	52.98
1	23	Normal	Bachelor Degree	White, non-Hispanic	8	English	No	female	30	4	1	1	OME	STD	0	42726	OME_STD_YES.jpg	6	25	1	Conservative	42.726	STD+YES+OME	1	23	1	0	1	1	1	0	0	1	4	1	1	6	0	0	42726	OME_STD_YES.jpg	6	25	1	0	42.726
1	23	Normal	Bachelor Degree	White, non-Hispanic	8	English	No	female	30	3	1	1	PHN	STD	1	13719	PHN_STD_YES.jpg	7	17	11	Correct	13.719	STD+YES+PHN	1	23	1	0	1	1	1	0	0	1	3	1	1	7	0	1	13719	PHN_STD_YES.jpg	7	17	11	1	13.719
1	23	Normal	Bachelor Degree	White, non-Hispanic	8	English	No	female	30	4	4	1	RAN	STD	1	15719	RAN_STD_YES.jpg	8	28	11	Correct	15.719	STD+YES+RAN	1	23	1	0	1	1	1	0	0	1	4	4	1	8	0	1	15719	RAN_STD_YES.jpg	8	28	11	1	15.719
2	41	Normal	High School	White, non-Hispanic	8	English	Yes	female	30	4	2	0	ACE	FOP	0	3651	ACE_FOP_NO.jpg	1	26	0	Correct	3.651	FOP+NO+ACE	2	41	1	0	1	1	1	1	0	1	4	2	0	1	1	0	3651	ACE_FOP_NO.jpg	1	26	0	1	3.651
2	41	Normal	High School	White, non-Hispanic	8	English	Yes	female	30	2	2	0	CIM	FOP	0	24868	CIM_FOP_NO.jpg	2	10	0	Correct	24.868	FOP+NO+CIM	2	41	1	0	1	1	1	1	0	1	2	2	0	2	1	0	24868	CIM_FOP_NO.jpg	2	10	0	1	24.868
2	41	Normal	High School	White, non-Hispanic	8	English	Yes	female	30	1	2	0	GUA	FOP	0	22434	GUA_FOP_NO.jpg	3	2	0	Correct	22.434	FOP+NO+GUA	2	41	1	0	1	1	1	1	0	1	1	2	0	3	1	0	22434	GUA_FOP_NO.jpg	3	2	0	1	22.434
2	41	Normal	High School	White, non-Hispanic	8	English	Yes	female	30	3	6	0	IBU	FOP	0	2337	IBU_FOP_NO.jpg	4	22	0	Correct	2.337	FOP+NO+IBU	2	41	1	0	1	1	1	1	0	1	3	6	0	4	1	0	2337	IBU_FOP_NO.jpg	4	22	0	1	2.337
2	41	Normal	High School	White, non-Hispanic	8	English	Yes	female	30	4	6	0	NAP	FOP	0	2618	NAP_FOP_NO.jpg	5	30	0	Correct	2.618	FOP+NO+NAP	2	41	1	0	1	1	1	1	0	1	4	6	0	5	1	0	2618	NAP_FOP_NO.jpg	5	30	0	1	2.618
2	41	Normal	High School	White, non-Hispanic	8	English	Yes	female	30	4	1	0	OME	FOP	0	3766	OME_FOP_NO.jpg	6	25	0	Correct	3.766	FOP+NO+OME	2	41	1	0	1	1	1	1	0	1	4	1	0	6	1	0	3766	OME_FOP_NO.jpg	6	25	0	1	3.766
2	41	Normal	High School	White, non-Hispanic	8	English	Yes	female	30	2	6	0	PHN	FOP	0	10868	PHN_FOP_NO.jpg	7	14	0	Correct	10.868	FOP+NO+PHN	2	41	1	0	1	1	1	1	0	1	2	6	0	7	1	0	10868	PHN_FOP_NO.jpg	7	14	0	1	10.868
2	41	Normal	High School	White, non-Hispanic	8	English	Yes	female	30	1	3	0	RAN	FOP	0	33867	RAN_FOP_NO.jpg	8	3	0	Correct	33.867	FOP+NO+RAN	2	41	1	0	1	1	1	1	0	1	1	3	0	8	1	0	33867	RAN_FOP_NO.jpg	8	3	0	1	33.867
2	41	Normal	High School	White, non-Hispanic	8	English	Yes	female	30	3	7	1	ACE	FOP	1	2345	ACE_FOP_YES.jpg	1	23	11	Correct	2.345	FOP+YES+ACE	2	41	1	0	1	1	1	1	0	1	3	7	1	1	1	1	2345	ACE_FOP_YES.jpg	1	23	11	1	2.345
2	41	Normal	High School	White, non-Hispanic	8	English	Yes	female	30	3	8	1	CIM	FOP	1	2051	CIM_FOP_YES.jpg	2	24	11	Correct	2.051	FOP+YES+CIM	2	41	1	0	1	1	1	1	0	1	3	8	1	2	1	1	2051	CIM_FOP_YES.jpg	2	24	11	1	2.051
2	41	Normal	High School	White, non-Hispanic	8	English	Yes	female	30	2	4	1	GUA	FOP	1	13894	GUA_FOP_YES.jpg	3	12	11	Correct	13.894	FOP+YES+GUA	2	41	1	0	1	1	1	1	0	1	2	4	1	3	1	1	13894	GUA_FOP_YES.jpg	3	12	11	1	13.894
2	41	Normal	High School	White, non-Hispanic	8	English	Yes	female	30	2	7	1	IBU	FOP	1	8139	IBU_FOP_YES.jpg	4	15	11	Correct	8.139	FOP+YES+IBU	2	41	1	0	1	1	1	1	0	1	2	7	1	4	1	1	8139	IBU_FOP_YES.jpg	4	15	11	1	8.139
2	41	Normal	High School	White, non-Hispanic	8	English	Yes	female	30	1	8	1	NAP	FOP	1	9381	NAP_FOP_YES.jpg	5	8	11	Correct	9.381	FOP+YES+NAP	2	41	1	0	1	1	1	1	0	1	1	8	1	5	1	1	9381	NAP_FOP_YES.jpg	5	8	11	1	9.381
2	41	Normal	High School	White, non-Hispanic	8	English	Yes	female	30	1	7	1	OME	FOP	1	19822	OME_FOP_YES.jpg	6	7	11	Correct	19.822	FOP+YES+OME	2	41	1	0	1	1	1	1	0	1	1	7	1	6	1	1	19822	OME_FOP_YES.jpg	6	7	11	1	19.822
2	41	Normal	High School	White, non-Hispanic	8	English	Yes	female	30	1	4	1	PHN	FOP	1	17468	PHN_FOP_YES.jpg	7	4	11	Correct	17.468	FOP+YES+PHN	2	41	1	0	1	1	1	1	0	1	1	4	1	7	1	1	17468	PHN_FOP_YES.jpg	7	4	11	1	17.468
2	41	Normal	High School	White, non-Hispanic	8	English	Yes	female	30	3	3	1	RAN	FOP	1	2542	RAN_FOP_YES.jpg	8	19	11	Correct	2.542	FOP+YES+RAN	2	41	1	0	1	1	1	1	0	1	3	3	1	8	1	1	2542	RAN_FOP_YES.jpg	8	19	11	1	2.542
2	41	Normal	High School	White, non-Hispanic	8	English	Yes	female	30	2	5	0	ACE	STD	1	28462	ACE_STD_NO.jpg	1	13	10	Risky	28.462	STD+NO+ACE	2	41	1	0	1	1	1	1	0	1	2	5	0	1	0	1	28462	ACE_STD_NO.jpg	1	13	10	0	28.462
2	41	Normal	High School	White, non-Hispanic	8	English	Yes	female	30	4	4	0	CIM	STD	0	3194	CIM_STD_NO.jpg	2	28	0	Correct	3.194	STD+NO+CIM	2	41	1	0	1	1	1	1	0	1	4	4	0	2	0	0	3194	CIM_STD_NO.jpg	2	28	0	1	3.194
2	41	Normal	High School	White, non-Hispanic	8	English	Yes	female	30	3	4	0	GUA	STD	0	2842	GUA_STD_NO.jpg	3	20	0	Correct	2.842	STD+NO+GUA	2	41	1	0	1	1	1	1	0	1	3	4	0	3	0	0	2842	GUA_STD_NO.jpg	3	20	0	1	2.842
2	41	Normal	High School	White, non-Hispanic	8	English	Yes	female	30	1	6	0	IBU	STD	0	6029	IBU_STD_NO.jpg	4	6	0	Correct	6.029	STD+NO+IBU	2	41	1	0	1	1	1	1	0	1	1	6	0	4	0	0	6029	IBU_STD_NO.jpg	4	6	0	1	6.029
2	41	Normal	High School	White, non-Hispanic	8	English	Yes	female	30	2	1	0	NAP	STD	0	14184	NAP_STD_NO.jpg	5	9	0	Correct	14.184	STD+NO+NAP	2	41	1	0	1	1	1	1	0	1	2	1	0	5	0	0	14184	NAP_STD_NO.jpg	5	9	0	1	14.184
2	41	Normal	High School	White, non-Hispanic	8	English	Yes	female	30	2	3	0	OME	STD	0	13816	OME_STD_NO.jpg	6	11	0	Correct	13.816	STD+NO+OME	2	41	1	0	1	1	1	1	0	1	2	3	0	6	0	0	13816	OME_STD_NO.jpg	6	11	0	1	13.816
2	41	Normal	High School	White, non-Hispanic	8	English	Yes	female	30	4	3	0	PHN	STD	0	3901	PHN_STD_NO.jpg	7	27	0	Correct	3.901	STD+NO+PHN	2	41	1	0	1	1	1	1	0	1	4	3	0	7	0	0	3901	PHN_STD_NO.jpg	7	27	0	1	3.901
2	41	Normal	High School	White, non-Hispanic	8	English	Yes	female	30	4	8	0	RAN	STD	0	12517	RAN_STD_NO.jpg	8	32	0	Correct	12.517	STD+NO+RAN	2	41	1	0	1	1	1	1	0	1	4	8	0	8	0	0	12517	RAN_STD_NO.jpg	8	32	0	1	12.517
2	41	Normal	High School	White, non-Hispanic	8	English	Yes	female	30	1	5	1	ACE	STD	0	28986	ACE_STD_YES.jpg	1	5	1	Conservative	28.986	STD+YES+ACE	2	41	1	0	1	1	1	1	0	1	1	5	1	1	0	0	28986	ACE_STD_YES.jpg	1	5	1	0	28.986
2	41	Normal	High School	White, non-Hispanic	8	English	Yes	female	30	1	1	1	CIM	STD	1	26217	CIM_STD_YES.jpg	2	1	11	Correct	26.217	STD+YES+CIM	2	41	1	0	1	1	1	1	0	1	1	1	1	2	0	1	26217	CIM_STD_YES.jpg	2	1	11	1	26.217
2	41	Normal	High School	White, non-Hispanic	8	English	Yes	female	30	4	5	1	GUA	STD	1	9279	GUA_STD_YES.jpg	3	29	11	Correct	9.279	STD+YES+GUA	2	41	1	0	1	1	1	1	0	1	4	5	1	3	0	1	9279	GUA_STD_YES.jpg	3	29	11	1	9.279
2	41	Normal	High School	White, non-Hispanic	8	English	Yes	female	30	4	7	1	IBU	STD	1	4591	IBU_STD_YES.jpg	4	31	11	Correct	4.591	STD+YES+IBU	2	41	1	0	1	1	1	1	0	1	4	7	1	4	0	1	4591	IBU_STD_YES.jpg	4	31	11	1	4.591
2	41	Normal	High School	White, non-Hispanic	8	English	Yes	female	30	3	1	1	NAP	STD	1	6156	NAP_STD_YES.jpg	5	17	11	Correct	6.156	STD+YES+NAP	2	41	1	0	1	1	1	1	0	1	3	1	1	5	0	1	6156	NAP_STD_YES.jpg	5	17	11	1	6.156
2	41	Normal	High School	White, non-Hispanic	8	English	Yes	female	30	3	5	1	OME	STD	1	4767	OME_STD_YES.jpg	6	21	11	Correct	4.767	STD+YES+OME	2	41	1	0	1	1	1	1	0	1	3	5	1	6	0	1	4767	OME_STD_YES.jpg	6	21	11	1	4.767
2	41	Normal	High School	White, non-Hispanic	8	English	Yes	female	30	3	2	1	PHN	STD	1	5078	PHN_STD_YES.jpg	7	18	11	Correct	5.078	STD+YES+PHN	2	41	1	0	1	1	1	1	0	1	3	2	1	7	0	1	5078	PHN_STD_YES.jpg	7	18	11	1	5.078
2	41	Normal	High School	White, non-Hispanic	8	English	Yes	female	30	2	8	1	RAN	STD	1	21809	RAN_STD_YES.jpg	8	16	11	Correct	21.809	STD+YES+RAN	2	41	1	0	1	1	1	1	0	1	2	8	1	8	0	1	21809	RAN_STD_YES.jpg	8	16	11	1	21.809
3	23	Normal	Bachelor Degree	Asian or Pacific Islanders	8	English	Yes	male	20	2	5	0	ACE	FOP	0	21176	ACE_FOP_NO.jpg	1	13	0	Correct	21.176	FOP+NO+ACE	3	23	1	0	0	1	1	1	1	1	2	5	0	1	1	0	21176	ACE_FOP_NO.jpg	1	13	0	1	21.176
3	23	Normal	Bachelor Degree	Asian or Pacific Islanders	8	English	Yes	male	20	2	4	0	CIM	FOP	0	6851	CIM_FOP_NO.jpg	2	12	0	Correct	6.851	FOP+NO+CIM	3	23	1	0	0	1	1	1	1	1	2	4	0	2	1	0	6851	CIM_FOP_NO.jpg	2	12	0	1	6.851
3	23	Normal	Bachelor Degree	Asian or Pacific Islanders	8	English	Yes	male	20	3	5	0	GUA	FOP	0	3526	GUA_FOP_NO.jpg	3	21	0	Correct	3.526	FOP+NO+GUA	3	23	1	0	0	1	1	1	1	1	3	5	0	3	1	0	3526	GUA_FOP_NO.jpg	3	21	0	1	3.526
3	23	Normal	Bachelor Degree	Asian or Pacific Islanders	8	English	Yes	male	20	3	3	0	IBU	FOP	0	7651	IBU_FOP_NO.jpg	4	19	0	Correct	7.651	FOP+NO+IBU	3	23	1	0	0	1	1	1	1	1	3	3	0	4	1	0	7651	IBU_FOP_NO.jpg	4	19	0	1	7.651
3	23	Normal	Bachelor Degree	Asian or Pacific Islanders	8	English	Yes	male	20	1	1	0	NAP	FOP	0	66330	NAP_FOP_NO.jpg	5	1	0	Correct	66.33	FOP+NO+NAP	3	23	1	0	0	1	1	1	1	1	1	1	0	5	1	0	66330	NAP_FOP_NO.jpg	5	1	0	1	66.33
3	23	Normal	Bachelor Degree	Asian or Pacific Islanders	8	English	Yes	male	20	4	6	0	OME	FOP	0	5549	OME_FOP_NO.jpg	6	30	0	Correct	5.549	FOP+NO+OME	3	23	1	0	0	1	1	1	1	1	4	6	0	6	1	0	5549	OME_FOP_NO.jpg	6	30	0	1	5.549
3	23	Normal	Bachelor Degree	Asian or Pacific Islanders	8	English	Yes	male	20	3	4	0	PHN	FOP	0	9538	PHN_FOP_NO.jpg	7	20	0	Correct	9.538	FOP+NO+PHN	3	23	1	0	0	1	1	1	1	1	3	4	0	7	1	0	9538	PHN_FOP_NO.jpg	7	20	0	1	9.538
3	23	Normal	Bachelor Degree	Asian or Pacific Islanders	8	English	Yes	male	20	4	5	0	RAN	FOP	0	25947	RAN_FOP_NO.jpg	8	29	0	Correct	25.947	FOP+NO+RAN	3	23	1	0	0	1	1	1	1	1	4	5	0	8	1	0	25947	RAN_FOP_NO.jpg	8	29	0	1	25.947
3	23	Normal	Bachelor Degree	Asian or Pacific Islanders	8	English	Yes	male	20	1	4	1	ACE	FOP	1	73015	ACE_FOP_YES.jpg	1	4	11	Correct	73.015	FOP+YES+ACE	3	23	1	0	0	1	1	1	1	1	1	4	1	1	1	1	73015	ACE_FOP_YES.jpg	1	4	11	1	73.015
3	23	Normal	Bachelor Degree	Asian or Pacific Islanders	8	English	Yes	male	20	3	7	1	CIM	FOP	1	7533	CIM_FOP_YES.jpg	2	23	11	Correct	7.533	FOP+YES+CIM	3	23	1	0	0	1	1	1	1	1	3	7	1	2	1	1	7533	CIM_FOP_YES.jpg	2	23	11	1	7.533
3	23	Normal	Bachelor Degree	Asian or Pacific Islanders	8	English	Yes	male	20	2	6	1	GUA	FOP	1	8277	GUA_FOP_YES.jpg	3	14	11	Correct	8.277	FOP+YES+GUA	3	23	1	0	0	1	1	1	1	1	2	6	1	3	1	1	8277	GUA_FOP_YES.jpg	3	14	11	1	8.277
3	23	Normal	Bachelor Degree	Asian or Pacific Islanders	8	English	Yes	male	20	2	3	1	IBU	FOP	0	5980	IBU_FOP_YES.jpg	4	11	1	Conservative	5.98	FOP+YES+IBU	3	23	1	0	0	1	1	1	1	1	2	3	1	4	1	0	5980	IBU_FOP_YES.jpg	4	11	1	0	5.98
3	23	Normal	Bachelor Degree	Asian or Pacific Islanders	8	English	Yes	male	20	2	7	1	NAP	FOP	1	16716	NAP_FOP_YES.jpg	5	15	11	Correct	16.716	FOP+YES+NAP	3	23	1	0	0	1	1	1	1	1	2	7	1	5	1	1	16716	NAP_FOP_YES.jpg	5	15	11	1	16.716
3	23	Normal	Bachelor Degree	Asian or Pacific Islanders	8	English	Yes	male	20	2	8	1	OME	FOP	1	14214	OME_FOP_YES.jpg	6	16	11	Correct	14.214	FOP+YES+OME	3	23	1	0	0	1	1	1	1	1	2	8	1	6	1	1	14214	OME_FOP_YES.jpg	6	16	11	1	14.214
3	23	Normal	Bachelor Degree	Asian or Pacific Islanders	8	English	Yes	male	20	4	4	1	PHN	FOP	1	2806	PHN_FOP_YES.jpg	7	28	11	Correct	2.806	FOP+YES+PHN	3	23	1	0	0	1	1	1	1	1	4	4	1	7	1	1	2806	PHN_FOP_YES.jpg	7	28	11	1	2.806
3	23	Normal	Bachelor Degree	Asian or Pacific Islanders	8	English	Yes	male	20	1	2	1	RAN	FOP	1	100857	RAN_FOP_YES.jpg	8	2	11	Correct	100.857	FOP+YES+RAN	3	23	1	0	0	1	1	1	1	1	1	2	1	8	1	1	100857	RAN_FOP_YES.jpg	8	2	11	1	100.857
3	23	Normal	Bachelor Degree	Asian or Pacific Islanders	8	English	Yes	male	20	4	1	0	ACE	STD	0	2335	ACE_STD_NO.jpg	1	25	0	Correct	2.335	STD+NO+ACE	3	23	1	0	0	1	1	1	1	1	4	1	0	1	0	0	2335	ACE_STD_NO.jpg	1	25	0	1	2.335
3	23	Normal	Bachelor Degree	Asian or Pacific Islanders	8	English	Yes	male	20	1	8	0	CIM	STD	0	22595	CIM_STD_NO.jpg	2	8	0	Correct	22.595	STD+NO+CIM	3	23	1	0	0	1	1	1	1	1	1	8	0	2	0	0	22595	CIM_STD_NO.jpg	2	8	0	1	22.595
3	23	Normal	Bachelor Degree	Asian or Pacific Islanders	8	English	Yes	male	20	1	5	0	GUA	STD	0	18701	GUA_STD_NO.jpg	3	5	0	Correct	18.701	STD+NO+GUA	3	23	1	0	0	1	1	1	1	1	1	5	0	3	0	0	18701	GUA_STD_NO.jpg	3	5	0	1	18.701
3	23	Normal	Bachelor Degree	Asian or Pacific Islanders	8	English	Yes	male	20	4	7	0	IBU	STD	0	24098	IBU_STD_NO.jpg	4	31	0	Correct	24.098	STD+NO+IBU	3	23	1	0	0	1	1	1	1	1	4	7	0	4	0	0	24098	IBU_STD_NO.jpg	4	31	0	1	24.098
3	23	Normal	Bachelor Degree	Asian or Pacific Islanders	8	English	Yes	male	20	4	3	0	NAP	STD	0	4847	NAP_STD_NO.jpg	5	27	0	Correct	4.847	STD+NO+NAP	3	23	1	0	0	1	1	1	1	1	4	3	0	5	0	0	4847	NAP_STD_NO.jpg	5	27	0	1	4.847
3	23	Normal	Bachelor Degree	Asian or Pacific Islanders	8	English	Yes	male	20	1	6	0	OME	STD	0	10821	OME_STD_NO.jpg	6	6	0	Correct	10.821	STD+NO+OME	3	23	1	0	0	1	1	1	1	1	1	6	0	6	0	0	10821	OME_STD_NO.jpg	6	6	0	1	10.821
3	23	Normal	Bachelor Degree	Asian or Pacific Islanders	8	English	Yes	male	20	2	1	0	PHN	STD	0	22904	PHN_STD_NO.jpg	7	9	0	Correct	22.904	STD+NO+PHN	3	23	1	0	0	1	1	1	1	1	2	1	0	7	0	0	22904	PHN_STD_NO.jpg	7	9	0	1	22.904
3	23	Normal	Bachelor Degree	Asian or Pacific Islanders	8	English	Yes	male	20	3	6	0	RAN	STD	0	7447	RAN_STD_NO.jpg	8	22	0	Correct	7.447	STD+NO+RAN	3	23	1	0	0	1	1	1	1	1	3	6	0	8	0	0	7447	RAN_STD_NO.jpg	8	22	0	1	7.447
3	23	Normal	Bachelor Degree	Asian or Pacific Islanders	8	English	Yes	male	20	3	8	1	ACE	STD	1	8728	ACE_STD_YES.jpg	1	24	11	Correct	8.728	STD+YES+ACE	3	23	1	0	0	1	1	1	1	1	3	8	1	1	0	1	8728	ACE_STD_YES.jpg	1	24	11	1	8.728
3	23	Normal	Bachelor Degree	Asian or Pacific Islanders	8	English	Yes	male	20	4	8	1	CIM	STD	1	2879	CIM_STD_YES.jpg	2	32	11	Correct	2.879	STD+YES+CIM	3	23	1	0	0	1	1	1	1	1	4	8	1	2	0	1	2879	CIM_STD_YES.jpg	2	32	11	1	2.879
3	23	Normal	Bachelor Degree	Asian or Pacific Islanders	8	English	Yes	male	20	4	2	1	GUA	STD	1	3440	GUA_STD_YES.jpg	3	26	11	Correct	3.44	STD+YES+GUA	3	23	1	0	0	1	1	1	1	1	4	2	1	3	0	1	3440	GUA_STD_YES.jpg	3	26	11	1	3.44
3	23	Normal	Bachelor Degree	Asian or Pacific Islanders	8	English	Yes	male	20	1	3	1	IBU	STD	0	63367	IBU_STD_YES.jpg	4	3	1	Conservative	63.367	STD+YES+IBU	3	23	1	0	0	1	1	1	1	1	1	3	1	4	0	0	63367	IBU_STD_YES.jpg	4	3	1	0	63.367
3	23	Normal	Bachelor Degree	Asian or Pacific Islanders	8	English	Yes	male	20	3	2	1	NAP	STD	1	5716	NAP_STD_YES.jpg	5	18	11	Correct	5.716	STD+YES+NAP	3	23	1	0	0	1	1	1	1	1	3	2	1	5	0	1	5716	NAP_STD_YES.jpg	5	18	11	1	5.716
3	23	Normal	Bachelor Degree	Asian or Pacific Islanders	8	English	Yes	male	20	3	1	1	OME	STD	0	6144	OME_STD_YES.jpg	6	17	1	Conservative	6.144	STD+YES+OME	3	23	1	0	0	1	1	1	1	1	3	1	1	6	0	0	6144	OME_STD_YES.jpg	6	17	1	0	6.144
3	23	Normal	Bachelor Degree	Asian or Pacific Islanders	8	English	Yes	male	20	1	7	1	PHN	STD	1	34425	PHN_STD_YES.jpg	7	7	11	Correct	34.425	STD+YES+PHN	3	23	1	0	0	1	1	1	1	1	1	7	1	7	0	1	34425	PHN_STD_YES.jpg	7	7	11	1	34.425
3	23	Normal	Bachelor Degree	Asian or Pacific Islanders	8	English	Yes	male	20	2	2	1	RAN	STD	1	38026	RAN_STD_YES.jpg	8	10	11	Correct	38.026	STD+YES+RAN	3	23	1	0	0	1	1	1	1	1	2	2	1	8	0	1	38026	RAN_STD_YES.jpg	8	10	11	1	38.026
4	21	Deficient-Red&Green	Bachelor Degree	White, non-Hispanic	8	English	No	female	30	1	2	0	ACE	FOP	1	22495	ACE_FOP_NO.jpg	1	2	10	Risky	22.495	FOP+NO+ACE	4	21	0	0	1	1	1	0	0	1	1	2	0	1	1	1	22495	ACE_FOP_NO.jpg	1	2	10	0	22.495
4	21	Deficient-Red&Green	Bachelor Degree	White, non-Hispanic	8	English	No	female	30	4	5	0	CIM	FOP	1	4341	CIM_FOP_NO.jpg	2	29	10	Risky	4.341	FOP+NO+CIM	4	21	0	0	1	1	1	0	0	1	4	5	0	2	1	1	4341	CIM_FOP_NO.jpg	2	29	10	0	4.341
4	21	Deficient-Red&Green	Bachelor Degree	White, non-Hispanic	8	English	No	female	30	4	6	0	GUA	FOP	0	5317	GUA_FOP_NO.jpg	3	30	0	Correct	5.317	FOP+NO+GUA	4	21	0	0	1	1	1	0	0	1	4	6	0	3	1	0	5317	GUA_FOP_NO.jpg	3	30	0	1	5.317
4	21	Deficient-Red&Green	Bachelor Degree	White, non-Hispanic	8	English	No	female	30	3	4	0	IBU	FOP	0	5158	IBU_FOP_NO.jpg	4	20	0	Correct	5.158	FOP+NO+IBU	4	21	0	0	1	1	1	0	0	1	3	4	0	4	1	0	5158	IBU_FOP_NO.jpg	4	20	0	1	5.158
4	21	Deficient-Red&Green	Bachelor Degree	White, non-Hispanic	8	English	No	female	30	2	4	0	NAP	FOP	0	2653	NAP_FOP_NO.jpg	5	12	0	Correct	2.653	FOP+NO+NAP	4	21	0	0	1	1	1	0	0	1	2	4	0	5	1	0	2653	NAP_FOP_NO.jpg	5	12	0	1	2.653
4	21	Deficient-Red&Green	Bachelor Degree	White, non-Hispanic	8	English	No	female	30	3	7	0	OME	FOP	0	20634	OME_FOP_NO.jpg	6	23	0	Correct	20.634	FOP+NO+OME	4	21	0	0	1	1	1	0	0	1	3	7	0	6	1	0	20634	OME_FOP_NO.jpg	6	23	0	1	20.634
4	21	Deficient-Red&Green	Bachelor Degree	White, non-Hispanic	8	English	No	female	30	2	8	0	PHN	FOP	0	6173	PHN_FOP_NO.jpg	7	16	0	Correct	6.173	FOP+NO+PHN	4	21	0	0	1	1	1	0	0	1	2	8	0	7	1	0	6173	PHN_FOP_NO.jpg	7	16	0	1	6.173
4	21	Deficient-Red&Green	Bachelor Degree	White, non-Hispanic	8	English	No	female	30	1	8	0	RAN	FOP	0	11381	RAN_FOP_NO.jpg	8	8	0	Correct	11.381	FOP+NO+RAN	4	21	0	0	1	1	1	0	0	1	1	8	0	8	1	0	11381	RAN_FOP_NO.jpg	8	8	0	1	11.381
4	21	Deficient-Red&Green	Bachelor Degree	White, non-Hispanic	8	English	No	female	30	3	2	1	ACE	FOP	1	22137	ACE_FOP_YES.jpg	1	18	11	Correct	22.137	FOP+YES+ACE	4	21	0	0	1	1	1	0	0	1	3	2	1	1	1	1	22137	ACE_FOP_YES.jpg	1	18	11	1	22.137
4	21	Deficient-Red&Green	Bachelor Degree	White, non-Hispanic	8	English	No	female	30	3	6	1	CIM	FOP	1	20763	CIM_FOP_YES.jpg	2	22	11	Correct	20.763	FOP+YES+CIM	4	21	0	0	1	1	1	0	0	1	3	6	1	2	1	1	20763	CIM_FOP_YES.jpg	2	22	11	1	20.763
4	21	Deficient-Red&Green	Bachelor Degree	White, non-Hispanic	8	English	No	female	30	3	8	1	GUA	FOP	1	21911	GUA_FOP_YES.jpg	3	24	11	Correct	21.911	FOP+YES+GUA	4	21	0	0	1	1	1	0	0	1	3	8	1	3	1	1	21911	GUA_FOP_YES.jpg	3	24	11	1	21.911
4	21	Deficient-Red&Green	Bachelor Degree	White, non-Hispanic	8	English	No	female	30	2	2	1	IBU	FOP	1	36753	IBU_FOP_YES.jpg	4	10	11	Correct	36.753	FOP+YES+IBU	4	21	0	0	1	1	1	0	0	1	2	2	1	4	1	1	36753	IBU_FOP_YES.jpg	4	10	11	1	36.753
4	21	Deficient-Red&Green	Bachelor Degree	White, non-Hispanic	8	English	No	female	30	1	4	1	NAP	FOP	1	35579	NAP_FOP_YES.jpg	5	4	11	Correct	35.579	FOP+YES+NAP	4	21	0	0	1	1	1	0	0	1	1	4	1	5	1	1	35579	NAP_FOP_YES.jpg	5	4	11	1	35.579
4	21	Deficient-Red&Green	Bachelor Degree	White, non-Hispanic	8	English	No	female	30	4	3	1	OME	FOP	0	26351	OME_FOP_YES.jpg	6	27	1	Conservative	26.351	FOP+YES+OME	4	21	0	0	1	1	1	0	0	1	4	3	1	6	1	0	26351	OME_FOP_YES.jpg	6	27	1	0	26.351
4	21	Deficient-Red&Green	Bachelor Degree	White, non-Hispanic	8	English	No	female	30	3	3	1	PHN	FOP	1	35389	PHN_FOP_YES.jpg	7	19	11	Correct	35.389	FOP+YES+PHN	4	21	0	0	1	1	1	0	0	1	3	3	1	7	1	1	35389	PHN_FOP_YES.jpg	7	19	11	1	35.389
4	21	Deficient-Red&Green	Bachelor Degree	White, non-Hispanic	8	English	No	female	30	2	6	1	RAN	FOP	1	33595	RAN_FOP_YES.jpg	8	14	11	Correct	33.595	FOP+YES+RAN	4	21	0	0	1	1	1	0	0	1	2	6	1	8	1	1	33595	RAN_FOP_YES.jpg	8	14	11	1	33.595
4	21	Deficient-Red&Green	Bachelor Degree	White, non-Hispanic	8	English	No	female	30	2	7	0	ACE	STD	0	12562	ACE_STD_NO.jpg	1	15	0	Correct	12.562	STD+NO+ACE	4	21	0	0	1	1	1	0	0	1	2	7	0	1	0	0	12562	ACE_STD_NO.jpg	1	15	0	1	12.562
4	21	Deficient-Red&Green	Bachelor Degree	White, non-Hispanic	8	English	No	female	30	2	5	0	CIM	STD	1	5389	CIM_STD_NO.jpg	2	13	10	Risky	5.389	STD+NO+CIM	4	21	0	0	1	1	1	0	0	1	2	5	0	2	0	1	5389	CIM_STD_NO.jpg	2	13	10	0	5.389
4	21	Deficient-Red&Green	Bachelor Degree	White, non-Hispanic	8	English	No	female	30	2	1	0	GUA	STD	0	12373	GUA_STD_NO.jpg	3	9	0	Correct	12.373	STD+NO+GUA	4	21	0	0	1	1	1	0	0	1	2	1	0	3	0	0	12373	GUA_STD_NO.jpg	3	9	0	1	12.373
4	21	Deficient-Red&Green	Bachelor Degree	White, non-Hispanic	8	English	No	female	30	4	8	0	IBU	STD	0	4009	IBU_STD_NO.jpg	4	32	0	Correct	4.009	STD+NO+IBU	4	21	0	0	1	1	1	0	0	1	4	8	0	4	0	0	4009	IBU_STD_NO.jpg	4	32	0	1	4.009
4	21	Deficient-Red&Green	Bachelor Degree	White, non-Hispanic	8	English	No	female	30	3	1	0	NAP	STD	0	6216	NAP_STD_NO.jpg	5	17	0	Correct	6.216	STD+NO+NAP	4	21	0	0	1	1	1	0	0	1	3	1	0	5	0	0	6216	NAP_STD_NO.jpg	5	17	0	1	6.216
4	21	Deficient-Red&Green	Bachelor Degree	White, non-Hispanic	8	English	No	female	30	1	5	0	OME	STD	0	16357	OME_STD_NO.jpg	6	5	0	Correct	16.357	STD+NO+OME	4	21	0	0	1	1	1	0	0	1	1	5	0	6	0	0	16357	OME_STD_NO.jpg	6	5	0	1	16.357
4	21	Deficient-Red&Green	Bachelor Degree	White, non-Hispanic	8	English	No	female	30	1	6	0	PHN	STD	0	29579	PHN_STD_NO.jpg	7	6	0	Correct	29.579	STD+NO+PHN	4	21	0	0	1	1	1	0	0	1	1	6	0	7	0	0	29579	PHN_STD_NO.jpg	7	6	0	1	29.579
4	21	Deficient-Red&Green	Bachelor Degree	White, non-Hispanic	8	English	No	female	30	4	4	0	RAN	STD	0	4551	RAN_STD_NO.jpg	8	28	0	Correct	4.551	STD+NO+RAN	4	21	0	0	1	1	1	0	0	1	4	4	0	8	0	0	4551	RAN_STD_NO.jpg	8	28	0	1	4.551
4	21	Deficient-Red&Green	Bachelor Degree	White, non-Hispanic	8	English	No	female	30	4	1	1	ACE	STD	1	30855	ACE_STD_YES.jpg	1	25	11	Correct	30.855	STD+YES+ACE	4	21	0	0	1	1	1	0	0	1	4	1	1	1	0	1	30855	ACE_STD_YES.jpg	1	25	11	1	30.855
4	21	Deficient-Red&Green	Bachelor Degree	White, non-Hispanic	8	English	No	female	30	1	1	1	CIM	STD	0	32952	CIM_STD_YES.jpg	2	1	1	Conservative	32.952	STD+YES+CIM	4	21	0	0	1	1	1	0	0	1	1	1	1	2	0	0	32952	CIM_STD_YES.jpg	2	1	1	0	32.952
4	21	Deficient-Red&Green	Bachelor Degree	White, non-Hispanic	8	English	No	female	30	1	3	1	GUA	STD	1	22663	GUA_STD_YES.jpg	3	3	11	Correct	22.663	STD+YES+GUA	4	21	0	0	1	1	1	0	0	1	1	3	1	3	0	1	22663	GUA_STD_YES.jpg	3	3	11	1	22.663
4	21	Deficient-Red&Green	Bachelor Degree	White, non-Hispanic	8	English	No	female	30	1	7	1	IBU	STD	1	28696	IBU_STD_YES.jpg	4	7	11	Correct	28.696	STD+YES+IBU	4	21	0	0	1	1	1	0	0	1	1	7	1	4	0	1	28696	IBU_STD_YES.jpg	4	7	11	1	28.696
4	21	Deficient-Red&Green	Bachelor Degree	White, non-Hispanic	8	English	No	female	30	4	2	1	NAP	STD	1	29063	NAP_STD_YES.jpg	5	26	11	Correct	29.063	STD+YES+NAP	4	21	0	0	1	1	1	0	0	1	4	2	1	5	0	1	29063	NAP_STD_YES.jpg	5	26	11	1	29.063
4	21	Deficient-Red&Green	Bachelor Degree	White, non-Hispanic	8	English	No	female	30	2	3	1	OME	STD	0	30227	OME_STD_YES.jpg	6	11	1	Conservative	30.227	STD+YES+OME	4	21	0	0	1	1	1	0	0	1	2	3	1	6	0	0	30227	OME_STD_YES.jpg	6	11	1	0	30.227
4	21	Deficient-Red&Green	Bachelor Degree	White, non-Hispanic	8	English	No	female	30	4	7	1	PHN	STD	1	36527	PHN_STD_YES.jpg	7	31	11	Correct	36.527	STD+YES+PHN	4	21	0	0	1	1	1	0	0	1	4	7	1	7	0	1	36527	PHN_STD_YES.jpg	7	31	11	1	36.527
4	21	Deficient-Red&Green	Bachelor Degree	White, non-Hispanic	8	English	No	female	30	3	5	1	RAN	STD	0	38150	RAN_STD_YES.jpg	8	21	1	Conservative	38.15	STD+YES+RAN	4	21	0	0	1	1	1	0	0	1	3	5	1	8	0	0	38150	RAN_STD_YES.jpg	8	21	1	0	38.15
5	47	Normal	Doctor Degree	White, non-Hispanic	8	English	Yes	male	30	2	6	0	ACE	FOP	0	21628	ACE_FOP_NO.jpg	1	14	0	Correct	21.628	FOP+NO+ACE	5	47	1	1	1	1	1	1	1	1	2	6	0	1	1	0	21628	ACE_FOP_NO.jpg	1	14	0	1	21.628
5	47	Normal	Doctor Degree	White, non-Hispanic	8	English	Yes	male	30	4	3	0	CIM	FOP	0	30612	CIM_FOP_NO.jpg	2	27	0	Correct	30.612	FOP+NO+CIM	5	47	1	1	1	1	1	1	1	1	4	3	0	2	1	0	30612	CIM_FOP_NO.jpg	2	27	0	1	30.612
5	47	Normal	Doctor Degree	White, non-Hispanic	8	English	Yes	male	30	1	8	0	GUA	FOP	0	22741	GUA_FOP_NO.jpg	3	8	0	Correct	22.741	FOP+NO+GUA	5	47	1	1	1	1	1	1	1	1	1	8	0	3	1	0	22741	GUA_FOP_NO.jpg	3	8	0	1	22.741
5	47	Normal	Doctor Degree	White, non-Hispanic	8	English	Yes	male	30	4	6	0	IBU	FOP	0	48517	IBU_FOP_NO.jpg	4	30	0	Correct	48.517	FOP+NO+IBU	5	47	1	1	1	1	1	1	1	1	4	6	0	4	1	0	48517	IBU_FOP_NO.jpg	4	30	0	1	48.517
5	47	Normal	Doctor Degree	White, non-Hispanic	8	English	Yes	male	30	1	3	0	NAP	FOP	0	38144	NAP_FOP_NO.jpg	5	3	0	Correct	38.144	FOP+NO+NAP	5	47	1	1	1	1	1	1	1	1	1	3	0	5	1	0	38144	NAP_FOP_NO.jpg	5	3	0	1	38.144
5	47	Normal	Doctor Degree	White, non-Hispanic	8	English	Yes	male	30	1	2	0	OME	FOP	0	37081	OME_FOP_NO.jpg	6	2	0	Correct	37.081	FOP+NO+OME	5	47	1	1	1	1	1	1	1	1	1	2	0	6	1	0	37081	OME_FOP_NO.jpg	6	2	0	1	37.081
5	47	Normal	Doctor Degree	White, non-Hispanic	8	English	Yes	male	30	4	1	0	PHN	FOP	0	23228	PHN_FOP_NO.jpg	7	25	0	Correct	23.228	FOP+NO+PHN	5	47	1	1	1	1	1	1	1	1	4	1	0	7	1	0	23228	PHN_FOP_NO.jpg	7	25	0	1	23.228
5	47	Normal	Doctor Degree	White, non-Hispanic	8	English	Yes	male	30	2	1	0	RAN	FOP	1	55030	RAN_FOP_NO.jpg	8	9	10	Risky	55.03	FOP+NO+RAN	5	47	1	1	1	1	1	1	1	1	2	1	0	8	1	1	55030	RAN_FOP_NO.jpg	8	9	10	0	55.03
5	47	Normal	Doctor Degree	White, non-Hispanic	8	English	Yes	male	30	3	1	1	ACE	FOP	1	36555	ACE_FOP_YES.jpg	1	17	11	Correct	36.555	FOP+YES+ACE	5	47	1	1	1	1	1	1	1	1	3	1	1	1	1	1	36555	ACE_FOP_YES.jpg	1	17	11	1	36.555
5	47	Normal	Doctor Degree	White, non-Hispanic	8	English	Yes	male	30	1	5	1	CIM	FOP	0	28542	CIM_FOP_YES.jpg	2	5	1	Conservative	28.542	FOP+YES+CIM	5	47	1	1	1	1	1	1	1	1	1	5	1	2	1	0	28542	CIM_FOP_YES.jpg	2	5	1	0	28.542
5	47	Normal	Doctor Degree	White, non-Hispanic	8	English	Yes	male	30	3	4	1	GUA	FOP	1	19937	GUA_FOP_YES.jpg	3	20	11	Correct	19.937	FOP+YES+GUA	5	47	1	1	1	1	1	1	1	1	3	4	1	3	1	1	19937	GUA_FOP_YES.jpg	3	20	11	1	19.937
5	47	Normal	Doctor Degree	White, non-Hispanic	8	English	Yes	male	30	3	8	1	IBU	FOP	1	37929	IBU_FOP_YES.jpg	4	24	11	Correct	37.929	FOP+YES+IBU	5	47	1	1	1	1	1	1	1	1	3	8	1	4	1	1	37929	IBU_FOP_YES.jpg	4	24	11	1	37.929
5	47	Normal	Doctor Degree	White, non-Hispanic	8	English	Yes	male	30	4	8	1	NAP	FOP	1	36086	NAP_FOP_YES.jpg	5	32	11	Correct	36.086	FOP+YES+NAP	5	47	1	1	1	1	1	1	1	1	4	8	1	5	1	1	36086	NAP_FOP_YES.jpg	5	32	11	1	36.086
5	47	Normal	Doctor Degree	White, non-Hispanic	8	English	Yes	male	30	3	2	1	OME	FOP	1	44584	OME_FOP_YES.jpg	6	18	11	Correct	44.584	FOP+YES+OME	5	47	1	1	1	1	1	1	1	1	3	2	1	6	1	1	44584	OME_FOP_YES.jpg	6	18	11	1	44.584
5	47	Normal	Doctor Degree	White, non-Hispanic	8	English	Yes	male	30	2	7	1	PHN	FOP	1	59779	PHN_FOP_YES.jpg	7	15	11	Correct	59.779	FOP+YES+PHN	5	47	1	1	1	1	1	1	1	1	2	7	1	7	1	1	59779	PHN_FOP_YES.jpg	7	15	11	1	59.779
5	47	Normal	Doctor Degree	White, non-Hispanic	8	English	Yes	male	30	4	7	1	RAN	FOP	1	42344	RAN_FOP_YES.jpg	8	31	11	Correct	42.344	FOP+YES+RAN	5	47	1	1	1	1	1	1	1	1	4	7	1	8	1	1	42344	RAN_FOP_YES.jpg	8	31	11	1	42.344
5	47	Normal	Doctor Degree	White, non-Hispanic	8	English	Yes	male	30	4	5	0	ACE	STD	0	20468	ACE_STD_NO.jpg	1	29	0	Correct	20.468	STD+NO+ACE	5	47	1	1	1	1	1	1	1	1	4	5	0	1	0	0	20468	ACE_STD_NO.jpg	1	29	0	1	20.468
5	47	Normal	Doctor Degree	White, non-Hispanic	8	English	Yes	male	30	3	6	0	CIM	STD	0	17667	CIM_STD_NO.jpg	2	22	0	Correct	17.667	STD+NO+CIM	5	47	1	1	1	1	1	1	1	1	3	6	0	2	0	0	17667	CIM_STD_NO.jpg	2	22	0	1	17.667
5	47	Normal	Doctor Degree	White, non-Hispanic	8	English	Yes	male	30	4	4	0	GUA	STD	0	13506	GUA_STD_NO.jpg	3	28	0	Correct	13.506	STD+NO+GUA	5	47	1	1	1	1	1	1	1	1	4	4	0	3	0	0	13506	GUA_STD_NO.jpg	3	28	0	1	13.506
5	47	Normal	Doctor Degree	White, non-Hispanic	8	English	Yes	male	30	2	8	0	IBU	STD	0	55015	IBU_STD_NO.jpg	4	16	0	Correct	55.015	STD+NO+IBU	5	47	1	1	1	1	1	1	1	1	2	8	0	4	0	0	55015	IBU_STD_NO.jpg	4	16	0	1	55.015
5	47	Normal	Doctor Degree	White, non-Hispanic	8	English	Yes	male	30	3	3	0	NAP	STD	0	57485	NAP_STD_NO.jpg	5	19	0	Correct	57.485	STD+NO+NAP	5	47	1	1	1	1	1	1	1	1	3	3	0	5	0	0	57485	NAP_STD_NO.jpg	5	19	0	1	57.485
5	47	Normal	Doctor Degree	White, non-Hispanic	8	English	Yes	male	30	2	4	0	OME	STD	0	46515	OME_STD_NO.jpg	6	12	0	Correct	46.515	STD+NO+OME	5	47	1	1	1	1	1	1	1	1	2	4	0	6	0	0	46515	OME_STD_NO.jpg	6	12	0	1	46.515
5	47	Normal	Doctor Degree	White, non-Hispanic	8	English	Yes	male	30	3	7	0	PHN	STD	0	30526	PHN_STD_NO.jpg	7	23	0	Correct	30.526	STD+NO+PHN	5	47	1	1	1	1	1	1	1	1	3	7	0	7	0	0	30526	PHN_STD_NO.jpg	7	23	0	1	30.526
5	47	Normal	Doctor Degree	White, non-Hispanic	8	English	Yes	male	30	1	7	0	RAN	STD	0	62879	RAN_STD_NO.jpg	8	7	0	Correct	62.879	STD+NO+RAN	5	47	1	1	1	1	1	1	1	1	1	7	0	8	0	0	62879	RAN_STD_NO.jpg	8	7	0	1	62.879
5	47	Normal	Doctor Degree	White, non-Hispanic	8	English	Yes	male	30	1	1	1	ACE	STD	1	49951	ACE_STD_YES.jpg	1	1	11	Correct	49.951	STD+YES+ACE	5	47	1	1	1	1	1	1	1	1	1	1	1	1	0	1	49951	ACE_STD_YES.jpg	1	1	11	1	49.951
5	47	Normal	Doctor Degree	White, non-Hispanic	8	English	Yes	male	30	2	2	1	CIM	STD	0	20623	CIM_STD_YES.jpg	2	10	1	Conservative	20.623	STD+YES+CIM	5	47	1	1	1	1	1	1	1	1	2	2	1	2	0	0	20623	CIM_STD_YES.jpg	2	10	1	0	20.623
5	47	Normal	Doctor Degree	White, non-Hispanic	8	English	Yes	male	30	2	5	1	GUA	STD	1	39024	GUA_STD_YES.jpg	3	13	11	Correct	39.024	STD+YES+GUA	5	47	1	1	1	1	1	1	1	1	2	5	1	3	0	1	39024	GUA_STD_YES.jpg	3	13	11	1	39.024
5	47	Normal	Doctor Degree	White, non-Hispanic	8	English	Yes	male	30	1	6	1	IBU	STD	0	27834	IBU_STD_YES.jpg	4	6	1	Conservative	27.834	STD+YES+IBU	5	47	1	1	1	1	1	1	1	1	1	6	1	4	0	0	27834	IBU_STD_YES.jpg	4	6	1	0	27.834
5	47	Normal	Doctor Degree	White, non-Hispanic	8	English	Yes	male	30	2	3	1	NAP	STD	1	38097	NAP_STD_YES.jpg	5	11	11	Correct	38.097	STD+YES+NAP	5	47	1	1	1	1	1	1	1	1	2	3	1	5	0	1	38097	NAP_STD_YES.jpg	5	11	11	1	38.097
5	47	Normal	Doctor Degree	White, non-Hispanic	8	English	Yes	male	30	4	2	1	OME	STD	1	32143	OME_STD_YES.jpg	6	26	11	Correct	32.143	STD+YES+OME	5	47	1	1	1	1	1	1	1	1	4	2	1	6	0	1	32143	OME_STD_YES.jpg	6	26	11	1	32.143
5	47	Normal	Doctor Degree	White, non-Hispanic	8	English	Yes	male	30	1	4	1	PHN	STD	1	37530	PHN_STD_YES.jpg	7	4	11	Correct	37.53	STD+YES+PHN	5	47	1	1	1	1	1	1	1	1	1	4	1	7	0	1	37530	PHN_STD_YES.jpg	7	4	11	1	37.53
5	47	Normal	Doctor Degree	White, non-Hispanic	8	English	Yes	male	30	3	5	1	RAN	STD	1	68561	RAN_STD_YES.jpg	8	21	11	Correct	68.561	STD+YES+RAN	5	47	1	1	1	1	1	1	1	1	3	5	1	8	0	1	68561	RAN_STD_YES.jpg	8	21	11	1	68.561
6	25	Normal	Master Degree	Asian or Pacific Islanders	7	Other	No	male	30	3	4	0	ACE	FOP	0	7214	ACE_FOP_NO.jpg	1	20	0	Correct	7.214	FOP+NO+ACE	6	25	1	1	0	1	0	0	1	1	3	4	0	1	1	0	7214	ACE_FOP_NO.jpg	1	20	0	1	7.214
6	25	Normal	Master Degree	Asian or Pacific Islanders	7	Other	No	male	30	2	4	0	CIM	FOP	0	11551	CIM_FOP_NO.jpg	2	12	0	Correct	11.551	FOP+NO+CIM	6	25	1	1	0	1	0	0	1	1	2	4	0	2	1	0	11551	CIM_FOP_NO.jpg	2	12	0	1	11.551
6	25	Normal	Master Degree	Asian or Pacific Islanders	7	Other	No	male	30	2	5	0	GUA	FOP	0	5959	GUA_FOP_NO.jpg	3	13	0	Correct	5.959	FOP+NO+GUA	6	25	1	1	0	1	0	0	1	1	2	5	0	3	1	0	5959	GUA_FOP_NO.jpg	3	13	0	1	5.959
6	25	Normal	Master Degree	Asian or Pacific Islanders	7	Other	No	male	30	2	7	0	IBU	FOP	0	3138	IBU_FOP_NO.jpg	4	15	0	Correct	3.138	FOP+NO+IBU	6	25	1	1	0	1	0	0	1	1	2	7	0	4	1	0	3138	IBU_FOP_NO.jpg	4	15	0	1	3.138
6	25	Normal	Master Degree	Asian or Pacific Islanders	7	Other	No	male	30	2	2	0	NAP	FOP	0	24896	NAP_FOP_NO.jpg	5	10	0	Correct	24.896	FOP+NO+NAP	6	25	1	1	0	1	0	0	1	1	2	2	0	5	1	0	24896	NAP_FOP_NO.jpg	5	10	0	1	24.896
6	25	Normal	Master Degree	Asian or Pacific Islanders	7	Other	No	male	30	4	8	0	OME	FOP	0	4984	OME_FOP_NO.jpg	6	32	0	Correct	4.984	FOP+NO+OME	6	25	1	1	0	1	0	0	1	1	4	8	0	6	1	0	4984	OME_FOP_NO.jpg	6	32	0	1	4.984
6	25	Normal	Master Degree	Asian or Pacific Islanders	7	Other	No	male	30	2	3	0	PHN	FOP	0	15795	PHN_FOP_NO.jpg	7	11	0	Correct	15.795	FOP+NO+PHN	6	25	1	1	0	1	0	0	1	1	2	3	0	7	1	0	15795	PHN_FOP_NO.jpg	7	11	0	1	15.795
6	25	Normal	Master Degree	Asian or Pacific Islanders	7	Other	No	male	30	1	8	0	RAN	FOP	0	15695	RAN_FOP_NO.jpg	8	8	0	Correct	15.695	FOP+NO+RAN	6	25	1	1	0	1	0	0	1	1	1	8	0	8	1	0	15695	RAN_FOP_NO.jpg	8	8	0	1	15.695
6	25	Normal	Master Degree	Asian or Pacific Islanders	7	Other	No	male	30	4	7	1	ACE	FOP	0	8087	ACE_FOP_YES.jpg	1	31	1	Conservative	8.087	FOP+YES+ACE	6	25	1	1	0	1	0	0	1	1	4	7	1	1	1	0	8087	ACE_FOP_YES.jpg	1	31	1	0	8.087
6	25	Normal	Master Degree	Asian or Pacific Islanders	7	Other	No	male	30	3	7	1	CIM	FOP	1	4774	CIM_FOP_YES.jpg	2	23	11	Correct	4.774	FOP+YES+CIM	6	25	1	1	0	1	0	0	1	1	3	7	1	2	1	1	4774	CIM_FOP_YES.jpg	2	23	11	1	4.774
6	25	Normal	Master Degree	Asian or Pacific Islanders	7	Other	No	male	30	4	4	1	GUA	FOP	1	16250	GUA_FOP_YES.jpg	3	28	11	Correct	16.25	FOP+YES+GUA	6	25	1	1	0	1	0	0	1	1	4	4	1	3	1	1	16250	GUA_FOP_YES.jpg	3	28	11	1	16.25
6	25	Normal	Master Degree	Asian or Pacific Islanders	7	Other	No	male	30	1	4	1	IBU	FOP	0	9753	IBU_FOP_YES.jpg	4	4	1	Conservative	9.753	FOP+YES+IBU	6	25	1	1	0	1	0	0	1	1	1	4	1	4	1	0	9753	IBU_FOP_YES.jpg	4	4	1	0	9.753
6	25	Normal	Master Degree	Asian or Pacific Islanders	7	Other	No	male	30	4	1	1	NAP	FOP	1	4867	NAP_FOP_YES.jpg	5	25	11	Correct	4.867	FOP+YES+NAP	6	25	1	1	0	1	0	0	1	1	4	1	1	5	1	1	4867	NAP_FOP_YES.jpg	5	25	11	1	4.867
6	25	Normal	Master Degree	Asian or Pacific Islanders	7	Other	No	male	30	2	6	1	OME	FOP	0	14527	OME_FOP_YES.jpg	6	14	1	Conservative	14.527	FOP+YES+OME	6	25	1	1	0	1	0	0	1	1	2	6	1	6	1	0	14527	OME_FOP_YES.jpg	6	14	1	0	14.527
6	25	Normal	Master Degree	Asian or Pacific Islanders	7	Other	No	male	30	4	5	1	PHN	FOP	1	4167	PHN_FOP_YES.jpg	7	29	11	Correct	4.167	FOP+YES+PHN	6	25	1	1	0	1	0	0	1	1	4	5	1	7	1	1	4167	PHN_FOP_YES.jpg	7	29	11	1	4.167
6	25	Normal	Master Degree	Asian or Pacific Islanders	7	Other	No	male	30	2	1	1	RAN	FOP	1	14724	RAN_FOP_YES.jpg	8	9	11	Correct	14.724	FOP+YES+RAN	6	25	1	1	0	1	0	0	1	1	2	1	1	8	1	1	14724	RAN_FOP_YES.jpg	8	9	11	1	14.724
6	25	Normal	Master Degree	Asian or Pacific Islanders	7	Other	No	male	30	2	8	0	ACE	STD	0	11166	ACE_STD_NO.jpg	1	16	0	Correct	11.166	STD+NO+ACE	6	25	1	1	0	1	0	0	1	1	2	8	0	1	0	0	11166	ACE_STD_NO.jpg	1	16	0	1	11.166
6	25	Normal	Master Degree	Asian or Pacific Islanders	7	Other	No	male	30	4	2	0	CIM	STD	1	5570	CIM_STD_NO.jpg	2	26	10	Risky	5.57	STD+NO+CIM	6	25	1	1	0	1	0	0	1	1	4	2	0	2	0	1	5570	CIM_STD_NO.jpg	2	26	10	0	5.57
6	25	Normal	Master Degree	Asian or Pacific Islanders	7	Other	No	male	30	3	5	0	GUA	STD	0	5708	GUA_STD_NO.jpg	3	21	0	Correct	5.708	STD+NO+GUA	6	25	1	1	0	1	0	0	1	1	3	5	0	3	0	0	5708	GUA_STD_NO.jpg	3	21	0	1	5.708
6	25	Normal	Master Degree	Asian or Pacific Islanders	7	Other	No	male	30	3	8	0	IBU	STD	0	3428	IBU_STD_NO.jpg	4	24	0	Correct	3.428	STD+NO+IBU	6	25	1	1	0	1	0	0	1	1	3	8	0	4	0	0	3428	IBU_STD_NO.jpg	4	24	0	1	3.428
6	25	Normal	Master Degree	Asian or Pacific Islanders	7	Other	No	male	30	1	1	0	NAP	STD	1	15899	NAP_STD_NO.jpg	5	1	10	Risky	15.899	STD+NO+NAP	6	25	1	1	0	1	0	0	1	1	1	1	0	5	0	1	15899	NAP_STD_NO.jpg	5	1	10	0	15.899
6	25	Normal	Master Degree	Asian or Pacific Islanders	7	Other	No	male	30	3	2	0	OME	STD	0	7327	OME_STD_NO.jpg	6	18	0	Correct	7.327	STD+NO+OME	6	25	1	1	0	1	0	0	1	1	3	2	0	6	0	0	7327	OME_STD_NO.jpg	6	18	0	1	7.327
6	25	Normal	Master Degree	Asian or Pacific Islanders	7	Other	No	male	30	1	3	0	PHN	STD	0	15545	PHN_STD_NO.jpg	7	3	0	Correct	15.545	STD+NO+PHN	6	25	1	1	0	1	0	0	1	1	1	3	0	7	0	0	15545	PHN_STD_NO.jpg	7	3	0	1	15.545
6	25	Normal	Master Degree	Asian or Pacific Islanders	7	Other	No	male	30	3	1	0	RAN	STD	0	8209	RAN_STD_NO.jpg	8	17	0	Correct	8.209	STD+NO+RAN	6	25	1	1	0	1	0	0	1	1	3	1	0	8	0	0	8209	RAN_STD_NO.jpg	8	17	0	1	8.209
6	25	Normal	Master Degree	Asian or Pacific Islanders	7	Other	No	male	30	1	7	1	ACE	STD	1	17597	ACE_STD_YES.jpg	1	7	11	Correct	17.597	STD+YES+ACE	6	25	1	1	0	1	0	0	1	1	1	7	1	1	0	1	17597	ACE_STD_YES.jpg	1	7	11	1	17.597
6	25	Normal	Master Degree	Asian or Pacific Islanders	7	Other	No	male	30	1	2	1	CIM	STD	1	7871	CIM_STD_YES.jpg	2	2	11	Correct	7.871	STD+YES+CIM	6	25	1	1	0	1	0	0	1	1	1	2	1	2	0	1	7871	CIM_STD_YES.jpg	2	2	11	1	7.871
6	25	Normal	Master Degree	Asian or Pacific Islanders	7	Other	No	male	30	1	6	1	GUA	STD	1	23264	GUA_STD_YES.jpg	3	6	11	Correct	23.264	STD+YES+GUA	6	25	1	1	0	1	0	0	1	1	1	6	1	3	0	1	23264	GUA_STD_YES.jpg	3	6	11	1	23.264
6	25	Normal	Master Degree	Asian or Pacific Islanders	7	Other	No	male	30	4	3	1	IBU	STD	1	8392	IBU_STD_YES.jpg	4	27	11	Correct	8.392	STD+YES+IBU	6	25	1	1	0	1	0	0	1	1	4	3	1	4	0	1	8392	IBU_STD_YES.jpg	4	27	11	1	8.392
6	25	Normal	Master Degree	Asian or Pacific Islanders	7	Other	No	male	30	3	6	1	NAP	STD	1	12146	NAP_STD_YES.jpg	5	22	11	Correct	12.146	STD+YES+NAP	6	25	1	1	0	1	0	0	1	1	3	6	1	5	0	1	12146	NAP_STD_YES.jpg	5	22	11	1	12.146
6	25	Normal	Master Degree	Asian or Pacific Islanders	7	Other	No	male	30	1	5	1	OME	STD	0	12712	OME_STD_YES.jpg	6	5	1	Conservative	12.712	STD+YES+OME	6	25	1	1	0	1	0	0	1	1	1	5	1	6	0	0	12712	OME_STD_YES.jpg	6	5	1	0	12.712
6	25	Normal	Master Degree	Asian or Pacific Islanders	7	Other	No	male	30	3	3	1	PHN	STD	1	15301	PHN_STD_YES.jpg	7	19	11	Correct	15.301	STD+YES+PHN	6	25	1	1	0	1	0	0	1	1	3	3	1	7	0	1	15301	PHN_STD_YES.jpg	7	19	11	1	15.301
6	25	Normal	Master Degree	Asian or Pacific Islanders	7	Other	No	male	30	4	6	1	RAN	STD	1	16241	RAN_STD_YES.jpg	8	30	11	Correct	16.241	STD+YES+RAN	6	25	1	1	0	1	0	0	1	1	4	6	1	8	0	1	16241	RAN_STD_YES.jpg	8	30	11	1	16.241
7	22	Normal	High School	White, non-Hispanic	8	English	No	male	20	2	2	0	ACE	FOP	0	12321	ACE_FOP_NO.jpg	1	10	0	Correct	12.321	FOP+NO+ACE	7	22	1	0	1	1	1	0	1	1	2	2	0	1	1	0	12321	ACE_FOP_NO.jpg	1	10	0	1	12.321
7	22	Normal	High School	White, non-Hispanic	8	English	No	male	20	1	5	0	CIM	FOP	0	14583	CIM_FOP_NO.jpg	2	5	0	Correct	14.583	FOP+NO+CIM	7	22	1	0	1	1	1	0	1	1	1	5	0	2	1	0	14583	CIM_FOP_NO.jpg	2	5	0	1	14.583
7	22	Normal	High School	White, non-Hispanic	8	English	No	male	20	4	7	0	GUA	FOP	0	3450	GUA_FOP_NO.jpg	3	31	0	Correct	3.45	FOP+NO+GUA	7	22	1	0	1	1	1	0	1	1	4	7	0	3	1	0	3450	GUA_FOP_NO.jpg	3	31	0	1	3.45
7	22	Normal	High School	White, non-Hispanic	8	English	No	male	20	1	6	0	IBU	FOP	0	24887	IBU_FOP_NO.jpg	4	6	0	Correct	24.887	FOP+NO+IBU	7	22	1	0	1	1	1	0	1	1	1	6	0	4	1	0	24887	IBU_FOP_NO.jpg	4	6	0	1	24.887
7	22	Normal	High School	White, non-Hispanic	8	English	No	male	20	1	8	0	NAP	FOP	0	11393	NAP_FOP_NO.jpg	5	8	0	Correct	11.393	FOP+NO+NAP	7	22	1	0	1	1	1	0	1	1	1	8	0	5	1	0	11393	NAP_FOP_NO.jpg	5	8	0	1	11.393
7	22	Normal	High School	White, non-Hispanic	8	English	No	male	20	1	1	0	OME	FOP	0	44549	OME_FOP_NO.jpg	6	1	0	Correct	44.549	FOP+NO+OME	7	22	1	0	1	1	1	0	1	1	1	1	0	6	1	0	44549	OME_FOP_NO.jpg	6	1	0	1	44.549
7	22	Normal	High School	White, non-Hispanic	8	English	No	male	20	4	5	0	PHN	FOP	0	7002	PHN_FOP_NO.jpg	7	29	0	Correct	7.002	FOP+NO+PHN	7	22	1	0	1	1	1	0	1	1	4	5	0	7	1	0	7002	PHN_FOP_NO.jpg	7	29	0	1	7.002
7	22	Normal	High School	White, non-Hispanic	8	English	No	male	20	2	1	0	RAN	FOP	0	27174	RAN_FOP_NO.jpg	8	9	0	Correct	27.174	FOP+NO+RAN	7	22	1	0	1	1	1	0	1	1	2	1	0	8	1	0	27174	RAN_FOP_NO.jpg	8	9	0	1	27.174
7	22	Normal	High School	White, non-Hispanic	8	English	No	male	20	3	5	1	ACE	FOP	1	15730	ACE_FOP_YES.jpg	1	21	11	Correct	15.73	FOP+YES+ACE	7	22	1	0	1	1	1	0	1	1	3	5	1	1	1	1	15730	ACE_FOP_YES.jpg	1	21	11	1	15.73
7	22	Normal	High School	White, non-Hispanic	8	English	No	male	20	3	4	1	CIM	FOP	1	14283	CIM_FOP_YES.jpg	2	20	11	Correct	14.283	FOP+YES+CIM	7	22	1	0	1	1	1	0	1	1	3	4	1	2	1	1	14283	CIM_FOP_YES.jpg	2	20	11	1	14.283
7	22	Normal	High School	White, non-Hispanic	8	English	No	male	20	2	6	1	GUA	FOP	1	16823	GUA_FOP_YES.jpg	3	14	11	Correct	16.823	FOP+YES+GUA	7	22	1	0	1	1	1	0	1	1	2	6	1	3	1	1	16823	GUA_FOP_YES.jpg	3	14	11	1	16.823
7	22	Normal	High School	White, non-Hispanic	8	English	No	male	20	4	2	1	IBU	FOP	1	24450	IBU_FOP_YES.jpg	4	26	11	Correct	24.45	FOP+YES+IBU	7	22	1	0	1	1	1	0	1	1	4	2	1	4	1	1	24450	IBU_FOP_YES.jpg	4	26	11	1	24.45
7	22	Normal	High School	White, non-Hispanic	8	English	No	male	20	2	7	1	NAP	FOP	1	43107	NAP_FOP_YES.jpg	5	15	11	Correct	43.107	FOP+YES+NAP	7	22	1	0	1	1	1	0	1	1	2	7	1	5	1	1	43107	NAP_FOP_YES.jpg	5	15	11	1	43.107
7	22	Normal	High School	White, non-Hispanic	8	English	No	male	20	2	3	1	OME	FOP	1	26353	OME_FOP_YES.jpg	6	11	11	Correct	26.353	FOP+YES+OME	7	22	1	0	1	1	1	0	1	1	2	3	1	6	1	1	26353	OME_FOP_YES.jpg	6	11	11	1	26.353
7	22	Normal	High School	White, non-Hispanic	8	English	No	male	20	2	5	1	PHN	FOP	1	20075	PHN_FOP_YES.jpg	7	13	11	Correct	20.075	FOP+YES+PHN	7	22	1	0	1	1	1	0	1	1	2	5	1	7	1	1	20075	PHN_FOP_YES.jpg	7	13	11	1	20.075
7	22	Normal	High School	White, non-Hispanic	8	English	No	male	20	3	8	1	RAN	FOP	1	28099	RAN_FOP_YES.jpg	8	24	11	Correct	28.099	FOP+YES+RAN	7	22	1	0	1	1	1	0	1	1	3	8	1	8	1	1	28099	RAN_FOP_YES.jpg	8	24	11	1	28.099
7	22	Normal	High School	White, non-Hispanic	8	English	No	male	20	1	7	0	ACE	STD	0	31312	ACE_STD_NO.jpg	1	7	0	Correct	31.312	STD+NO+ACE	7	22	1	0	1	1	1	0	1	1	1	7	0	1	0	0	31312	ACE_STD_NO.jpg	1	7	0	1	31.312
7	22	Normal	High School	White, non-Hispanic	8	English	No	male	20	2	8	0	CIM	STD	0	41060	CIM_STD_NO.jpg	2	16	0	Correct	41.06	STD+NO+CIM	7	22	1	0	1	1	1	0	1	1	2	8	0	2	0	0	41060	CIM_STD_NO.jpg	2	16	0	1	41.06
[truncated: 2,542 more rows]
